# Supplementary material for: Photobiomodulation promotes spinal cord injury repair by inhibiting macrophage polarization through lncRNA TUG1-miR-1192/TLR3 axis
Source: Cell Mol Biol Lett. 2023 Jan 19;28:5. doi: 10.1186/s11658-023-00417-0 (PMC9854040; doi:10.1186/s11658-023-00417-0)
Supplement: Supplementary file 2 — Additional file 2. The specific parameters of PBM. [file 11658_2023_417_MOESM2_ESM.xlsx]

## Sheet: Sheet1
Parameter	Value
	in vivo	in vitro
Center wavelength (nm)	808	808
Spectral bandwidth (nm)	<5	<5
Operating mode	Continuous wave	Continuous wave
Frequency (Hz)	50 kHz	50 kHz
Beam spot size at target (cm²)	0.2	4.5
Irradiance at garget (mW/cm²)	50	6
Exposure duration (min)	50	7
Radiant exposure (J/cm²)	150	2.52
Radiant energy (J)	30	11.34
Number of points irradiated	1/day	2/day
