# Supplementary material for: Photobiomodulation promotes spinal cord injury repair by inhibiting macrophage polarization through lncRNA TUG1-miR-1192/TLR3 axis
Source: Cell Mol Biol Lett. 2023 Jan 19;28:5. doi: 10.1186/s11658-023-00417-0 (PMC9854040; doi:10.1186/s11658-023-00417-0)
Supplement: Supplementary file 3 — Additional file 3. Primer sequences used for Quantitative real-time PCR. [file 11658_2023_417_MOESM3_ESM.xlsx]

## Sheet: Sheet1
Supplementary Table 2 Primer sequences used for Q-PCR
Primers	Sequence (5'-3')	Strain
iNOS	F: CCCTTCAA TGGTTGGTACA TGG	Mouse
	R: ACA TTGA TCTCCGTGACAGCC
TUG1	F: TGAATGAGCCAGGCAGAA	Mouse
	R: CAGGCACAGTTGGATACAGG
IL-1α	F: GCACCTTACACCTACCAGAGT	Mouse
	R: AAACTTCTGCCTGACGAGCTT
IL-1β	F: GCAATGGTCGGGACATAGTT	Mouse
	R: AGACCTGACTTGGCAGAGA
IL-6	F: AGCCAGAGTCCTTCAGAGAGAT	Mouse
	R: AGGAGAGCATTGGAAATTGGGG
CXCL2	F: AGAGGGTGAGTTGGGAACTA	Mouse
	R: GCCATCCGACTGCATCTATT
TLR3	F: CGGCCTAGTTGTTTCTGGGA	Mouse
	R: CGCGATTGTGATTCAGGCAG
miR142HG	F: CACGTCCGTGAGGATATGGG	Mouse
	R: CTTACCCATCCATCCGGCTC
A230009B12Rik	F: AGCAAAAGATTTTCTTTCTCCCCCT	Mouse
	R: TCAGTCTCCTCATTGGCAGG
Trerf1	F: CCCTTCCCTCTATGCGATGG	Mouse
	R: CTGGCCAAGGTTTTTGGAGC
1700113A16Rik	F: CCAGCATGCTTTGGGCACG	Mouse
	R: GATTTCTTTGGTGCGGCGAG
β-Actin	F: CATCCGTAAAGACCTCTATGCCAAC	Mouse
	R: ATGGAGCCACCGATCCACA
GAPDH	F: AGCTTCGGCACATATTTCATCTG	Mouse
	R: CGTTCACTCCCATGACAAACA
U6	F: GGAACGATACAGAGAAGATTAGC	Mouse
	R: TGGAACGCTTCACGAATTTGCG
