# Supplementary material for: Photobiomodulation promotes spinal cord injury repair by inhibiting macrophage polarization through lncRNA TUG1-miR-1192/TLR3 axis
Source: Cell Mol Biol Lett. 2023 Jan 19;28:5. doi: 10.1186/s11658-023-00417-0 (PMC9854040; doi:10.1186/s11658-023-00417-0)
Supplement: Supplementary file 4 — Additional file 4. All DElncRNAs in M0 group, M1 group and M1+PBM group. [file 11658_2023_417_MOESM4_ESM.xlsx]

## Sheet: M0 vs M1 (lncRNA)
Symbol	Description	m0-b	m0-c	m0-a	m1-b	m1-c	m1-a	G1	G2	G2_vs_G1_log2FoldChange	G2_vs_G1_Pvalue
5830416I19Rik	RIKEN cDNA 5830416I19 gene	7.09624	6.31178	5.80251	2.76057	4.30598	4.52841	6.40351	3.86498	-2.53852	1.90548e-05
---	---	1.45491	1.50875	1.56442	4.00173	4.37289	3.9447	1.50936	4.10644	2.59708	6.22403e-05
Gm10138	predicted gene 10138	5.93259	3.4791	5.67011	2.15897	3.24047	1.54586	5.02727	2.3151	-2.71217	0.000454244
Dnm3os	dynamin 3, opposite strand	2.99379	4.13838	1.97687	4.84437	5.4348	3.85184	3.03634	4.71034	1.674	0.0336795
Gm14437	predicted gene 14437	3.72135	2.22998	2.97298	5.10871	3.61683	4.19204	2.97477	4.30586	1.33109	0.0469717
---	---	7.2109	0	6.73754	0	0	0	4.64948	0	-4.64948	0.0239122
---	---	7.02086	6.76778	7.30018	5.20222	5.58347	5.82461	7.02961	5.53676	-1.49284	3.5656e-07
Gm37422	predicted gene, 37422	8.85322	8.99286	8.64158	7.20678	7.15775	7.82384	8.82922	7.39612	-1.4331	4.63859e-08
AC124433.1	---	0	0	0	0	0	5.82461	0	1.94154	1.94154	0.0477095
---	---	0.90358	0	0	4.00173	2.5097	3.85184	0.301193	3.45443	3.15323	0.000668996
AC139579.1	---	5.29686	4.88788	4.36288	7.37687	3.24047	7.08092	4.84921	5.89942	1.05022	0.0418114
F730043M19Rik	RIKEN cDNA F730043M19 gene	1.85284	0.94322	1.56442	3.18385	3.82233	3.85184	1.45349	3.61934	2.16585	0.00217724
Gm5547	predicted gene 5547	5.32846	4.4741	4.61418	3.18385	3.37713	3.11755	4.80558	3.22617	-1.5794	0.00086262
AC123720.1	---	7.52918	6.86235	6.73754	9.6551	9.08429	9.27866	7.04303	9.33935	2.29632	3.33929e-14
Gm44066	predicted gene, 44066	2.82679	1.91397	0	4.78515	3.37713	3.11755	1.58025	3.75994	2.17969	0.0377466
AC148334.1	---	0	0	1.56442	3.18385	3.37713	3.7526	0.521473	3.43786	2.91638	0.0022267
Gm44876	predicted gene 44876	2.63789	2.70861	2.29724	5.59599	4.95643	5.69694	2.54791	5.41646	2.86854	6.95085e-09
5031425F14Rik	RIKEN cDNA 5031425F14 gene	5.32846	4.88788	5.42922	2.15897	1.93244	3.26888	5.21519	2.45343	-2.76175	9.10007e-07
2700038G22Rik	RIKEN cDNA 2700038G22 gene	6.51654	6.92942	6.76377	5.52537	5.81766	5.40174	6.73658	5.58159	-1.15499	1.15322e-05
Gm20507	predicted gene 20507	0	0	0	7.77713	0	7.44112	0	5.07275	5.07275	0.0142191
---	---	0	0	0	3.35651	3.61683	3.53092	0	3.50142	3.50142	3.35146e-05
---	---	7.52918	7.07477	7.69032	6.15936	5.99804	6.74883	7.43142	6.30208	-1.12934	0.000437736
AC159205.6	---	3.27903	3.06738	1.97687	4.1022	4.23581	4.46712	2.77443	4.26838	1.49395	0.0101757
4930568A12Rik	RIKEN cDNA 4930568A12 gene	4.26939	3.70006	4.67071	5.45111	4.77041	5.61455	4.21339	5.27869	1.0653	0.0180589
Gm11201	predicted gene 11201	2.63789	1.50875	1.97687	3.18385	3.24047	3.85184	2.04117	3.42539	1.38422	0.0451882
Gm15991	predicted gene 15991	9.1382	9.2528	9.83329	6.69799	7.24963	6.88395	9.4081	6.94386	-2.46424	1.35277e-18
Gm42848	predicted gene 42848	8.10471	7.68556	8.28205	6.33481	4.5568	6.66943	8.02411	5.85368	-2.17043	0.000225731
Gm27177	predicted gene 27177	8.71956	9.24843	8.60215	10.1623	10.8649	10.3567	8.85671	10.4613	1.6046	9.49042e-09
---	---	8.44103	7.41615	3.77866	1.1079	3.0895	1.54586	6.54528	1.91442	-4.63086	5.32117e-07
---	---	7.50863	6.69255	8.03528	0	0	0	7.41215	0	-7.41215	6.74991e-15
---	---	4.80693	2.70861	4.82813	6.45367	5.23347	6.7359	4.11456	6.14101	2.02646	0.00479379
Il1bos	interleukin 1 beta, opposite strand	0	2.70861	0	3.777	4.61324	3.40584	0.902868	3.93203	3.02916	0.0223018
AL603745.3	---	3.40296	3.70006	3.29412	4.19612	4.91213	4.33613	3.46571	4.48146	1.01574	0.0250529
AC157476.2	---	4.76134	1.50875	2.55924	5.93255	5.04116	4.801	2.94311	5.25824	2.31513	0.0464051
Gm15479	predicted gene 15479	2.42049	2.89912	2.78089	4.00173	3.82233	4.46712	2.70016	4.09706	1.3969	0.00846417
Gm42917	predicted gene 42917	4.3331	3.59381	4.14073	5.63004	5.7688	5.07195	4.02255	5.49026	1.46772	0.000326639
Gm14091	predicted gene 14091	4.39411	4.34902	5.77699	3.64999	1.52507	3.53092	4.84004	2.90199	-1.93805	0.0126293
9330175E14Rik	RIKEN cDNA 9330175E14 gene	8.27253	7.92349	8.39123	9.82092	10.0386	9.64319	8.19575	9.83422	1.63847	3.78794e-16
Rab26os	RAB26, member RAS oncogene family, opposite strand	4.13285	4.53279	4.72512	3.18385	3.91505	1.54586	4.46359	2.88158	-1.582	0.0480492
AC140409.4	---	0	2.22998	0	2.15897	4.00217	3.7526	0.743325	3.30458	2.56125	0.0337227
---	---	4.894	5.74417	5.94685	7.11357	8.07945	7.66915	5.52834	7.62072	2.09238	2.29588e-07
4933430L12Rik	RIKEN cDNA 4933430L12 gene	3.14345	1.91397	2.29724	0	0	0	2.45155	0	-2.45155	0.0096449
---	---	11.1268	10.0703	11.5921	9.46301	9.06671	9.66723	10.9297	9.39898	-1.53073	2.94592e-05
AC152947.1	---	2.1644	1.91397	2.55924	0	0	0	2.21254	0	-2.21254	0.0220199
---	---	4.39411	3.4791	4.82813	5.56111	6.08043	4.89708	4.23378	5.51287	1.27909	0.0158336
Mir99ahg	Mir99a and Mirlet7c-1 host gene (non-protein coding)	6.63502	7.31108	6.88819	5.66331	5.81766	5.91918	6.94476	5.80005	-1.14472	4.20294e-05
---	---	9.65223	9.39998	9.79407	12.1791	11.8044	11.8202	9.61543	11.9346	2.31913	1.23459e-39
---	---	9.92198	9.57251	9.12647	10.9788	10.2668	10.5548	9.54032	10.6001	1.05983	0.000268193
A430093F15Rik	RIKEN cDNA A430093F15 gene	2.63789	3.21806	0	3.89374	4.77041	3.7526	1.95198	4.13892	2.18693	0.0436092
Gm27244	predicted gene 27244	2.63789	3.06738	3.43134	4.52049	4.61324	3.40584	3.04554	4.17986	1.13432	0.0386208
Gm7580	predicted gene 7580	2.82679	3.35447	3.29412	6.22768	5.84148	5.40174	3.15846	5.82363	2.66517	1.50657e-09
---	---	9.41523	9.52812	9.16388	8.02122	7.89257	8.20792	9.36908	8.04057	-1.32851	1.74542e-13
Gm16172	predicted gene 16172	4.6656	5.17261	5.39606	3.18385	4.37289	4.11421	5.07809	3.89032	-1.18778	0.0159285
Gm15991	predicted gene 15991	4.56305	5.5589	5.32739	4.00173	2.92087	3.7526	5.14978	3.5584	-1.59138	0.0015362
Gm14022	predicted gene 14022	0	1.50875	0	2.98767	2.5097	2.27488	0.502916	2.59075	2.08783	0.0438843
1110038B12Rik	RIKEN cDNA 1110038B12 gene	6.41715	7.10409	6.76377	5.4125	5.61144	6.00793	6.76167	5.67729	-1.08438	0.000601041
Gm9776	predicted gene 9776	3.62283	2.89912	7.0354	2.76057	3.72324	3.7526	4.51911	3.41213	-1.10698	0.040382
Gm29291	predicted gene 29291	4.93564	4.64346	4.82813	0	0	0	4.80241	0	-4.80241	1.75028e-08
A530013C23Rik	RIKEN cDNA A530013C23 gene	5.01548	4.58919	4.05837	5.78921	6.15836	5.36861	4.55435	5.77206	1.21771	0.00371292
A230009B12Rik	RIKEN cDNA A230009B12 gene	6.19512	5.90834	7.1492	4.84437	3.50195	4.84984	6.41755	4.39872	-2.01883	0.000181411
2610035D17Rik	RIKEN cDNA 2610035D17 gene	7.37123	6.67962	6.71083	3.89374	3.61683	0	6.92056	2.50352	-4.41704	1.28975e-06
Gm28981	predicted gene 28981	3.14345	1.50875	1.97687	3.64999	4.37289	3.7526	2.20969	3.92516	1.71547	0.0197978
Gm28068	predicted gene 28068	1.85284	1.91397	0	3.64999	3.82233	4.40311	1.2556	3.95848	2.70287	0.000704477
Gm4279	predicted gene 4279	8.33999	7.97731	8.09847	6.72975	6.80481	7.49585	8.13859	7.01014	-1.12845	0.000137675
AC111092.1	---	4.85112	4.58919	5.29178	2.4909	1.52507	2.27488	4.9107	2.09695	-2.81375	1.03566e-06
Gm12279	predicted gene 12279	2.82679	0.94322	2.97298	0	0.955316	0	2.24766	0.318439	-1.92922	0.042907
Gm15472	predicted gene 15472	6.69687	6.31178	7.15911	5.48872	5.81766	5.7234	6.72259	5.67659	-1.046	0.000775353
Gm10552	predicted gene 10552	4.6656	4.74625	4.92428	7.0893	6.74292	6.35104	4.77871	6.72775	1.94904	9.46701e-10
Gm34078	predicted gene, 34078	0	0	0	1.72711	3.0895	1.54586	0	2.12083	2.12083	0.0268585
9430018G01Rik	RIKEN cDNA 9430018G01 gene	5.80359	5.5589	5.67011	4.7234	4.66756	3.53092	5.67754	4.30729	-1.37025	0.0014267
---	---	0	0	0	1.72711	2.72988	1.95593	0	2.13764	2.13764	0.0255331
Peg13	paternally expressed 13	10.6723	10.9789	10.569	9.12078	9.45236	9.16021	10.7401	9.24445	-1.49561	1.00837e-16
Gm15503	predicted gene 15503	7.30128	7.67907	7.83339	6.03778	6.56834	7.1508	7.60458	6.58564	-1.01894	0.00621821
AW112010	expressed sequence AW112010	7.57602	7.43934	8.07247	12.9193	12.5522	12.7742	7.69595	12.7486	5.05262	9.8244e-128
Gm15283	predicted gene 15283	6.74451	6.55772	6.34449	7.59946	8.13833	7.87193	6.54891	7.86991	1.321	5.31699e-08
---	---	6.47478	5.81683	4.72512	7.33619	7.43327	7.12127	5.67224	7.29691	1.62467	0.00137068
Gm1720	predicted gene 1720	5.26454	4.06073	4.29256	7.51085	7.37734	6.18966	4.53928	7.02595	2.48667	1.31577e-06
Gm26640	predicted gene, 26640	6.0884	5.69362	5.61355	4.2843	3.91505	4.6437	5.79852	4.28102	-1.51751	3.90134e-05
---	---	4.56305	4.69577	4.82813	6.13585	5.79343	5.40174	4.69565	5.77701	1.08136	0.001306
Gm29052	predicted gene 29052	3.27903	0	2.55924	4.65888	4.37289	4.26588	1.94609	4.43255	2.48646	0.0146904
Kirrel3os	kin of IRRE like 3 (Drosophila), opposite strand	0	1.91397	0	2.15897	4.00217	2.53592	0.63799	2.89902	2.26103	0.0454822
5830487J09Rik	RIKEN cDNA 5830487J09 gene	3.90026	4.28217	4.21865	3.18385	2.5097	2.94846	4.13369	2.88067	-1.25302	0.0145213
---	---	3.81358	2.22998	4.36288	4.65888	4.5568	6.20851	3.46881	5.1414	1.67259	0.0260792
---	---	5.5591	4.97512	5.85225	4.2843	4.30598	4.52841	5.46216	4.3729	-1.08926	0.00376036
Gm13536	predicted gene 13536	3.27903	3.21806	3.29412	3.89374	4.16206	4.84984	3.26374	4.30188	1.03814	0.0294192
Gm26652	predicted gene, 26652	8.35541	8.62586	8.62736	6.581	6.30264	6.1117	8.53621	6.33178	-2.20443	7.29461e-26
Gm30873	predicted gene, 30873	3.40296	3.35447	2.78089	5.905	3.91505	4.52841	3.17944	4.78282	1.60338	0.00650314
---	---	7.50863	6.48527	6.87622	8.54755	8.6776	8.46467	6.95671	8.56327	1.60656	4.71996e-07
Gm10522	predicted gene 10522	0	2.22998	0	4.84437	4.00217	4.11421	0.743325	4.32025	3.57693	0.000314341
AC093926.2	---	4.85112	5.4103	6.07805	3.18385	1.93244	3.85184	5.44649	2.98938	-2.45711	0.000164786
---	---	9.22892	8.1419	11.1767	7.10148	8.24934	7.78041	9.51584	7.71041	-1.80543	0.00142363
Gm2396	predicted gene 2396	4.26939	3.59381	1.97687	6.45367	7.37734	5.15202	3.28002	6.32768	3.04766	5.66498e-05
---	---	0	0	0	0	7.05961	0	0	2.3532	2.3532	4.78026e-08
AI506816	expressed sequence AI506816	4.3331	5.01684	4.87701	2.15897	2.5097	2.27488	4.74231	2.31452	-2.4278	7.78868e-06
---	---	6.12485	4.41291	5.55469	8.48844	6.67825	7.5035	5.36415	7.55673	2.19258	0.000237845
Gm20559	predicted gene, 20559	8.56561	7.80348	8.00262	9.54115	9.61495	9.17945	8.1239	9.44518	1.32128	1.59502e-06
Dancr	differentiation antagonizing non-protein coding RNA	5.68652	4.69577	3.97103	3.777	2.72988	2.94846	4.78444	3.15178	-1.63266	0.00638898
---	---	3.90026	5.20906	6.77671	3.64999	4.16206	0	5.29534	2.60401	-2.69133	0.0347955
---	---	0	0	0	1.72711	7.01841	0	0	2.91517	2.91517	0.0407136
2810455O05Rik	RIKEN cDNA 2810455O05 gene	7.55613	7.04483	8.30456	5.81904	4.5568	6.61396	7.63517	5.66327	-1.97191	0.00146214
1810019N24Rik	RIKEN cDNA 1810019N24 gene	4.05941	3.21806	4.49399	4.84437	5.33765	5.03018	3.92382	5.07073	1.14691	0.0187278
Eldr	Egfr long non-coding downstream RNA	3.40296	3.21806	4.14073	0	0	1.95593	3.58725	0.651978	-2.93527	0.00413289
4930568A12Rik	RIKEN cDNA 4930568A12 gene	1.85284	0	0	2.4909	2.72988	3.40584	0.617613	2.87554	2.25793	0.0417762
Ptgs2os	prostaglandin-endoperoxide synthase 2, opposite strand	0	1.50875	0.984619	2.4909	2.72988	3.26888	0.831123	2.82989	1.99877	0.0251969
AC140264.2	---	5.95301	5.90834	6.15933	5.10871	4.49807	4.98716	6.00689	4.86464	-1.14225	0.000210092
---	---	0	0	0	0	8.42516	0	0	2.80839	2.80839	6.63488e-09
---	---	4.76134	4.06073	4.67071	2.15897	3.37713	2.94846	4.49759	2.82819	-1.66941	0.00305753
Gm16675	predicted gene, 16675	6.70893	7.15168	7.37865	9.02485	9.0179	8.77396	7.07975	8.9389	1.85915	1.14438e-15
---	---	3.81358	3.35447	4.67071	2.4909	3.0895	1.54586	3.94626	2.37542	-1.57083	0.026511
Gm45627	predicted gene 45627	7.74949	7.94526	7.95788	7.21802	6.94334	6.48075	7.88421	6.8807	-1.00351	7.1783e-05
---	---	0	0	0	0	10.1393	10.8456	0	6.99497	6.99497	0.00137041
Gm10392	predicted gene 10392	4.894	5.64123	6.01394	4.19612	5.1596	4.19204	5.51639	4.51592	-1.00047	0.0420399
Dubr	Dppa2 upstream binding RNA	0	9.25062	0	0	0	0	3.08354	0	-3.08354	7.63413e-10
Gm17344	predicted gene, 17344	1.85284	1.91397	0.984619	2.76057	3.50195	2.94846	1.58381	3.07033	1.48652	0.0438322
4930473A02Rik	RIKEN cDNA 4930473A02 gene	7.32498	7.32775	7.18845	6.27149	5.95502	6.29923	7.28039	6.17524	-1.10515	1.30767e-07
---	---	11.6738	8.68528	9.45696	9.21073	8.2975	9.24024	9.93866	8.91616	-1.02251	0.0306184
---	---	11.2198	6.76778	7.54667	6.66552	6.21417	6.8603	8.5114	6.58	-1.9314	0.00946437
2010016I18Rik	RIKEN cDNA 2010016I18 gene	4.26939	5.20906	5.61355	6.80621	8.44861	7.42509	5.03067	7.55997	2.52931	2.10917e-06
E430024P14Rik	RIKEN cDNA E430024P14 gene	3.90026	3.79903	3.29412	5.00871	4.86642	4.94282	3.66447	4.93932	1.27485	0.00176211
Gm13830	predicted gene 13830	0	2.70861	1.97687	4.84437	3.61683	4.46712	1.56182	4.30944	2.74762	0.00253591
---	---	5.44839	4.74625	5.49331	6.45367	6.06027	6.41735	5.22932	6.31043	1.08111	0.00116622
---	---	0	0	0	4.52049	3.82233	4.69806	0	4.34696	4.34696	3.65842e-07
1700071G01Rik	RIKEN cDNA 1700071G01 gene	4.05941	3.70006	4.36288	3.18385	3.0895	2.75688	4.04078	3.01008	-1.03071	0.0406798
---	---	6.66008	5.4103	6.11926	8.95939	8.7549	9.00714	6.06321	8.90714	2.84393	3.81878e-16
Gm15564	predicted gene 15564	3.40296	3.4791	2.97298	5.00871	5.19701	4.52841	3.28501	4.91138	1.62637	0.000296425
Gm16575	predicted gene 16575	6.19512	5.61431	6.01394	3.89374	4.43683	5.26438	5.94112	4.53165	-1.40947	0.00321142
4632427E13Rik	RIKEN cDNA 4632427E13 gene	5.93259	0	0	0	0	0	1.97753	0	-1.97753	0.0479138
---	---	0	0	0	0	0	7.34218	0	2.44739	2.44739	3.17186e-08
---	---	6.5966	2.48905	2.97298	2.98767	1.93244	3.11755	4.01954	2.67922	-1.34032	0.0282218
1500026H17Rik	RIKEN cDNA 1500026H17 gene	2.42049	1.91397	1.97687	0	0	0	2.10377	0	-2.10377	0.0319056
---	---	6.79062	6.43999	6.76377	8.02762	7.39354	7.83601	6.66479	7.75239	1.0876	2.19638e-05
Gm15832	predicted gene 15832	9.77917	9.61218	9.50633	10.9739	10.9316	11.1461	9.63256	11.0172	1.38466	9.79578e-25
---	---	5.89086	5.44127	5.36213	3.89374	4.23581	0	5.56475	2.70985	-2.85491	0.0230398
Gm17088	predicted gene 17088	6.63502	6.54352	6.5841	7.55583	7.65111	7.64859	6.58755	7.61851	1.03096	1.93327e-09
Gm42722	predicted gene 42722	3.14345	2.48905	1.97687	0	0	0	2.53645	0	-2.53645	0.00682604
4930558J22Rik	RIKEN cDNA 4930558J22 gene	7.47373	7.10409	8.43677	6.96139	5.99804	6.64196	7.67153	6.5338	-1.13773	0.00754581
---	---	9.00274	8.13718	8.94355	7.92848	7.13865	7.83601	8.69449	7.63438	-1.06011	0.00185352
2900052L18Rik	RIKEN cDNA 2900052L18 gene	6.67245	6.59951	5.85225	3.89374	4.49807	5.29996	6.37473	4.56392	-1.81081	0.000214774
Gm37885	predicted gene, 37885	4.6656	4.21206	4.87701	3.5107	3.37713	3.11755	4.58489	3.33513	-1.24976	0.00565578
6530409C15Rik	RIKEN cDNA 6530409C15 gene	6.97166	7.01426	6.91184	8.66718	8.57832	8.29868	6.96592	8.51472	1.5488	1.31436e-17
4930547E08Rik	RIKEN cDNA 4930547E08 gene	0	0	0	3.18385	1.93244	1.54586	0	2.22072	2.22072	0.0195157
---	---	5.80359	5.4103	5.751	8.82619	8.42121	8.66218	5.65496	8.63653	2.98156	1.99723e-38
Gm14005	predicted gene 14005	3.27903	3.59381	3.43134	5.33203	6.61054	4.89708	3.43473	5.61322	2.17849	5.32344e-05
Gm20667	predicted gene 20667	6.14274	6.05571	6.36176	3.777	3.61683	4.46712	6.18674	3.95365	-2.23309	1.55069e-09
Gm37468	predicted gene, 37468	6.63502	5.93034	6.36176	8.60004	7.56788	8.17476	6.30904	8.11423	1.80519	3.0862e-07
---	---	4.05941	4.28217	5.32739	6.20526	5.69227	5.98625	4.55632	5.96126	1.40494	0.00307206
AC153143.1	---	8.69552	8.926	8.83023	7.72294	8.01283	7.53371	8.81725	7.75649	-1.06076	3.33945e-08
---	---	0	0	0	2.4909	5.4348	3.53092	0	3.81887	3.81887	5.39781e-05
Gm15512	predicted gene 15512	7.72594	7.43165	7.69714	5.905	6.41803	6.38458	7.61825	6.23587	-1.38238	7.1865e-09
AC134528.2	---	0	0	0	3.777	4.37289	0	0	2.71663	2.71663	0.0131897
4930430E12Rik	RIKEN cDNA 4930430E12 gene	7.94056	7.2068	6.91184	9.01522	9.02572	9.20783	7.35307	9.08292	1.72985	8.25557e-08
Gm14005	predicted gene 14005	4.97611	4.41291	4.14073	6.08765	7.18593	5.43413	4.50992	6.2359	1.72598	0.000791776
Gm10825	predicted gene 10825	0	7.07477	0	0	0	0	2.35826	0	-2.35826	1.82037e-08
---	---	3.51708	4.69577	3.97103	6.49121	6.44937	6.46516	4.06129	6.46858	2.40729	2.76252e-10
---	---	0	2.70861	2.97298	4.36741	6.53951	5.26438	1.89386	5.39043	3.49657	0.000268046
Gm12764	predicted gene 12764	4.80693	3.89164	4.36288	6.31401	6.63801	5.69694	4.35382	6.21632	1.8625	1.06577e-05
Mir99ahg	Mir99a and Mirlet7c-1 host gene (non-protein coding)	8.51844	8.11334	8.52758	7.16093	6.98671	7.03941	8.38645	7.06235	-1.3241	3.1992e-11
Gm15337	predicted gene 15337	4.39411	4.88788	4.92428	6.15936	5.40314	5.96424	4.73542	5.84224	1.10682	0.00215061
Zfhx2os	zinc finger homeobox 2, opposite strand	7.02086	6.26061	7.35296	5.78921	5.40314	5.87267	6.87814	5.68834	-1.1898	0.000802312
Gm27167	predicted gene 27167	3.81358	2.48905	2.29724	7.40665	6.59661	6.62803	2.86662	6.8771	4.01047	2.05771e-13
Gm15819	predicted gene 15819	5.29686	4.79502	5.751	3.89374	4.23581	4.6437	5.28096	4.25775	-1.02321	0.0173987
---	---	10.3062	10.3084	10.129	11.8091	12.451	12.1311	10.2479	12.1304	1.88255	3.80141e-22
Gm16685	predicted gene, 16685	3.98203	3.21806	2.29724	7.51085	7.7298	6.74883	3.16578	7.32983	4.16405	8.68854e-16
---	---	8.97055	9.08399	8.64863	7.96229	7.69099	7.80539	8.90106	7.81955	-1.0815	1.39876e-08
---	---	5.41933	5.34629	4.82813	9.84468	10.5404	9.44087	5.19791	9.942	4.74408	3.01619e-39
1700006J14Rik	RIKEN cDNA 1700006J14 gene	6.32614	0	7.33558	0	0	0	4.55391	0	-4.55391	0.0251945
---	---	2.82679	0	0	4.65888	4.08433	4.03195	0.942262	4.25839	3.31612	0.011344
C030005K06Rik	RIKEN cDNA C030005K06 gene	5.68652	5.34629	5.52433	7.40665	6.96519	6.1117	5.51904	6.82785	1.3088	0.000517001
Gm15247	predicted gene 15247	4.3331	3.59381	3.97103	5.72764	4.95643	5.55688	3.96598	5.41365	1.44767	0.000598226
Gm11696	predicted gene 11696	4.76134	3.4791	4.55534	6.08765	5.33765	4.6437	4.26526	5.35633	1.09107	0.0486693
---	---	2.63789	0	0	6.71396	7.99701	5.586	0.879297	6.76566	5.88636	3.02642e-08
---	---	3.51708	2.70861	3.67192	5.37282	5.52582	5.26438	3.2992	5.38767	2.08848	1.07041e-06
Gm16267	predicted gene 16267	2.99379	3.79903	4.14073	5.45111	4.81921	5.52716	3.64452	5.26583	1.62131	0.000722128
1300002E11Rik	RIKEN cDNA 1300002E11 gene	2.63789	2.22998	2.29724	3.5107	4.30598	4.69806	2.38837	4.17158	1.78321	0.00202499
---	---	2.42049	0	0	7.27294	6.01909	5.79996	0.806828	6.36399	5.55717	3.06871e-09
A530040E14Rik	RIKEN cDNA A530040E14 gene	4.76134	2.89912	4.61418	7.51996	8.08445	6.41735	4.09155	7.34059	3.24904	2.00174e-07
Pvt1	plasmacytoma variant translocation 1	3.27903	3.97866	5.01441	0	1.93244	1.95593	4.0907	1.29613	-2.79457	0.00124738
---	---	3.81358	3.79903	4.29256	1.72711	0	3.11755	3.96839	1.61489	-2.3535	0.0318229
AC134528.2	---	5.71071	4.88788	6.0988	4.00173	2.5097	4.26588	5.5658	3.59244	-1.97336	0.0013446
Snhg17	small nucleolar RNA host gene 17	4.97611	5.34629	5.69758	3.777	4.43683	3.53092	5.33999	3.91492	-1.42508	0.00137072
---	---	3.72135	2.89912	3.97103	0	2.5097	0	3.5305	0.836567	-2.69393	0.0333506
Gm11738	predicted gene 11738	0	0	0	3.64999	3.37713	2.53592	0	3.18768	3.18768	0.000284308
BC065397	cDNA sequence BC065397	6.10674	5.952	6.13943	4.19612	5.52582	4.94282	6.06606	4.88826	-1.1778	0.00643379
Gm14209	predicted gene 14209	3.81358	4.4741	3.14247	2.15897	2.5097	1.54586	3.81005	2.07151	-1.73854	0.00918437
Gm16045	predicted gene 16045	2.82679	1.91397	2.55924	5.10871	6.3197	6.09154	2.43333	5.83998	3.40665	9.23786e-10
Gm35025	predicted gene, 35025	0.90358	0	0	2.76057	3.24047	2.94846	0.301193	2.98316	2.68197	0.00302479
Gm17017	predicted gene 17017	7.1325	6.62671	7.18845	8.68349	8.6842	8.24491	6.98255	8.53753	1.55498	6.05589e-10
Gm16175	predicted gene 16175	3.27903	3.21806	2.97298	4.00173	4.23581	4.46712	3.15669	4.23489	1.0782	0.0220759
Gm36816	predicted gene, 36816	2.42049	2.22998	1.56442	4.00173	3.72324	4.03195	2.07163	3.91897	1.84734	0.00247885
AC153379.2	---	7.76111	7.53577	8.50054	5.4125	5.81766	6.24548	7.93247	5.82521	-2.10726	2.05247e-08
Gm44418	predicted gene, 44418	4.61524	3.4791	1.56442	8.46033	8.82229	7.74856	3.21958	8.34373	5.12414	1.44842e-12
F730043M19Rik	RIKEN cDNA F730043M19 gene	6.12485	5.09683	6.91184	7.81463	6.93229	7.29886	6.04451	7.34859	1.30409	0.0211985
---	---	3.27903	2.89912	3.55664	0	2.24975	0	3.24493	0.749918	-2.49501	0.0344866
Foxd2os	forkhead box D2, opposite strand	1.45491	2.48905	3.55664	0	0	0	2.5002	0	-2.5002	0.00911486
Gm19582	predicted gene, 19582	5.80359	5.66767	6.53926	4.44598	4.91213	4.75045	6.00351	4.70285	-1.30065	0.000553883
---	---	0	0	0	2.98767	2.72988	3.11755	0	2.94504	2.94504	0.000736678
Ptgs2os	prostaglandin-endoperoxide synthase 2, opposite strand	0	2.22998	0	5.29004	4.49807	3.53092	0.743325	4.43968	3.69635	0.000441452
Airn	antisense Igf2r RNA	7.73187	8.13718	8.5314	7.21802	10.0904	10.2808	8.13348	9.19643	1.06295	0.0244815
---	---	9.14043	9.48232	9.02983	10.4004	10.5073	10.1638	9.21753	10.3572	1.13965	1.6153e-09
Gm15879	predicted gene 15879	4.20273	4.64346	4.42993	3.5107	2.92087	3.53092	4.42537	3.32083	-1.10455	0.0179401
CT009536.1	---	3.72135	3.70006	4.72512	2.98767	0	2.53592	4.04884	1.8412	-2.20765	0.0297015
Gm13571	predicted gene 13571	2.82679	0	0	4.59135	4.00217	5.29996	0.942262	4.63116	3.6889	0.00331546
Gm16168	predicted gene 16168	6.79062	6.22545	7.07782	4.7234	3.50195	5.11254	6.69797	4.44596	-2.252	8.8665e-06
---	---	3.81358	3.21806	4.29256	4.95598	6.46479	4.89708	3.77473	5.43928	1.66455	0.00334343
U90926	cDNA sequence U90926	0	0	0	11.8239	12.4826	10.9949	0	11.7671	11.7671	1.09385e-30
Gm42435	predicted gene 42435	8.01043	7.7975	8.1835	7.10148	5.91067	6.94141	7.99714	6.65119	-1.34596	0.000342689
---	---	11.1183	10.6745	11.2051	9.70987	9.48676	10.1722	10.9993	9.78961	-1.2097	1.52e-06
---	---	8.37446	9.0692	8.27751	10.2249	9.63041	9.91542	8.57372	9.92358	1.34986	6.79162e-06
---	---	0	0	0	0	9.36261	9.84489	0	6.4025	6.4025	0.00300557
---	---	0	0	0	0	8.93729	10.3225	0	6.41994	6.41994	0.00261172
---	---	7.99574	8.38429	7.9692	10.6459	10.4121	10.8524	8.11641	10.6368	2.52038	2.78894e-35
---	---	0	0	0	9.06897	0	8.71257	0	5.92718	5.92718	0.00541273
Gm44597	predicted gene 44597	7.14142	6.77995	8.06194	5.81904	6.61054	6.20851	7.32777	6.2127	-1.11507	0.00597747
Gt(ROSA)26Sor	gene trap ROSA 26, Philippe Soriano	2.42049	0	2.29724	4.2843	3.61683	2.75688	1.57258	3.55267	1.9801	0.044243
---	---	2.82679	3.89164	2.97298	6.01218	5.71823	4.40311	3.23047	5.37784	2.14738	0.000247493
Gm6209	predicted gene 6209	7.18524	6.69255	6.81484	4.44598	6.25021	4.40311	6.89754	5.0331	-1.86444	0.00480917
Gm15910	predicted gene 15910	5.44839	6.0952	5.25528	3.5107	4.95643	4.19204	5.59962	4.21972	-1.3799	0.00901287
Gm13822	predicted gene 13822	3.27903	0	2.55924	7.6418	7.22268	7.02885	1.94609	7.29778	5.35169	2.36174e-16
Gas5	growth arrest specific 5	3.98203	4.34902	3.43134	2.4909	3.24047	2.27488	3.9208	2.66875	-1.25205	0.0379489
AC150314.3	---	2.42049	3.59381	3.29412	0	1.52507	1.54586	3.10281	1.02364	-2.07916	0.0188781
---	---	0	0	0	3.35651	3.91505	2.27488	0	3.18214	3.18214	0.000394617
---	---	8.57553	0	0	0	0	0	2.85851	0	-2.85851	2.05877e-09
---	---	15.3524	15.1422	15.5139	13.7797	13.2369	14.0748	15.3362	13.6971	-1.63904	1.78276e-11
---	---	4.3331	4.41291	2.97298	8.634	9.06165	8.58134	3.90633	8.759	4.85267	2.48791e-36
---	---	4.50891	0	3.67192	6.54575	6.66496	6.00793	2.72694	6.40621	3.67927	0.00204384
---	---	5.23149	4.21206	4.82813	6.79124	7.15775	6.59975	4.75723	6.84958	2.09235	1.39353e-08
Gm5532	predicted gene 5532	0	0	0	3.5107	1.93244	3.40584	0	2.94966	2.94966	0.00117395
Gm12972	predicted gene 12972	2.42049	1.91397	1.97687	0	0	0	2.10377	0	-2.10377	0.0319056
---	---	0	0	0	3.89374	0	5.33469	0	3.07614	3.07614	0.00430311
---	---	3.72135	3.21806	2.97298	6.43453	2.92087	5.89611	3.30413	5.08384	1.77971	0.00542633
Snhg7os	small nucleolar RNA host gene 7, opposite strand	3.90026	4.8422	3.67192	0	1.93244	0	4.13812	0.644148	-3.49398	0.000370842
9530082P21Rik	RIKEN cDNA 9530082P21 gene	8.8258	8.8787	8.52375	10.1014	10.1248	9.93535	8.74275	10.0539	1.3111	4.98853e-17
4930516B21Rik	RIKEN cDNA 4930516B21 gene	5.95301	5.58687	5.61355	2.98767	4.30598	3.7526	5.71781	3.68208	-2.03573	5.6728e-06
Gm26535	predicted gene, 26535	0.90358	0	0	4.52049	0	3.53092	0.301193	2.6838	2.38261	0.0177292
Gm28884	predicted gene 28884	0	0	0	4.84437	2.72988	3.11755	0	3.56394	3.56394	0.000108618
AC153530.1	---	2.82679	2.48905	2.55924	4.84437	3.72324	4.69806	2.62502	4.42189	1.79687	0.00109996
Gm43464	predicted gene 43464	3.14345	3.35447	3.55664	4.78515	5.52582	5.26438	3.35152	5.19178	1.84027	1.88635e-05
---	---	1.45491	0	0	2.98767	2.24975	2.75688	0.484972	2.66477	2.1798	0.0335648
4930512H18Rik	RIKEN cDNA 4930512H18 gene	5.5048	4.97512	5.42922	6.50962	8.28017	6.9187	5.30305	7.23616	1.93312	5.84349e-05
AC155637.1	---	5.35939	5.01684	5.72454	6.39546	6.28537	6.74883	5.36692	6.47656	1.10963	0.000444901
Tmcc3os	transmembrane and coiled coil domains 3, opposite strand	7.61498	6.59951	6.86415	8.61712	8.08944	8.21726	7.02622	8.30794	1.28172	0.000327858
Gm28050	predicted gene, 28050	1.45491	0	0	2.4909	3.0895	2.27488	0.484972	2.61843	2.13346	0.0383343
Gm16155	predicted gene 16155	5.26454	5.05739	5.09925	7.0893	5.99804	6.66943	5.14039	6.58559	1.4452	5.5282e-05
9130019P16Rik	RIKEN cDNA 9130019P16 gene	3.81358	3.97866	4.61418	2.4909	2.5097	0	4.13547	1.66687	-2.4686	0.00457033
Gm9949	predicted gene 9949	5.26454	4.93216	5.25528	3.89374	4.61324	3.53092	5.15066	4.01263	-1.13803	0.012223
---	---	5.7579	5.66767	5.77699	10.8583	11.2983	10.1321	5.73418	10.7629	5.02872	5.93334e-53
---	---	3.27903	3.97866	4.05837	7.48317	7.88112	7.02885	3.77202	7.46438	3.69236	7.42706e-21
E230029C05Rik	RIKEN cDNA E230029C05 gene	4.76134	3.06738	3.29412	6.11195	5.19701	6.02929	3.70762	5.77942	2.0718	0.00118058
CT025689.5	---	0	0	0	3.777	3.24047	1.95593	0	2.99114	2.99114	0.00102177
Lockd	lncRNA downstream of Cdkn1b	6.81314	6.89628	7.66271	4.90126	4.43683	4.52841	7.12404	4.62217	-2.50187	9.90966e-12
---	---	6.41715	5.81683	6.13943	7.51996	7.79224	7.55596	6.12447	7.62272	1.49825	1.21998e-09
---	---	0	0	0	0	6.01909	0	0	2.00636	2.00636	0.0390304
---	---	5.41933	5.01684	5.17937	8.78899	8.60987	8.19853	5.20518	8.53246	3.32728	1.09808e-34
---	---	3.98203	4.74625	5.05746	3.18385	1.93244	2.27488	4.59524	2.46372	-2.13152	0.000494635
---	---	1.85284	2.89912	1.97687	6.03778	5.79343	5.61455	2.24294	5.81525	3.57231	1.42363e-12
1700026F02Rik	RIKEN cDNA 1700026F02 gene	2.63789	1.91397	2.55924	0	0	0	2.37037	0	-2.37037	0.0124386
4921529L05Rik	RIKEN cDNA 4921529L05 gene	2.1644	1.91397	2.55924	4.1022	3.61683	4.46712	2.21254	4.06205	1.84951	0.00179237
---	---	10.7997	9.37614	10.3636	13.3329	12.737	13.1828	10.1798	13.0842	2.90442	1.15377e-14
A730011C13Rik	RIKEN cDNA A730011C13 gene	7.30128	6.59951	7.0137	7.67481	8.73596	8.68927	6.9715	8.36668	1.39518	0.00010664
4930579C12Rik	RIKEN cDNA 4930579C12 gene	2.82679	3.21806	1.56442	4.00173	4.37289	3.40584	2.53642	3.92682	1.3904	0.0481716
G730013B05Rik	RIKEN cDNA G730013B05 gene	4.39411	4.28217	3.77866	0	0	0	4.15165	0	-4.15165	1.28918e-06
---	---	0	0	0	0	8.89523	0	0	2.96508	2.96508	1.32214e-08
G530011O06Rik	RIKEN cDNA G530011O06 gene	7.42339	7.89581	8.2453	10.1996	9.23578	10.148	7.85483	9.86114	2.00631	6.6468e-09
---	---	4.13285	3.79903	3.29412	0	0	0	3.742	0	-3.742	1.62274e-05
Gm11335	predicted gene 11335	3.51708	3.06738	3.29412	0	0	1.95593	3.29286	0.651978	-2.64088	0.0114653
Gm45515	predicted gene 45515	8.65246	8.8559	9.08807	7.78471	7.77379	7.43313	8.86548	7.66388	-1.2016	2.93512e-09
Gm16168	predicted gene 16168	5.05381	4.34902	5.36213	2.4909	1.93244	3.11755	4.92165	2.51363	-2.40802	3.60881e-05
---	---	0	0	0	5.905	0	0	0	1.96833	1.96833	0.0457239
---	---	6.54372	5.64123	6.37883	10.1911	9.17145	9.73217	6.18793	9.69824	3.51031	7.89491e-22
---	---	7.96087	8.09398	8.16885	7.10148	7.09967	6.72285	8.07457	6.97467	-1.0999	1.00211e-08
---	---	4.13285	3.97866	3.97103	6.41513	7.03916	6.02929	4.02751	6.49452	2.46701	5.14429e-10
AC159813.2	---	2.42049	0.94322	1.97687	3.64999	4.00217	3.26888	1.78019	3.64035	1.86016	0.0103155
Snhg17	small nucleolar RNA host gene 17	4.13285	3.4791	3.97103	1.1079	1.93244	3.11755	3.86099	2.05263	-1.80836	0.0238096
---	---	10.128	9.24624	10.5625	8.46976	8.33574	8.55212	9.9789	8.45254	-1.52636	2.77471e-06
Gm17435	predicted gene, 17435	7.36363	7.18866	7.16896	8.46505	8.50936	8.37574	7.24041	8.45005	1.20964	3.92432e-15
1110038B12Rik	RIKEN cDNA 1110038B12 gene	6.43177	6.90741	6.69729	5.4125	5.49612	5.586	6.67882	5.49821	-1.18062	4.92572e-06
4930599N23Rik	RIKEN cDNA 4930599N23 gene	6.41715	5.79301	5.69758	7.49246	6.89863	7.0182	5.96925	7.13643	1.16718	0.000413993
Gm31105	predicted gene, 31105	3.40296	2.22998	2.97298	4.90126	4.61324	4.801	2.86864	4.77183	1.9032	0.000200359
Gm29670	predicted gene 29670	5.89086	7.03471	6.15933	3.777	4.95643	4.84984	6.36163	4.52776	-1.83387	0.000204015
---	---	10.8911	10.7881	10.8232	8.75467	9.25142	8.84495	10.8341	8.95035	-1.88377	2.69776e-27
Gm5086	predicted gene 5086	6.29448	6.67962	6.69729	2.15897	0	2.27488	6.55713	1.47795	-5.07918	9.79486e-17
E230013L22Rik	RIKEN cDNA E230013L22 gene	8.30863	7.40047	6.53926	9.43438	9.41514	9.00445	7.41612	9.28466	1.86854	0.000162964
Gm37229	predicted gene, 37229	5.47687	5.84026	5.32739	4.36741	4.61324	3.26888	5.54817	4.08318	-1.46499	0.00206565
Gm29539	predicted gene 29539	2.63789	1.50875	2.29724	3.18385	4.08433	3.7526	2.14796	3.67359	1.52563	0.0202588
Gm43069	predicted gene 43069	2.42049	1.91397	3.14247	3.89374	3.72324	4.03195	2.49231	3.88297	1.39067	0.0239495
---	---	9.10209	8.70456	8.86698	7.79975	7.61701	7.716	8.89121	7.71092	-1.18029	2.80605e-11
Gm6209	predicted gene 6209	7.3788	6.86235	7.09858	5.15622	6.59661	5.03018	7.11324	5.59434	-1.51891	0.00601531
Gm20559	predicted gene, 20559	12.7356	12.3877	12.399	13.9269	13.8346	13.5838	12.5074	13.7818	1.27431	1.52991e-15
Gm10552	predicted gene 10552	3.27903	3.4791	4.14073	6.6154	6.30264	6.5854	3.63295	6.50115	2.86819	4.07498e-15
Gm2895	predicted gene 2895	3.62283	3.06738	4.14073	2.15897	0	2.27488	3.61032	1.47795	-2.13237	0.0188972
AC100386.1	---	1.85284	0	0	2.76057	4.95643	1.95593	0.617613	3.22431	2.6067	0.0169028
Epb41l4aos	erythrocyte membrane protein band 4.1 like 4a, opposite strand	7.2609	7.04483	6.99168	5.81904	6.85248	5.49681	7.09914	6.05611	-1.04303	0.0234402
Gm43825	predicted gene 43825	5.19766	4.53279	5.01441	4.19612	3.37713	3.85184	4.91495	3.80837	-1.10659	0.0112737
---	---	0	0	0	2.15897	9.02312	0	0	3.72736	3.72736	2.69759e-09
Firre	functional intergenic repeating RNA element	3.90026	3.70006	3.55664	2.76057	1.52507	2.75688	3.71899	2.34751	-1.37148	0.0345314
Gm37336	predicted gene, 37336	2.99379	3.79903	3.29412	5.15622	3.91505	4.6437	3.36231	4.57166	1.20934	0.020866
Gm15736	predicted gene 15736	5.09114	4.69577	5.25528	5.45111	6.21417	6.61396	5.01406	6.09308	1.07902	0.00557167
---	---	7.21936	7.42392	7.59128	4.84437	4.30598	5.19045	7.41152	4.78027	-2.63125	3.07537e-17
AC117245.5	---	5.66192	6.42457	5.21782	3.777	4.08433	3.26888	5.7681	3.71007	-2.05803	2.03793e-05
A730081D07Rik	RIKEN cDNA A730081D07 gene	3.51708	3.70006	3.97103	4.52049	4.99942	5.43413	3.72939	4.98468	1.25529	0.00345623
1110019D14Rik	RIKEN cDNA 1110019D14 gene	7.28526	6.61317	6.90007	6.15936	5.95502	5.64254	6.93283	5.91897	-1.01386	0.000526744
Gm13185	predicted gene 13185	5.71071	5.34629	5.52433	2.76057	4.43683	4.03195	5.52711	3.74311	-1.78399	0.000591596
---	---	7.77838	7.67907	7.38711	6.2929	6.86416	6.40106	7.61485	6.51937	-1.09548	2.00395e-05
Gm43661	predicted gene 43661	3.27903	3.89164	4.05837	4.95598	5.04116	5.36861	3.74301	5.12192	1.3789	0.000902848
---	---	7.74364	7.73013	8.24994	6.33481	6.81688	6.65576	7.9079	6.60248	-1.30542	5.04344e-07
---	---	9.25588	9.39405	8.92042	9.86269	10.8318	10.4587	9.19012	10.3844	1.19427	2.55361e-05
5430405H02Rik	RIKEN cDNA 5430405H02 gene	6.76775	7.04483	7.2912	8.18481	8.00758	8.40872	7.03459	8.20037	1.16578	4.50143e-07
Gm2396	predicted gene 2396	3.90026	2.70861	2.29724	6.15936	7.08976	4.69806	2.9687	5.98239	3.01369	2.45628e-05
AC158535.1	---	5.66192	6.07559	6.88819	4.95598	3.82233	4.19204	6.20857	4.32345	-1.88512	0.000132136
Gm10629	predicted gene 10629	2.63789	2.70861	4.21865	0	0	0	3.18838	0	-3.18838	0.000555123
2010110E17Rik	RIKEN cDNA 2010110E17 gene	3.40296	3.06738	2.29724	8.61712	8.03366	7.67593	2.92253	8.1089	5.18638	1.0568e-29
---	---	2.63789	1.50875	0.984619	4.19612	3.24047	4.11421	1.71042	3.85027	2.13985	0.00569489
Gm43568	predicted gene 43568	0	1.91397	0	3.18385	2.92087	3.11755	0.63799	3.07409	2.4361	0.0230538
---	---	0	0	0	3.64999	3.61683	2.27488	0	3.18057	3.18057	0.000367107
Gm10863	predicted gene 10863	3.27903	1.91397	2.78089	0	0	0	2.65796	0	-2.65796	0.00438321
Gm13391	predicted gene 13391	6.88929	5.13521	6.07805	3.64999	1.93244	3.85184	6.03418	3.14476	-2.88943	2.37941e-05
D630008O14Rik	RIKEN cDNA D630008O14 gene	3.51708	4.28217	4.29256	0	2.92087	1.95593	4.0306	1.6256	-2.405	0.0113233
Gm10863	predicted gene 10863	0	0	0	0	5.04116	4.6437	0	3.22829	3.22829	0.0026032
Gm13568	predicted gene 13568	0	0.94322	0	3.35651	3.24047	3.53092	0.314407	3.37597	3.06156	0.000605846
5530601H04Rik	RIKEN cDNA 5530601H04 gene	4.71427	4.97512	3.87805	3.18385	0	2.94846	4.52248	2.0441	-2.47838	0.0151042
---	---	7.30128	7.25117	7.0137	5.2468	6.11992	5.43413	7.18872	5.60029	-1.58843	6.34311e-07
Gm14199	predicted gene 14199	0	0	0	2.4909	1.52507	3.11755	0	2.37784	2.37784	0.0115053
AC145731.1	---	2.82679	3.4791	1.97687	0	0	0	2.76092	0	-2.76092	0.00295635
Gm5544	predicted gene 5544	2.42049	2.48905	1.97687	3.35651	4.37289	3.11755	2.29547	3.61565	1.32018	0.0334819
Gm12905	predicted gene 12905	6.06982	5.44127	5.69758	4.52049	5.33765	3.9447	5.73622	4.60095	-1.13527	0.023294
---	---	4.85112	4.21206	4.92428	8.05921	8.25822	7.9468	4.66249	8.08807	3.42559	7.73078e-36
Gm20511	predicted gene 20511	5.16302	5.53038	5.36213	4.2843	3.37713	3.9447	5.35185	3.86871	-1.48313	0.000226196
---	---	5.16302	4.74625	3.97103	3.5107	3.50195	3.7526	4.62676	3.58842	-1.03835	0.0249758
A630012P03Rik	RIKEN cDNA A630012P03 gene	3.14345	0	1.97687	7.69907	6.17721	6.65576	1.70677	6.84401	5.13724	7.82389e-10
Gm3830	predicted gene 3830	0	0	0	2.15897	1.93244	2.94846	0	2.34662	2.34662	0.0120919
Gm35025	predicted gene, 35025	1.85284	3.4791	0.984619	4.19612	4.43683	3.7526	2.10552	4.12852	2.023	0.0303951
Gm38204	predicted gene, 38204	1.85284	1.50875	1.56442	5.52537	4.77041	4.89708	1.642	5.06429	3.42228	2.73669e-08
Sp3os	trans-acting transcription factor 3, opposite strand	0	2.89912	2.55924	4.44598	3.0895	4.6437	1.81945	4.05973	2.24027	0.0314565
AW011738	expressed sequence AW011738	5.71071	4.28217	5.85225	9.03124	9.14298	8.52606	5.28171	8.90009	3.61838	3.41725e-16
Gm14461	predicted gene 14461	7.04007	6.55772	5.39606	3.89374	4.99942	4.98716	6.33129	4.62677	-1.70451	0.00124533
F730043M19Rik	RIKEN cDNA F730043M19 gene	0	0	0	4.36741	4.49807	5.22789	0	4.69779	4.69779	4.76144e-08
Zfas1	zinc finger, NFX1-type containing 1, antisense RNA 1	5.5855	6.05571	4.14073	6.54575	7.01841	6.52653	5.26065	6.6969	1.43625	0.0138909
---	---	5.47687	5.31318	5.25528	4.36741	4.08433	4.40311	5.34844	4.28495	-1.0635	0.00155316
Gm26512	predicted gene, 26512	5.61143	5.09683	5.17937	3.35651	2.92087	0	5.29587	2.09246	-3.20341	0.000227746
---	---	4.76134	4.41291	4.92428	6.06293	5.88797	6.43346	4.69951	6.12812	1.42861	1.31163e-05
Gm26912	predicted gene, 26912	6.229	6.34492	6.47721	5.2468	4.99942	5.07195	6.35038	5.10606	-1.24432	1.70588e-06
AC156802.2	---	0	0	0	2.15897	2.92087	0.970773	0	2.01687	2.01687	0.0390493
---	---	5.93259	6.29492	6.96932	4.84437	4.81921	5.19045	6.39894	4.95135	-1.4476	0.000114451
Gm16364	predicted gene 16364	5.7579	5.886	6.11926	4.44598	4.81921	5.22789	5.92105	4.83103	-1.09003	0.00147667
AC153530.2	---	5.26454	5.31318	4.36288	6.89291	6.62434	6.68297	4.9802	6.73341	1.75321	3.24484e-07
4930581F22Rik	RIKEN cDNA 4930581F22 gene	0	0	0	3.89374	0	4.03195	0	2.64189	2.64189	0.0167524
Gm13205	predicted gene 13205	6.0884	5.50128	5.17937	6.94795	7.01841	6.49617	5.58968	6.82084	1.23116	0.0005035
AC154646.1	---	3.40296	3.4791	3.29412	4.1022	5.69227	4.98716	3.39206	4.92721	1.53515	0.00236216
AI506816	expressed sequence AI506816	2.1644	3.97866	2.78089	0	0.955316	0	2.97465	0.318439	-2.65621	0.00508454
Gm43121	predicted gene 43121	0	0	0	1.72711	1.93244	2.53592	0	2.06516	2.06516	0.0324273
---	---	6.05099	3.70006	4.87701	10.0831	9.38304	9.59027	4.87602	9.68546	4.80944	1.78402e-16
Gm27168	predicted gene 27168	1.85284	0	0	5.81904	5.12119	4.75045	0.617613	5.23023	4.61261	1.78961e-07
Gm4117	predicted gene 4117	4.39411	3.59381	3.43134	5.00871	5.19701	4.75045	3.80642	4.98539	1.17897	0.0116548
---	---	7.28526	7.81535	6.46127	9.39532	8.81027	8.79905	7.18729	9.00154	1.81425	9.35956e-06
Gm14005	predicted gene 14005	1.85284	1.50875	1.97687	3.18385	5.63889	4.75045	1.77949	4.52439	2.74491	0.000120651
4933439C10Rik	RIKEN cDNA 4933439C10 gene	3.98203	3.79903	2.78089	5.15622	5.26904	5.98625	3.52065	5.4705	1.94986	0.000113509
9530036M11Rik	RIKEN cDNA 9530036M11 gene	3.62283	4.58919	5.05746	0	2.5097	0	4.42316	0.836567	-3.58659	0.00125739
---	---	0.90358	0	2.78089	4.7234	4.23581	3.7526	1.22816	4.23727	3.00911	0.00313183
---	---	0	0	0	0	6.35322	0	0	2.11774	2.11774	1.2768e-07
Gm17590	predicted gene, 17590	7.8885	8.10852	8.37005	7.077	6.48005	7.08092	8.12236	6.87932	-1.24303	2.81138e-06
4930597O21Rik	RIKEN cDNA 4930597O21 gene	3.14345	3.4791	2.97298	4.90126	4.08433	4.26588	3.19851	4.41715	1.21865	0.0132161
Hectd2os	Hectd2, opposite strand	1.85284	2.22998	2.55924	1.1079	0	0	2.21402	0.369301	-1.84472	0.0453925
2010310C07Rik	RIKEN cDNA 2010310C07 gene	0	3.4791	4.61418	0	0	0	2.69776	0	-2.69776	0.015663
---	---	10.4297	10.4263	11.6543	9.93258	9.45815	9.45278	10.8368	9.6145	-1.22225	0.000509786
Gm29811	predicted gene, 29811	5.47687	5.5589	4.14073	3.64999	4.49807	3.85184	5.05884	3.99997	-1.05887	0.0361576
AC156031.1	---	3.14345	2.48905	2.97298	4.2843	3.82233	3.85184	2.86849	3.98616	1.11767	0.0363182
---	---	5.5591	4.41291	4.49399	6.5983	5.08173	6.4494	4.822	6.04314	1.22114	0.0250352
Gm16617	predicted gene, 16617	2.63789	2.22998	1.56442	0	0	0	2.1441	0	-2.1441	0.0284964
AC117236.1	---	6.74451	6.31178	6.29139	4.84437	4.7199	5.74937	6.44923	5.10455	-1.34468	0.000968025
AC162938.3	---	3.27903	3.79903	3.29412	0	0	0.970773	3.45739	0.323591	-3.1338	0.000602422
AC132623.2	---	1.45491	4.64346	0	6.13585	4.77041	5.77489	2.03279	5.56038	3.52759	0.0427843
CT033754.1	---	2.82679	2.89912	2.29724	1.1079	0	1.54586	2.67438	0.884588	-1.78979	0.0497582
1700071M16Rik	RIKEN cDNA 1700071M16 gene	9.42623	8.77007	8.87903	10.4017	10.8576	10.9218	9.02511	10.727	1.70192	4.1531e-11
---	---	12.1046	11.9569	11.7248	13.1429	13.1656	13.2444	11.9288	13.1843	1.2555	3.18689e-21
---	---	5.19766	5.05739	4.49399	6.06293	6.19581	6.46516	4.91635	6.2413	1.32495	4.81972e-05
---	---	5.68652	6.52918	6.03563	4.00173	4.95643	4.26588	6.08378	4.40802	-1.67576	9.14417e-05
Gm36548	predicted gene, 36548	2.99379	3.21806	3.29412	0	1.93244	0	3.16866	0.644148	-2.52451	0.0171044
Gm13179	predicted gene 13179	4.3331	4.69577	5.32739	6.22768	6.01909	6.00793	4.78542	6.0849	1.29948	0.000426787
Gm15990	predicted gene 15990	0	0	0	4.59135	3.91505	3.53092	0	4.01244	4.01244	3.20906e-06
Gm15821	predicted gene 15821	4.76134	4.93216	5.01441	6.2929	6.92116	6.29923	4.90264	6.50443	1.60179	4.93468e-07
Gm11832	predicted gene 11832	3.27903	3.89164	3.77866	2.4909	1.93244	0	3.64977	1.47445	-2.17533	0.0143535
---	---	7.38633	0	7.59128	0	0	0	4.99254	0	-4.99254	0.0169857
Gm11131	predicted gene 11131	5.7345	4.8422	5.77699	8.15002	7.40957	7.57787	5.45123	7.71249	2.26126	1.18337e-09
---	---	6.19512	4.58919	5.58442	8.25741	8.54968	7.84808	5.45624	8.21839	2.76215	1.92863e-09
Gm5082	predicted gene 5082	1.45491	0	0.984619	1.1079	4.37289	3.9447	0.813178	3.14183	2.32865	0.0105791
Sox5os3	SRY (sex determining region Y)-box 5, opposite strand 3	0	0	0	3.35651	0	3.53092	0	2.29581	2.29581	0.0414018
Gm45181	predicted gene 45181	1.85284	0	2.29724	3.89374	2.92087	4.33613	1.38336	3.71691	2.33355	0.00974517
Gm45193	predicted gene 45193	3.40296	3.06738	2.78089	5.78921	6.30264	4.58721	3.08374	5.55969	2.47594	8.20134e-06
---	---	0	0	0	0	7.575	0	0	2.525	2.525	2.27969e-08
Gm4117	predicted gene 4117	10.0013	9.79563	9.39329	10.8146	11.8455	10.3029	9.73008	10.9877	1.25759	0.000783196
Gm10602	predicted gene 10602	5.63689	6.22545	7.1492	5.20222	4.7199	5.91918	6.33718	5.28043	-1.05675	0.0370515
4930512H18Rik	RIKEN cDNA 4930512H18 gene	0	0	0	8.07783	0	7.83601	0	5.30461	5.30461	0.0110845
---	---	9.59491	9.01876	9.44485	8.13231	7.63757	8.59214	9.35284	8.12067	-1.23216	0.000105377
---	---	2.63789	3.4791	3.14247	6.11195	5.12119	5.74937	3.08649	5.66084	2.57435	1.06091e-07
Mir142hg	Mir142 host gene (non-protein coding)	0	0	0	0	0	8.45286	0	2.81762	2.81762	6.28394e-09
B430010I23Rik	RIKEN cDNA B430010I23 gene	4.3331	3.70006	2.97298	4.84437	5.37076	4.75045	3.66871	4.98853	1.31982	0.0131599
4933424M12Rik	RIKEN cDNA 4933424M12 gene	2.99379	2.70861	2.78089	4.1022	4.95643	4.33613	2.82776	4.46492	1.63716	0.00126434
Gm5577	predicted gene 5577	6.16041	5.79301	6.25488	0	0	0	6.06943	0	-6.06943	5.63813e-12
---	---	7.91477	6.73065	7.61309	5.905	3.91505	4.6437	7.4195	4.82125	-2.59825	2.20634e-05
Gm42531	predicted gene 42531	6.72088	5.952	6.64181	5.37282	5.79343	4.6437	6.43823	5.26999	-1.16825	0.00590549
6530409C15Rik	RIKEN cDNA 6530409C15 gene	6.70893	6.48527	6.81484	8.14414	8.31887	7.9468	6.66968	8.1366	1.46693	7.22854e-13
---	---	3.14345	3.79903	3.14247	7.41644	7.94298	7.2542	3.36165	7.53788	4.17623	4.07194e-26
4930539J05Rik	RIKEN cDNA 4930539J05 gene	7.0305	0	0	0	0	0	2.3435	0	-2.3435	1.93389e-08
Eldr	Egfr long non-coding downstream RNA	4.50891	5.47159	5.25528	4.00173	3.24047	2.94846	5.07859	3.39689	-1.6817	0.000957959
D330050G23Rik	RIKEN cDNA D330050G23 gene	5.01548	2.89912	5.25528	5.98613	5.63889	6.20851	4.38996	5.94451	1.55455	0.0379164
---	---	8.89604	8.91777	7.4611	11.2117	11.6992	10.695	8.42497	11.202	2.777	7.65508e-10
Gm19412	predicted gene, 19412	4.20273	4.34902	2.29724	6.13585	6.30264	5.33469	3.61633	5.92439	2.30806	0.000356901
---	---	13.9085	13.6254	14.2475	12.0348	12.0187	11.9483	13.9271	12.0006	-1.92653	1.59847e-27
Gm31045	predicted gene, 31045	3.81358	2.70861	3.14247	0	0	0	3.22155	0	-3.22155	0.000312027
Gm13748	predicted gene 13748	5.41933	4.88788	4.97005	6.11195	6.4021	6.07108	5.09242	6.19504	1.10263	0.000281451
Ppp1r18os	protein phosphatase 1, regulatory subunit 18, opposite strand	3.90026	4.21206	3.14247	5.93255	5.46579	4.89708	3.7516	5.43181	1.68021	0.000573973
---	---	10.6899	10.2989	10.6237	12.7696	13.2646	13.092	10.5375	13.042	2.50453	6.49437e-41
---	---	6.41715	5.952	6.41238	8.87315	8.9483	9.0232	6.26051	8.94822	2.68771	1.43918e-42
Gm45767	predicted gene 45767	6.21216	5.81683	4.97005	3.777	4.77041	5.03018	5.66635	4.52586	-1.14048	0.0262733
C230035I16Rik	RIKEN cDNA C230035I16 gene	3.62283	0.94322	2.97298	0	0	0	2.51301	0	-2.51301	0.0100966
---	---	0	0	0	2.15897	4.16206	0	0	2.10701	2.10701	0.0488214
Gm44751	predicted gene 44751	8.41182	8.28108	7.54667	9.82092	9.93443	8.86588	8.07986	9.54041	1.46055	7.81067e-05
---	---	4.20273	3.79903	4.61418	5.69583	5.81766	5.55688	4.20531	5.69012	1.48481	4.0887e-05
5430405H02Rik	RIKEN cDNA 5430405H02 gene	5.29686	5.47159	5.01441	6.56348	6.86416	5.77489	5.26095	6.40084	1.13989	0.00190095
Mir99ahg	Mir99a and Mirlet7c-1 host gene (non-protein coding)	9.77344	9.26584	9.78449	8.634	7.92637	8.342	9.60792	8.30079	-1.30713	7.93533e-07
AC132332.1	---	7.67768	6.77995	7.42046	8.4838	8.24934	8.17476	7.2927	8.30263	1.00994	0.000743067
AC114645.4	---	4.20273	5.09683	4.97005	3.777	3.82233	3.40584	4.75654	3.66839	-1.08814	0.014479
Gm45449	predicted gene 45449	7.18524	6.51469	7.06733	5.81904	5.04116	6.62803	6.92242	5.82941	-1.09301	0.0345536
A930037H05Rik	RIKEN cDNA A930037H05 gene	9.80187	9.72817	9.32887	7.77713	8.16218	8.12602	9.61964	8.02178	-1.59786	5.4447e-14
Gm11725	predicted gene 11725	1.85284	2.70861	1.56442	4.1022	2.24975	4.33613	2.04195	3.56269	1.52074	0.0361904
1810026B05Rik	RIKEN cDNA 1810026B05 gene	3.27903	10.4175	6.37883	3.35651	5.79343	5.43413	6.6918	4.86136	-1.83044	0.0226178
Gm36823	predicted gene, 36823	5.09114	3.89164	4.87701	6.20526	5.95502	6.41735	4.61993	6.19254	1.57262	0.000172032
4933406I18Rik	RIKEN cDNA 4933406I18 gene	3.27903	3.89164	2.97298	0	1.52507	0	3.38121	0.508357	-2.87286	0.00360568
---	---	6.75617	6.81584	7.91171	9.64681	8.97816	9.60635	7.16124	9.41044	2.2492	3.25295e-08
Gm16638	predicted gene, 16638	8.50467	8.72673	8.70047	9.85551	10.7198	9.28088	8.64395	9.95207	1.30812	0.00016113
Gm16059	predicted gene 16059	7.41605	7.28571	7.4122	6.24975	6.2679	6.09154	7.37132	6.20306	-1.16826	1.03275e-09
U90926	cDNA sequence U90926	0	0	0	2.15897	3.61683	2.94846	0	2.90809	2.90809	0.00124591
AC154742.1	---	0	1.50875	1.56442	2.4909	3.61683	2.75688	1.02439	2.95487	1.93048	0.02946
Gm15354	predicted gene 15354	2.63789	0	1.56442	3.5107	3.91505	2.94846	1.40077	3.45807	2.0573	0.0461437
Gm14764	predicted gene 14764	2.82679	3.59381	2.97298	4.2843	4.61324	3.85184	3.13119	4.2498	1.11861	0.0318399
Gm29200	predicted gene 29200	2.42049	3.59381	4.29256	1.72711	0	0	3.43562	0.575704	-2.85991	0.00523397
Gm15886	predicted gene 15886	0	0	0	3.5107	3.24047	0	0	2.25039	2.25039	0.0459538
Gm43066	predicted gene 43066	5.05381	4.97512	3.14247	0	0	0	4.39046	0	-4.39046	2.08955e-06
1700122E12Rik	RIKEN cDNA 1700122E12 gene	0	0	0	2.76057	0	3.9447	0	2.23509	2.23509	0.0432488
Gm21984	predicted gene 21984	5.19766	6.24314	6.07805	4.95598	4.99942	4.19204	5.83962	4.71581	-1.1238	0.00862424
Gas5	growth arrest specific 5	6.62232	7.27715	7.59128	5.75875	6.85248	5.64254	7.16359	6.08459	-1.079	0.0235806
---	---	5.63689	4.4741	5.64211	4.00173	3.61683	4.19204	5.25103	3.93687	-1.31417	0.00436032
Gm14461	predicted gene 14461	7.81789	7.62615	6.68362	4.78515	4.95643	5.29996	7.37588	5.01385	-2.36203	1.21357e-09
---	---	0	0	0	0	0	15.0301	0	5.01003	5.01003	1.00505e-13
---	---	0.90358	0	0	2.98767	15.0762	11.4223	0.301193	9.82872	9.52753	6.38693e-08
---	---	0	0	0	0	13.0791	0	0	4.35971	4.35971	3.5376e-12
---	---	0.90358	0.94322	6.19831	1.1079	0.955316	0.970773	2.6817	1.01133	-1.67037	0.00887001
AC117209.1	---	0	0	1.56442	4.36741	4.23581	3.7526	0.521473	4.1186	3.59713	8.98862e-05
AC173210.3	---	0	0	0	2.76057	4.49807	1.95593	0	3.07152	3.07152	0.000974875
Gm30329	predicted gene, 30329	9.13597	8.89837	9.30004	7.22917	7.1672	7.18926	9.11146	7.19521	-1.91625	3.80617e-27
Gm19705	predicted gene, 19705	3.14345	0	3.14247	6.31401	5.63889	5.29996	2.0953	5.75095	3.65565	2.24753e-05
A930007I19Rik	RIKEN cDNA A930007I19 gene	6.55712	6.20755	6.03563	8.14414	7.84033	8.38406	6.26677	8.12284	1.85608	1.60198e-12
AC163731.1	---	5.44839	3.06738	3.87805	6.92069	5.84148	5.77489	4.13127	6.17902	2.04775	0.00977812
---	---	10.0765	9.63077	9.89392	11.2444	10.8056	10.9082	9.86708	10.9861	1.11898	8.91883e-09
Gm26797	predicted gene, 26797	0	3.89164	0	8.35736	7.53173	5.40174	1.29721	7.09694	5.79973	0.0123006
Gm20319	predicted gene, 20319	1.85284	2.89912	1.97687	3.35651	4.00217	3.64601	2.24294	3.66823	1.42529	0.0289772
BC051226	cDNA sequence BC051226	6.35712	6.58571	7.30018	7.52901	8.27143	8.00186	6.74767	7.9341	1.18643	0.0010225
Gm15556	predicted gene 15556	3.51708	3.35447	3.67192	5.10871	5.79343	4.75045	3.51449	5.21753	1.70304	0.000170861
3300005D01Rik	RIKEN cDNA 3300005D01 gene	4.56305	4.21206	4.97005	1.72711	1.93244	0.970773	4.58172	1.54344	-3.03828	5.06126e-06
Gm37168	predicted gene, 37168	8.91958	8.77615	8.93492	8.04034	6.97599	8.31616	8.87688	7.7775	-1.09939	0.0057629
Gm16183	predicted gene 16183	5.47687	5.64123	5.82759	4.52049	4.30598	4.03195	5.64857	4.28614	-1.36243	4.9942e-05
Gm9484	predicted gene 9484	4.50891	4.97512	4.72512	5.98613	5.40314	6.00793	4.73638	5.79906	1.06268	0.00190564
Pvt1	plasmacytoma variant translocation 1	4.6656	6.34492	5.09925	2.76057	4.5568	2.27488	5.36992	3.19741	-2.17251	0.0105083
Gm45253	predicted gene 45253	0	0	0	3.89374	2.92087	3.11755	0	3.31072	3.31072	0.000144874
1700006J14Rik	RIKEN cDNA 1700006J14 gene	5.5855	8.70456	6.07805	4.1022	5.26904	6.48075	6.78937	5.284	-1.50538	0.0403183
AC138284.6	---	4.80693	5.20906	5.29178	4.52049	3.24047	4.19204	5.10259	3.98433	-1.11825	0.0204704
Gm9873	predicted gene 9873	3.98203	2.89912	3.55664	2.15897	1.93244	2.27488	3.47926	2.1221	-1.35716	0.0306565
---	---	4.20273	0	0	6.85021	5.46579	5.82461	1.40091	6.04687	4.64596	0.0116317
Gm44899	predicted gene 44899	1.85284	1.50875	3.55664	4.00173	3.82233	4.69806	2.30608	4.17404	1.86796	0.0269346
5930403N24Rik	RIKEN cDNA 5930403N24 gene	5.91188	6.67962	7.23606	8.75081	8.08944	8.53729	6.60919	8.45918	1.84999	4.9266e-06
9330179D12Rik	RIKEN cDNA 9330179D12 gene	0	0	0	4.1022	0	3.53092	0	2.54437	2.54437	0.0212966
5430427M07Rik	RIKEN cDNA 5430427M07 gene	2.99379	3.70006	3.55664	2.15897	0	1.54586	3.41683	1.23494	-2.18188	0.0125923
---	---	0	0	0	2.15897	1.52507	2.94846	0	2.21083	2.21083	0.0203002
Gm38171	predicted gene, 38171	2.42049	2.70861	0	5.15622	4.23581	4.19204	1.7097	4.52802	2.81833	0.00107753
AC154635.1	---	0	0	0	3.89374	3.50195	2.27488	0	3.22352	3.22352	0.000322695
Gm15356	predicted gene 15356	8.74613	8.05446	8.17375	10.9121	10.8786	10.9268	8.32478	10.9058	2.58107	4.39419e-31
Gm27176	predicted gene 27176	5.12753	5.31318	5.01441	5.98613	6.46479	6.15121	5.15171	6.20071	1.049	0.000238377
---	---	3.40296	0	0	5.33203	6.19581	3.26888	1.13432	4.93224	3.79792	0.0140588
Gm43065	predicted gene 43065	8.11381	8.06444	8.49272	7.12556	6.70446	6.31671	8.22366	6.71558	-1.50808	1.15617e-07
C230066G23Rik	RIKEN cDNA C230066G23 gene	4.13285	3.89164	3.97103	5.48872	5.97669	5.67	3.9985	5.7118	1.7133	9.7152e-07
Gm28306	predicted gene 28306	2.42049	2.70861	3.29412	1.1079	1.52507	0	2.80774	0.877658	-1.93008	0.0329672
5430427M07Rik	RIKEN cDNA 5430427M07 gene	4.39411	4.53279	5.25528	2.76057	3.37713	4.26588	4.72739	3.46786	-1.25953	0.0381656
4933400F21Rik	RIKEN cDNA 4933400F21 gene	8.86943	8.84436	8.87603	7.29433	7.60314	7.99102	8.86327	7.6295	-1.23377	7.57519e-08
---	---	9.84621	9.74533	9.45896	11.0395	11.0798	11.1541	9.6835	11.0911	1.40762	3.52405e-22
Mir99ahg	Mir99a and Mirlet7c-1 host gene (non-protein coding)	7.69597	7.80942	8.48486	5.66331	6.52487	5.07195	7.99675	5.75338	-2.24337	1.15669e-06
4930426L09Rik	RIKEN cDNA 4930426L09 gene	0	0	0	0	0	6.05034	0	2.01678	2.01678	0.0376388
---	---	6.86794	5.69362	5.90032	7.94886	7.87536	7.53371	6.15396	7.78598	1.63202	4.69167e-05
Gm5086	predicted gene 5086	7.40127	7.46971	7.2454	2.4909	2.92087	3.11755	7.37212	2.84311	-4.52902	6.65599e-32
Gm16028	predicted gene 16028	0	0	2.29724	2.98767	3.0895	3.53092	0.765747	3.2027	2.43695	0.0463332
---	---	7.50863	6.26061	6.30931	3.5107	2.24975	3.11755	6.69285	2.95933	-3.73352	3.66099e-11
Hopxos	HOP homeobox, opposite strand	1.85284	2.48905	1.97687	0	0	0	2.10625	0	-2.10625	0.0317468
Gm26902	predicted gene, 26902	0	0	0	4.78515	4.08433	3.53092	0	4.13347	4.13347	2.02307e-06
---	---	12.7884	12.3263	13.2297	11.7537	11.563	11.8055	12.7815	11.7074	-1.07408	4.97299e-06
---	---	10.3975	8.04944	8.65565	12.4994	13.0651	12.6935	9.0342	12.7527	3.7185	1.3388e-09
F730311O21Rik	RIKEN cDNA F730311O21 gene	8.86674	8.41582	9.02983	7.78471	6.58255	7.90118	8.7708	7.42281	-1.34798	0.00136354
AI662270	expressed sequence AI662270	0	0	0	0	4.7199	3.64601	0	2.78864	2.78864	0.008997
2210408F21Rik	RIKEN cDNA 2210408F21 gene	0.90358	4.06073	1.56442	5.20222	4.81921	4.26588	2.17624	4.76244	2.5862	0.032733
4930597O21Rik	RIKEN cDNA 4930597O21 gene	2.82679	1.50875	0	4.59135	4.49807	4.11421	1.44518	4.40121	2.95603	0.000991617
---	---	0	0	0	0	10.5984	0	0	3.53279	3.53279	2.30134e-10
---	---	0	9.54782	10.144	0	0	0	6.56395	0	-6.56395	0.00271025
Gm37800	predicted gene, 37800	0	0	0	3.35651	3.24047	3.11755	0	3.23818	3.23818	0.00014913
---	---	11.9633	11.5539	11.8943	14.2158	14.687	14.4553	11.8038	14.4527	2.64887	9.35988e-48
D830039M14Rik	RIKEN cDNA D830039M14 gene	5.05381	5.66767	5.94685	4.19612	4.43683	4.84984	5.55611	4.49427	-1.06184	0.00802295
Gm14010	predicted gene 14010	5.38967	4.97512	4.21865	6.35531	7.28481	5.87267	4.86115	6.50426	1.64312	0.00106925
Gm16731	predicted gene, 16731	4.26939	4.74625	4.21865	4.7234	6.03982	5.74937	4.41143	5.5042	1.09277	0.0118353
A230009B12Rik	RIKEN cDNA A230009B12 gene	3.14345	3.89164	4.14073	0	0	0	3.72527	0	-3.72527	2.08825e-05
Ptgs2os2	prostaglandin-endoperoxide synthase 2, opposite strand 2	3.14345	4.06073	3.97103	7.47382	6.93229	7.10123	3.72507	7.16912	3.44405	1.19376e-20
Gm7160	predicted gene 7160	4.93564	4.34902	5.42922	6.89291	6.74292	6.62803	4.90463	6.75462	1.84999	1.22851e-07
2500002B13Rik	RIKEN cDNA 2500002B13 gene	5.7345	5.84026	5.21782	7.89386	7.33601	6.54147	5.59752	7.25711	1.65959	4.22888e-05
Gm5149	predicted gene 5149	6.06982	5.05739	6.15933	4.19612	4.5568	4.03195	5.76218	4.26162	-1.50055	0.000445637
---	---	2.99379	3.70006	3.67192	5.05957	5.04116	4.26588	3.45525	4.78887	1.33362	0.00494002
4921528I07Rik	RIKEN cDNA 4921528I07 gene	3.27903	3.59381	4.49399	0	1.93244	2.75688	3.78894	1.56311	-2.22583	0.0220986
Gm4755	predicted gene 4755	0	1.91397	0	4.1022	2.5097	3.26888	0.63799	3.29359	2.6556	0.0139447
Mir155hg	Mir155 host gene (non-protein coding)	0	0	0	5.87691	6.62434	4.03195	0	5.51107	5.51107	8.71054e-09
2210408F21Rik	RIKEN cDNA 2210408F21 gene	3.27903	3.59381	3.55664	4.44598	5.19701	4.58721	3.47649	4.7434	1.26691	0.00412535
---	---	5.80359	3.21806	4.82813	1.72711	4.08433	1.54586	4.6166	2.45243	-2.16416	0.0382718
Gm5547	predicted gene 5547	4.80693	4.53279	4.72512	4.00173	3.0895	3.26888	4.68828	3.45337	-1.23491	0.00757178
Gm36546	predicted gene, 36546	1.85284	2.70861	1.97687	4.36741	4.49807	3.26888	2.17944	4.04479	1.86535	0.00360186
---	---	10.7876	11.2434	10.282	12.6736	12.0363	11.0612	10.771	11.9237	1.15269	0.00370147
---	---	10.5418	0	0	0	0	0	3.51395	0	-3.51395	9.83941e-11
Firre	functional intergenic repeating RNA element	7.61498	7.37664	7.59859	4.00173	4.23581	4.98716	7.53007	4.40823	-3.12184	1.30689e-21
Gm26583	predicted gene, 26583	2.42049	4.41291	3.43134	2.15897	0	0	3.42158	0.719658	-2.70192	0.0168687
---	---	9.06504	8.08909	9.51215	7.69907	6.94334	6.55627	8.88876	7.06623	-1.82253	5.04561e-05
Pvt1	plasmacytoma variant translocation 1	4.20273	5.50128	4.21865	2.15897	2.5097	1.95593	4.64089	2.2082	-2.43269	0.000118807
Trp53cor1	tumor protein p53 pathway corepressor 1	6.92073	6.87375	6.46127	8.28973	8.83124	7.7741	6.75192	8.29835	1.54644	2.64676e-06
Gm27221	predicted gene 27221	5.12753	5.31318	5.01441	5.98613	6.46479	6.15121	5.15171	6.20071	1.049	0.000238377
---	---	1.85284	0	2.29724	5.33203	5.23347	4.89708	1.38336	5.15419	3.77083	2.48345e-08
4933404O12Rik	RIKEN cDNA 4933404O12 gene	2.42049	2.48905	1.56442	5.48872	0.955316	4.98716	2.15798	3.8104	1.65241	0.0183383
---	---	9.79764	9.79713	9.75374	7.22917	8.81027	8.93541	9.78284	8.32495	-1.45789	0.00298008
---	---	0.90358	0	0	3.18385	2.92087	0.970773	0.301193	2.3585	2.0573	0.0278136
Gm29264	predicted gene 29264	3.81358	3.97866	3.87805	0	2.24975	2.27488	3.89009	1.50821	-2.38188	0.00327967
Gm36328	predicted gene, 36328	3.51708	3.89164	3.55664	4.90126	5.4348	3.85184	3.65512	4.7293	1.07418	0.0287432
BC106179	cDNA sequence BC106179	4.45265	3.21806	4.77754	2.15897	1.93244	0	4.14942	1.36381	-2.78561	0.00114969
Gm2415	predicted gene 2415	5.63689	6.64012	6.03563	4.52049	4.00217	5.69694	6.10421	4.73987	-1.36435	0.0242866
AC151730.2	---	0	0	0.984619	6.69799	5.66583	6.65576	0.328206	6.33986	6.01165	3.25521e-10
AW046200	expressed sequence AW046200	2.1644	4.06073	4.05837	1.72711	2.24975	1.95593	3.42783	1.9776	-1.45023	0.03362
---	---	4.50891	0	3.55664	6.6323	3.50195	6.64196	2.68852	5.59207	2.90356	0.0301389
---	---	4.97611	3.21806	3.14247	6.5278	6.11992	6.35104	3.77888	6.33292	2.55404	6.37422e-05
---	---	4.26939	4.41291	4.61418	3.777	2.92087	2.75688	4.43216	3.15159	-1.28057	0.0126491
2810403D21Rik	RIKEN cDNA 2810403D21 gene	2.1644	2.22998	2.29724	0	0	0	2.23054	0	-2.23054	0.0202863
---	---	3.81358	4.21206	0	8.95268	9.25364	8.61705	2.67521	8.94112	6.26591	1.10601e-13
---	---	1.85284	3.35447	2.29724	5.10871	1.93244	4.98716	2.50152	4.00944	1.50792	0.0389244
Pvt1	plasmacytoma variant translocation 1	5.23149	5.05739	4.61418	4.00173	1.52507	3.64601	4.96769	3.0576	-1.91008	0.0128266
---	---	5.91188	6.15247	6.03563	7.14923	7.2407	7.09111	6.03332	7.16035	1.12703	3.22492e-08
---	---	5.29686	5.44127	5.67011	8.39251	7.56072	7.87193	5.46941	7.94172	2.4723	1.43543e-15
4930488N15Rik	RIKEN cDNA 4930488N15 gene	4.97611	3.97866	5.32739	6.581	6.35322	6.22712	4.76072	6.38711	1.62639	0.000135526
---	---	5.7345	5.09683	5.13987	8.12038	7.07978	7.64167	5.32373	7.61394	2.29021	1.08208e-09
---	---	8.95291	8.4236	8.37856	11.1308	9.86495	10.7199	8.58502	10.5719	1.98685	1.29886e-08
Gm16014	predicted gene 16014	2.1644	1.50875	2.78089	7.82936	7.82845	8.57045	2.15135	8.07609	5.92474	5.3211e-30
Gm44763	predicted gene 44763	4.20273	4.41291	3.97103	3.35651	2.5097	3.40584	4.19556	3.09068	-1.10487	0.0345295
Gm28935	predicted gene 28935	3.27903	0	0	6.80621	6.53951	6.38458	1.09301	6.57676	5.48375	1.63279e-06
D730045B01Rik	RIKEN cDNA D730045B01 gene	5.26454	5.24461	5.67011	3.18385	4.7199	4.33613	5.39309	4.07996	-1.31313	0.0114133
AC158983.1	---	2.63789	2.48905	2.97298	0	1.52507	0	2.69997	0.508357	-2.19161	0.0343942
B430010I23Rik	RIKEN cDNA B430010I23 gene	0	3.89164	3.55664	0	0	0	2.48276	0	-2.48276	0.0297028
---	---	4.97611	4.58919	6.03563	2.4909	3.91505	1.95593	5.20031	2.78729	-2.41302	0.00122489
5033430I15Rik	RIKEN cDNA 5033430I15 gene	0	1.91397	0	2.15897	3.61683	3.40584	0.63799	3.06055	2.42256	0.0282562
Gm2366	predicted gene 2366	0	0	0	2.15897	4.23581	0	0	2.13159	2.13159	0.045126
4930412C18Rik	RIKEN cDNA 4930412C18 gene	1.45491	2.22998	3.77866	0	0	0	2.48785	0	-2.48785	0.0094982
Eldr	Egfr long non-coding downstream RNA	3.14345	2.89912	2.55924	0	0	0	2.86727	0	-2.86727	0.00138815
Trerf1	transcriptional regulating factor 1	10.8563	10.7622	11.3614	6.77611	6.13927	7.44907	10.9933	6.78815	-4.20517	3.62727e-30
---	---	3.14345	3.35447	4.05837	2.15897	0	0	3.51876	0.719658	-2.79911	0.00862106
Gm27177	predicted gene 27177	4.80693	4.28217	4.36288	6.08765	7.26733	6.07108	4.48399	6.47535	1.99136	9.37036e-06
Gm12981	predicted gene 12981	4.80693	3.89164	4.87701	5.2468	5.99804	5.36861	4.52519	5.53782	1.01263	0.0227543
---	---	0	0	0	13.6011	9.5332	11.1812	0	11.4385	11.4385	9.37678e-13
Gm37748	predicted gene, 37748	2.42049	0	2.78089	4.00173	3.37713	3.7526	1.73379	3.71049	1.97669	0.0489477
Gm14487	predicted gene 14487	2.1644	1.91397	2.78089	0	0	0	2.28642	0	-2.28642	0.0171319
Gm30382	predicted gene, 30382	7.09624	6.03556	6.61324	5.69583	5.23347	5.55688	6.58168	5.4954	-1.08628	0.00214522
A530040E14Rik	RIKEN cDNA A530040E14 gene	3.40296	1.91397	2.29724	5.10871	3.61683	4.46712	2.53806	4.39755	1.8595	0.00792354
---	---	6.98164	11.8625	6.53926	7.74641	6.82884	6.99668	8.46113	7.19064	-1.27049	0.0324386
---	---	0	0	0	0	5.95502	0	0	1.98501	1.98501	0.0417659
CT030161.3	---	4.45265	4.53279	4.21865	2.98767	3.72324	2.27488	4.40136	2.99526	-1.4061	0.0163309
---	---	9.91809	9.70761	10.3901	8.4977	7.93747	8.86291	10.0053	8.43269	-1.57258	6.58397e-07
4933439C10Rik	RIKEN cDNA 4933439C10 gene	3.14345	4.64346	4.29256	0	0	2.53592	4.02649	0.845305	-3.18119	0.00790675
Mir99ahg	Mir99a and Mirlet7c-1 host gene (non-protein coding)	5.5048	6.26061	7.05677	4.95598	5.12119	5.46581	6.27406	5.18099	-1.09306	0.0106688
---	---	0	0	0	0	8.44861	7.76139	0	5.40333	5.40333	0.00967115
Gm16350	predicted gene 16350	1.85284	1.50875	2.97298	0	0	0	2.11152	0	-2.11152	0.0315384
---	---	9.35321	8.93691	9.46497	10.2823	10.0692	10.5032	9.2517	10.2849	1.03318	1.44572e-06
Rapgef3os2	Rap guanine nucleotide exchange factor (GEF) 3, opposite strand 2	3.98203	3.21806	1.97687	1.1079	0	1.95593	3.05899	1.02128	-2.03771	0.0333559
Gm16310	predicted gene 16310	7.19384	6.83928	7.26389	5.52537	5.74374	5.7234	7.09901	5.66417	-1.43484	4.93536e-09
---	---	0	0	0	0	4.23581	3.11755	0	2.45112	2.45112	0.0227785
Gm15792	predicted gene 15792	3.14345	4.06073	4.42993	2.4909	0	2.94846	3.87803	1.81312	-2.06491	0.0499727
A930037H05Rik	RIKEN cDNA A930037H05 gene	9.39112	9.37212	9.35066	10.8137	11.1655	10.9218	9.3713	10.967	1.59568	2.08669e-31
Gm12589	predicted gene 12589	3.90026	4.21206	4.14073	5.29004	5.63889	5.61455	4.08435	5.51449	1.43014	3.361e-05
A330040F15Rik	RIKEN cDNA A330040F15 gene	0	0	0	8.5251	7.11929	8.39644	0	8.01361	8.01361	7.6841e-17
4921507G05Rik	RIKEN cDNA 4921507G05 gene	5.93259	5.64123	5.61355	4.00173	5.19701	4.6437	5.72913	4.61414	-1.11498	0.00883694
AC159502.1	---	3.98203	3.21806	2.97298	5.63004	4.7199	5.89611	3.39102	5.41535	2.02433	0.000119578
Gm14005	predicted gene 14005	4.80693	5.61431	5.21782	7.10148	8.38114	6.82409	5.21302	7.43557	2.22255	3.5042e-06
Gm44649	predicted gene 44649	6.73274	6.55772	6.86415	5.75875	5.33765	6.00793	6.71821	5.70144	-1.01676	0.000305623
AC153379.3	---	5.44839	4.8422	5.85225	3.35651	3.72324	3.40584	5.38094	3.4952	-1.88575	2.82841e-05
Gm17151	predicted gene 17151	4.894	4.88788	5.49331	4.19612	2.72988	3.9447	5.09173	3.62357	-1.46816	0.00635821
Gm11842	predicted gene 11842	1.85284	2.22998	2.78089	3.89374	3.0895	3.9447	2.2879	3.64265	1.35475	0.0319678
---	---	9.37039	9.33344	9.58014	10.6655	10.5684	10.7215	9.42799	10.6518	1.22382	3.53892e-23
Gm29707	predicted gene, 29707	2.1644	2.70861	2.29724	3.777	4.77041	3.40584	2.39008	3.98442	1.59434	0.00886292
---	---	6.98164	7.02452	6.75072	1.1079	0.955316	5.67	6.91896	2.57774	-4.34122	0.021445
Gm43913	predicted gene, 43913	4.93564	5.05739	4.92428	3.5107	4.08433	3.7526	4.97244	3.78254	-1.1899	0.00264722
E230001N04Rik	RIKEN cDNA E230001N04 gene	1.85284	2.48905	1.97687	0	0	0	2.10625	0	-2.10625	0.0317468
Gm14486	predicted gene 14486	0	0	0	3.35651	0	4.03195	0	2.46282	2.46282	0.0260963
Gm17116	predicted gene 17116	2.63789	3.89164	3.77866	0	1.93244	0	3.43606	0.644148	-2.79191	0.00829827
AC153955.2	---	6.96162	6.42457	7.32682	8.11438	8.28453	8.5223	6.90434	8.30707	1.40273	3.00486e-06
Gm16159	predicted gene 16159	4.45265	3.79903	5.09925	1.72711	1.52507	2.94846	4.45031	2.06688	-2.38343	0.000796879
---	---	9.59977	9.63914	9.45696	8.69961	8.47551	8.28098	9.56529	8.48536	-1.07993	5.00319e-11
AC159813.1	---	7.58258	7.4772	7.4122	8.19622	8.81629	8.47249	7.49066	8.495	1.00434	5.70686e-06
9530082P21Rik	RIKEN cDNA 9530082P21 gene	5.12753	4.28217	5.46162	6.94795	6.2679	6.29923	4.9571	6.50503	1.54792	0.000287599
4930558J18Rik	RIKEN cDNA 4930558J18 gene	3.51708	4.21206	4.55534	0	2.92087	0	4.09483	0.973624	-3.1212	0.0235825
Gm20540	predicted gene 20540	7.14142	6.26061	6.78953	7.34647	8.19952	7.78669	6.73052	7.77756	1.04704	0.00304484
A330040F15Rik	RIKEN cDNA A330040F15 gene	5.82591	6.13363	6.29139	0	0	0	6.08364	0	-6.08364	5.03e-12
---	---	0	8.86735	6.81484	12.2289	12.0656	11.5464	5.22739	11.947	6.71959	0.0218496
---	---	0	0	6.01394	12.1577	12.0327	10.9247	2.00465	11.705	9.70038	0.0030058
---	---	10.6891	8.821	8.15406	13.5438	13.613	12.8561	9.22139	13.3376	4.11624	4.21362e-06
---	---	0	9.99666	9.41413	14.4209	15.0524	14.2361	6.47027	14.5698	8.09952	0.00644314
5430405H02Rik	RIKEN cDNA 5430405H02 gene	5.66192	5.84026	4.92428	7.12556	7.09967	6.54147	5.47548	6.92223	1.44675	5.18529e-05
---	---	7.62774	8.20191	7.27305	9.06586	9.40918	8.80216	7.7009	9.0924	1.3915	1.58315e-05
Gm20186	predicted gene, 20186	3.81358	4.34902	0.984619	6.01218	6.01909	5.67	3.04907	5.90042	2.85135	0.00153367
Snhg15	small nucleolar RNA host gene 15	7.56279	7.50678	7.54667	6.27149	6.88723	5.52716	7.53874	6.22862	-1.31012	0.00111637
---	---	3.90026	4.69577	4.87701	5.45111	5.95502	5.55688	4.49101	5.65434	1.16332	0.00405129
Gm14762	predicted gene 14762	5.01548	3.97866	5.36213	3.777	3.37713	3.7526	4.78543	3.63558	-1.14985	0.0168148
Gm15156	predicted gene 15156	5.61143	5.90834	6.25488	4.36741	2.72988	3.9447	5.92488	3.68066	-2.24422	9.9054e-06
---	---	4.39411	3.35447	2.78089	9.0844	3.72324	9.18421	3.50982	7.33062	3.82079	2.73492e-06
Gm10575	predicted gene 10575	7.34056	7.17029	7.16896	5.72764	5.61144	6.52653	7.2266	5.9552	-1.2714	0.000154195
Carlr	cardiac and apoptosis-related long non-coding RNA	1.85284	3.21806	1.97687	4.65888	3.24047	4.33613	2.34926	4.07849	1.72924	0.0156178
2310001H17Rik	RIKEN cDNA 2310001H17 gene	6.44625	7.08461	5.52433	8.6298	5.97669	8.02331	6.35173	7.54327	1.19154	0.03922
Gm27177	predicted gene 27177	5.82591	3.4791	2.97298	6.47256	7.40158	5.49681	4.09266	6.45698	2.36432	0.018965
Gm28187	predicted gene 28187	8.71059	8.88716	8.40796	7.077	6.66496	7.3925	8.66857	7.04482	-1.62375	1.91867e-09
Firre	functional intergenic repeating RNA element	4.80693	5.50128	4.72512	4.44598	4.30598	3.26888	5.01111	4.00695	-1.00416	0.0462151
BE692007	expressed sequence BE692007	2.82679	2.22998	2.29724	4.1022	4.43683	4.52841	2.45133	4.35582	1.90448	0.000386174
---	---	0	0	0	0	9.53137	0	0	3.17712	3.17712	1.24292e-09
---	---	11.571	11.1673	11.0724	13.1255	12.7614	13.4616	11.2702	13.1161	1.84592	5.23156e-15
Gm28809	predicted gene 28809	6.40237	6.65341	6.53926	4.84437	5.19701	4.84984	6.53168	4.96374	-1.56794	7.34688e-09
Foxd2os	forkhead box D2, opposite strand	5.5591	5.886	6.13943	4.1022	4.49807	4.26588	5.86151	4.28871	-1.5728	5.97636e-06
---	---	3.62283	3.4791	2.97298	0	1.52507	0	3.3583	0.508357	-2.84994	0.0035977
Mir17hg	Mir17 host gene (non-protein coding)	8.67415	9.19264	9.02441	7.74641	7.77379	7.35915	8.96374	7.62645	-1.33729	2.6368e-09
Gm14005	predicted gene 14005	2.1644	5.20906	4.67071	6.20526	6.59661	6.17056	4.01472	6.32415	2.30942	0.0073333
Gm26531	predicted gene, 26531	5.84789	6.37731	5.64211	3.777	5.26904	5.22789	5.95577	4.75798	-1.19779	0.0253464
Mir99ahg	Mir99a and Mirlet7c-1 host gene (non-protein coding)	10.5727	10.2549	10.5083	9.68376	9.06165	9.43688	10.4453	9.3941	-1.05118	7.37297e-07
E430024P14Rik	RIKEN cDNA E430024P14 gene	6.60952	6.17106	6.62759	7.69907	7.49465	7.65547	6.46939	7.6164	1.14701	1.96368e-07
---	---	0	1.91397	2.78089	5.4125	5.23347	4.94282	1.56495	5.19626	3.63131	6.99447e-07
---	---	4.05941	2.48905	2.78089	4.36741	4.95643	4.89708	3.10978	4.74031	1.63052	0.0109261
A730020E08Rik	RIKEN cDNA A730020E08 gene	2.63789	2.48905	0	4.90126	6.2679	3.40584	1.70898	4.85833	3.14935	0.00114168
Gm26670	predicted gene, 26670	4.6656	4.28217	4.97005	6.06293	6.53951	5.26438	4.63927	5.9556	1.31633	0.00220369
1700071M16Rik	RIKEN cDNA 1700071M16 gene	5.91188	5.86331	6.23627	7.28367	7.89257	7.84808	6.00382	7.67477	1.67096	8.20675e-10
Gm13391	predicted gene 13391	7.43069	4.74625	6.15933	4.1022	2.24975	4.94282	6.11209	3.76493	-2.34716	0.00565386
---	---	2.63789	2.70861	1.97687	1.1079	7.81046	3.7526	2.44112	4.22365	1.78253	0.00338662
AC153955.1	---	2.99379	1.91397	2.97298	4.19612	4.7199	4.03195	2.62691	4.31599	1.68908	0.00347945
Gm7967	predicted gene 7967	4.61524	4.58919	4.87701	0	2.5097	3.26888	4.69381	1.9262	-2.76761	0.00161804
---	---	5.82591	6.69255	7.04612	5.37282	4.43683	4.69806	6.52153	4.83591	-1.68562	0.000154155
Gm16094	predicted gene 16094	4.6656	2.70861	4.36288	7.27294	6.554	6.52653	3.91236	6.78449	2.87213	4.4904e-07
Gm13067	predicted gene 13067	7.08703	6.37731	6.65588	5.15622	5.37076	5.26438	6.70674	5.26379	-1.44295	1.83265e-06
---	---	7.60856	7.40833	7.96355	6.47256	6.7174	6.28153	7.66015	6.4905	-1.16965	3.46755e-06
Snhg5	small nucleolar RNA host gene 5	5.5048	6.29492	7.37865	4.59135	5.30375	5.77489	6.39279	5.22333	-1.16946	0.025758
AC153379.1	---	3.27903	3.06738	2.97298	0	0	0	3.10646	0	-3.10646	0.000392969
Erich2os	glutamate rich 2, opposite strand	0	0	0	5.93255	5.61144	4.89708	0	5.48036	5.48036	4.27183e-10
Gm33994	predicted gene, 33994	1.85284	0	0	3.777	1.52507	4.19204	0.617613	3.1647	2.54709	0.021868
---	---	13.6226	14.4113	13.9273	15.3786	15.3776	15.2189	13.9871	15.325	1.33796	3.01887e-09
---	---	0	0	0	2.76057	3.50195	6.66943	0	4.31065	4.31065	1.18251e-05
CT009718.1	---	1.45491	0.94322	1.56442	1.1079	4.00217	4.75045	1.32085	3.28684	1.96599	0.0100018
AC147162.1	---	0	0.94322	0	2.4909	1.93244	2.27488	0.314407	2.23274	1.91833	0.0379108
AC156025.3	---	5.5591	5.09683	3.87805	6.18249	6.7174	5.22789	4.84466	6.04259	1.19794	0.0468374
---	---	3.27903	4.53279	2.97298	5.33203	4.49807	5.55688	3.59493	5.12899	1.53406	0.0153608
Gm29050	predicted gene 29050	0	0	0	7.16093	0	0	0	2.38698	2.38698	4.15214e-08
Gm9776	predicted gene 9776	6.70893	6.62671	2.97298	7.51996	8.22238	7.40071	5.4362	7.71435	2.27815	0.0436759
Gm20089	predicted gene, 20089	4.80693	6.27787	4.82813	3.777	4.00217	3.7526	5.30431	3.84392	-1.46039	0.00384652
4930448A20Rik	RIKEN cDNA 4930448A20 gene	4.26939	3.4791	3.67192	2.15897	1.52507	2.94846	3.8068	2.21083	-1.59597	0.0208606
---	---	9.69378	9.71872	8.85484	10.5756	10.6507	10.631	9.42244	10.6191	1.19664	1.29484e-05
---	---	0	2.48905	0	3.89374	3.24047	3.11755	0.829683	3.41725	2.58757	0.0471127
Gm2449	predicted gene 2449	2.63789	4.28217	0	0	0	0	2.30669	0	-2.30669	0.0360642
---	---	5.01548	5.44127	6.057	7.10148	7.70404	7.34218	5.50458	7.38257	1.87799	2.4924e-07
1200007C13Rik	RIKEN cDNA 1200007C13 gene	1.85284	0	2.97298	6.50962	5.58347	5.49681	1.60861	5.8633	4.25469	7.98708e-08
---	---	9.00519	8.65918	10.5208	5.63004	3.24047	5.46581	9.39505	4.77878	-4.61628	7.16663e-11
---	---	5.35939	5.74417	7.76363	0	0	0	6.28907	0	-6.28907	3.60291e-10
---	---	7.89906	7.25117	9.40791	5.29004	3.82233	4.46712	8.18605	4.5265	-3.65955	2.99923e-09
Gm26652	predicted gene, 26652	7.9303	8.31073	8.2956	6.56348	6.76799	5.74937	8.17888	6.36028	-1.81859	2.60484e-08
AC123720.1	---	4.76134	5.13521	4.05837	7.51085	7.09967	6.95264	4.65164	7.18772	2.53608	5.02379e-12
4933439C10Rik	RIKEN cDNA 4933439C10 gene	6.63502	6.39323	6.87622	3.35651	5.12119	5.19045	6.63483	4.55605	-2.07878	0.000132435
A530040E14Rik	RIKEN cDNA A530040E14 gene	5.66192	5.50128	5.82759	9.25778	7.11929	8.83891	5.6636	8.40533	2.74173	2.15605e-08
---	---	9.30238	8.27249	9.03791	10.3075	9.93858	10.148	8.87093	10.1314	1.26042	5.38236e-05
Gm28809	predicted gene 28809	4.05941	5.31318	5.46162	4.00173	3.91505	3.85184	4.94474	3.92287	-1.02186	0.025075
Gm19412	predicted gene, 19412	4.76134	4.97512	3.29412	6.71396	6.52487	5.55688	4.34353	6.26524	1.92171	0.00086564
---	---	0	0	0	9.12676	10.837	9.08571	0	9.68316	9.68316	4.42011e-21
---	---	0	0	0	8.94255	10.5286	8.83589	0	9.43567	9.43567	1.78022e-20
1700019E08Rik	RIKEN cDNA 1700019E08 gene	0	0	0	2.76057	1.52507	3.26888	0	2.51817	2.51817	0.00703348
AC153821.2	---	4.05941	4.28217	5.25528	5.905	6.43378	5.22789	4.53228	5.85556	1.32327	0.0102651
Snhg1	small nucleolar RNA host gene 1	5.23149	5.37865	5.17937	3.5107	3.0895	3.11755	5.26317	3.23925	-2.02392	7.34981e-07
Gm15708	predicted gene 15708	4.97611	6.70536	5.52433	7.55583	6.81688	7.03941	5.73527	7.13737	1.40211	0.014169
Snhg5	small nucleolar RNA host gene 5	5.32846	5.37865	5.21782	3.777	4.66756	4.40311	5.30831	4.28256	-1.02575	0.00837092
Gm26564	predicted gene, 26564	5.66192	3.35447	6.057	4.00173	3.61683	4.19204	5.02446	3.93687	-1.0876	0.0408114
Tug1	taurine upregulated gene 1	9.17995	8.88716	8.92042	10.699	12.2769	10.6731	8.99585	11.2164	2.22051	9.48441e-08
Gm44096	predicted gene, 44096	0	0	0	1.72711	1.52507	2.75688	0	2.00302	2.00302	0.0392696
Gm12238	predicted gene 12238	5.19766	5.4103	5.32739	4.36741	3.82233	4.33613	5.31178	4.17529	-1.13649	0.00147787
Gm8013	predicted gene 8013	1.85284	2.70861	2.78089	4.2843	2.92087	4.33613	2.44744	3.8471	1.39966	0.0282377
1700113A16Rik	RIKEN cDNA 1700113A16 gene	0	0	0	4.00173	4.99942	5.55688	0	4.85268	4.85268	5.17014e-08
Gm19261	predicted gene, 19261	2.42049	4.06073	2.97298	5.75875	5.08173	5.33469	3.1514	5.39173	2.24033	0.000107077
Gm16576	predicted gene 16576	7.91996	8.09398	7.71069	6.9747	7.19521	6.4494	7.90821	6.8731	-1.03511	0.000137996
Gm28875	predicted gene 28875	9.46229	9.38213	9.53707	6.98789	6.2679	7.74856	9.4605	7.00145	-2.45905	8.54824e-10
Gm16159	predicted gene 16159	2.99379	2.48905	3.29412	0	0	0	2.92565	0	-2.92565	0.00112056
---	---	5.05381	0	4.55534	0	0	0	3.20305	0	-3.20305	0.00399169
AC153897.1	---	0.90358	0	0	2.15897	1.93244	2.75688	0.301193	2.28277	1.98157	0.0327759
Gm26902	predicted gene, 26902	1.85284	0	0	4.59135	5.08173	3.11755	0.617613	4.26354	3.64593	0.000295995
---	---	4.45265	3.06738	4.21865	7.25122	6.19581	6.66943	3.91289	6.70549	2.79259	1.91593e-08
AC117769.1	---	5.5048	5.5589	5.87648	6.93439	6.59661	6.66943	5.64673	6.73348	1.08675	1.65556e-05
---	---	2.63789	2.22998	3.14247	2.98767	4.43683	4.6437	2.67011	4.02274	1.35262	0.0254343
Gm27177	predicted gene 27177	7.73776	8.13244	7.57656	9.3475	10.1405	9.51277	7.81559	9.66693	1.85134	1.76549e-10
A530013C23Rik	RIKEN cDNA A530013C23 gene	6.94132	6.45524	6.07805	8.10835	7.01841	7.5035	6.49154	7.54342	1.05188	0.00638992
Gm15326	predicted gene 15326	2.1644	1.91397	2.55924	0	0	0	2.21254	0	-2.21254	0.0220199
AC027700.1	---	0	0	0	4.7234	4.00217	3.53092	0	4.0855	4.0855	2.48443e-06
---	---	0	0	0	0	0	6.57091	0	2.1903	2.1903	9.31219e-08
Gm26611	predicted gene, 26611	0	0	0	3.18385	3.61683	0.970773	0	2.59048	2.59048	0.00669278
AC151730.3	---	2.82679	1.91397	2.97298	8.95268	8.03882	8.27204	2.57124	8.42118	5.84994	6.00468e-34
---	---	11.2887	0	0	0	0	0	3.76289	0	-3.76289	3.03018e-11
D530033B14Rik	RIKEN cDNA D530033B14 gene	0	0	0	1.72711	2.24975	1.95593	0	1.9776	1.9776	0.0430585
6330403L08Rik	RIKEN cDNA 6330403L08 gene	0.90358	0.94322	0.984619	1.1079	8.9565	9.59565	0.943807	6.55335	5.60955	1.47655e-08
Dtnbos	dystrobrevin, beta, opposite strand	4.50891	4.41291	4.05837	6.20526	5.99804	4.69806	4.32673	5.63379	1.30706	0.00437118
---	---	2.1644	2.22998	2.29724	0	0	0	2.23054	0	-2.23054	0.0202863
AC148334.2	---	3.51708	1.91397	0	8.42681	9.35435	7.93553	1.81035	8.57223	6.76188	2.86389e-16
AC167364.2	---	4.97611	4.8422	4.92428	3.18385	3.37713	2.53592	4.9142	3.0323	-1.8819	4.26779e-05
---	---	8.93249	0	0	0	0	0	2.9775	0	-2.9775	1.21419e-09
AC145740.1	---	0	0	0	2.76057	2.5097	3.53092	0	2.93373	2.93373	0.000973624
Igf1os	insulin-like growth factor 1, opposite strand	8.77222	8.91225	8.36577	7.32584	7.06973	7.21745	8.68341	7.20434	-1.47907	1.23231e-11
Gm28535	predicted gene 28535	3.62283	3.35447	3.29412	1.72711	2.24975	2.27488	3.42381	2.08391	-1.33989	0.0349501
Gm20559	predicted gene, 20559	8.50467	7.92897	8.17375	9.49801	9.5111	9.04171	8.20246	9.35027	1.14781	1.93056e-06
---	---	5.5855	5.2793	5.21782	6.77611	7.27609	7.75499	5.36088	7.26906	1.90819	2.29892e-08
Gm20559	predicted gene, 20559	8.23132	7.89581	8.17375	9.3653	9.23802	9.35254	8.10029	9.31862	1.21833	4.13752e-15
---	---	5.80359	1.50875	5.32739	0	0	0.970773	4.21324	0.323591	-3.88965	0.00013562
BE692007	expressed sequence BE692007	6.53019	6.0952	6.41238	8.71952	8.90374	8.669	6.34592	8.76409	2.41817	2.34994e-34
1700003I16Rik	RIKEN cDNA 1700003I16 gene	2.99379	2.22998	0.984619	3.777	3.0895	4.58721	2.06946	3.81791	1.74844	0.0335295
Gm45418	predicted gene 45418	3.62283	2.48905	2.78089	6.45367	5.66583	5.64254	2.96425	5.92068	2.95642	7.92516e-09
D530033B14Rik	RIKEN cDNA D530033B14 gene	0	0	0	4.36741	0	3.40584	0	2.59108	2.59108	0.0179903
Gm16015	predicted gene 16015	0.90358	0	1.97687	6.41513	6.88723	7.28116	0.960149	6.86117	5.90102	1.55449e-15
4933431E20Rik	RIKEN cDNA 4933431E20 gene	4.76134	4.4741	4.21865	2.15897	2.92087	2.94846	4.48469	2.6761	-1.80859	0.000646614
---	---	4.93564	4.64346	7.62028	0	0	2.75688	5.73313	0.918961	-4.81417	7.07281e-05
---	---	3.90026	3.79903	4.05837	5.4125	6.25021	3.26888	3.91922	4.9772	1.05798	0.0423903
Gm34096	predicted gene, 34096	4.93564	4.53279	4.29256	3.5107	2.92087	3.53092	4.587	3.32083	-1.26617	0.00683105
Gm45472	predicted gene 45472	7.92514	7.3686	7.07782	8.65895	9.28221	8.18431	7.45719	8.70849	1.2513	0.000772912
Gm37267	predicted gene, 37267	3.72135	3.21806	4.21865	1.72711	0	0	3.71935	0.575704	-3.14365	0.00114288
A430018G15Rik	RIKEN cDNA A430018G15 gene	3.98203	3.21806	3.77866	1.72711	2.92087	0	3.65958	1.54933	-2.11025	0.0497538
---	---	10.1053	10.8707	10.5237	13.0212	12.3617	10.7256	10.4999	12.0362	1.53628	0.000548354
---	---	0	0	0	2.76057	2.72988	2.53592	0	2.67546	2.67546	0.00271074
AC166997.1	---	2.63789	2.89912	3.97103	0	1.52507	2.27488	3.16935	1.26665	-1.9027	0.0494608
Gm15413	predicted gene 15413	3.62283	3.35447	3.55664	5.29004	4.91213	6.35104	3.51131	5.51774	2.00642	6.60607e-05
---	---	0	0	0	4.59135	2.24975	4.11421	0	3.65177	3.65177	7.31546e-05
Gm16675	predicted gene, 16675	5.26454	5.44127	5.42922	7.53801	7.79224	7.66915	5.37834	7.66647	2.28812	1.22829e-25
---	---	6.72088	7.08461	6.49297	8.80025	9.59757	8.51475	6.76616	8.97085	2.2047	3.24978e-10
Gm16046	predicted gene 16046	4.97611	3.4791	4.82813	0	0	0	4.42778	0	-4.42778	9.22642e-07
Cep112it	centrosomal protein 112, intronic transcript	5.01548	4.4741	4.36288	3.18385	2.24975	2.94846	4.61749	2.79402	-1.82347	0.000522614
---	---	8.00555	7.99829	7.67658	9.33981	9.57466	8.91548	7.89347	9.27665	1.38317	4.54895e-09
Gm20705	predicted gene 20705	7.58258	7.69201	7.87609	5.00871	5.37076	5.55688	7.7169	5.31212	-2.40478	2.22859e-22
Gm29151	predicted gene 29151	3.62283	4.34902	3.14247	4.95598	4.5568	5.29996	3.70477	4.93758	1.23281	0.0169043
---	---	13.3612	13.0475	13.6884	11.6532	11.5621	11.4253	13.3657	11.5469	-1.81881	4.34422e-22
---	---	0	0	0	5.52537	4.49807	5.40174	0	5.14173	5.14173	3.9401e-09
---	---	11.0141	10.8435	11.2164	9.60033	9.56932	10.2322	11.0246	9.8006	-1.22404	5.08962e-07
4921529L05Rik	RIKEN cDNA 4921529L05 gene	0	0	0	2.76057	3.24047	3.53092	0	3.17732	3.17732	0.000246744
AC115037.1	---	6.34171	5.69362	5.49331	7.50168	7.48712	6.52653	5.84288	7.17178	1.3289	0.000862472
Gm15133	predicted gene 15133	4.71427	3.06738	4.49399	5.66331	4.99942	5.22789	4.09188	5.29687	1.20499	0.0411528
Gm26672	predicted gene, 26672	0	0	0	3.5107	3.61683	0	0	2.37584	2.37584	0.0336144
R74862	expressed sequence R74862	0	0	0	2.15897	2.24975	3.53092	0	2.64655	2.64655	0.00397431
---	---	7.84546	0	0	0	0	0	2.61515	0	-2.61515	6.01945e-09
---	---	10.7289	0	0	0	0	0	3.57629	0	-3.57629	7.26471e-11
---	---	9.31624	8.3763	9.49268	11.0962	10.2514	11.0231	9.06174	10.7902	1.72847	3.47725e-06
Gm44067	predicted gene, 44067	0	0	1.97687	2.76057	2.24975	3.7526	0.658956	2.92097	2.26202	0.0474638
BC051226	cDNA sequence BC051226	4.05941	3.70006	0	5.52537	4.91213	5.07195	2.58649	5.16981	2.58332	0.0417315
---	---	7.9303	6.67962	0	11.804	12.1678	9.97992	4.86997	11.3172	6.44725	0.0104575
---	---	9.09061	10.2797	7.47704	11.4814	13.6531	10.8754	8.94913	12.0033	3.05418	0.00422024
---	---	8.71956	7.19776	1.56442	10.3035	11.2153	11.0377	5.82724	10.8522	5.02492	0.0224461
Gm15243	predicted gene 15243	4.894	5.53038	5.36213	3.89374	3.0895	3.9447	5.26217	3.64265	-1.61952	0.000251739
Gm44206	predicted gene, 44206	6.24565	5.952	6.3957	4.1022	4.37289	4.26588	6.19779	4.24699	-1.9508	1.41931e-09
---	---	3.51708	3.06738	1.97687	0	0	0	2.85378	0	-2.85378	0.00204452
2810408I11Rik	RIKEN cDNA 2810408I11 gene	3.98203	3.21806	4.42993	1.72711	3.0895	2.27488	3.87667	2.36383	-1.51284	0.0278803
4930481B07Rik	RIKEN cDNA 4930481B07 gene	4.13285	4.58919	3.77866	3.18385	2.5097	2.27488	4.1669	2.65614	-1.51076	0.0074778
---	---	0	0	0	0	7.20442	7.57787	0	4.92743	4.92743	0.0165447
---	---	12.6256	12.6577	12.5519	11.5564	11.62	11.4142	12.6117	11.5302	-1.08155	1.10592e-31
Gm38811	predicted gene, 38811	0	0	0	3.5107	4.30598	3.7526	0	3.85642	3.85642	5.91495e-06
---	---	1.85284	0	1.97687	3.64999	4.08433	2.94846	1.27657	3.56092	2.28435	0.00834107
Gm11707	predicted gene 11707	3.62283	4.53279	2.55924	6.13585	6.13927	6.17056	3.57162	6.14856	2.57694	2.22399e-06
AC127281.1	---	0	0	0	3.64999	0	3.53092	0	2.39364	2.39364	0.0323441
AC164092.4	---	0	0	0	3.35651	1.93244	1.95593	0	2.41496	2.41496	0.00981873
Gm12655	predicted gene 12655	0.90358	0	0.984619	3.64999	2.72988	1.95593	0.6294	2.7786	2.1492	0.0168628
---	---	9.75029	9.2286	9.02983	10.8929	11.4131	10.871	9.33624	11.059	1.72275	1.53206e-10
D930019O06Rik	RIKEN cDNA D930019O06	6.75617	7.07477	6.78953	8.06544	7.47955	8.38406	6.87349	7.97635	1.10286	0.00016688
---	---	9.28033	8.15129	9.33106	9.92231	9.66587	10.1889	8.9209	9.9257	1.0048	0.00901867
---	---	3.62283	2.70861	5.01441	0	0	1.95593	3.78195	0.651978	-3.12997	0.00376004
1700011B04Rik	RIKEN cDNA 1700011B04 gene	0	0	0	2.98767	5.08173	0	0	2.6898	2.6898	0.0107947
Slfn5os	schlafen 5, opposite strand	5.93259	5.58687	6.50857	8.34203	8.37707	8.3205	6.00934	8.34654	2.33719	9.11096e-17
AC117769.4	---	3.51708	0.94322	1.56442	4.95598	4.49807	4.33613	2.00824	4.59672	2.58849	0.00604212
Gm12798	predicted gene 12798	0	0	0	3.5107	3.0895	0.970773	0	2.52366	2.52366	0.00828392
BE692007	expressed sequence BE692007	11.4745	10.7767	11.1991	13.3245	13.6055	13.2682	11.1501	13.3994	2.24929	2.73215e-25
---	---	0	4.64346	2.97298	6.01218	5.49612	7.5035	2.53881	6.33727	3.79845	0.00443031
9330175E14Rik	RIKEN cDNA 9330175E14 gene	4.13285	4.28217	4.55534	6.68185	6.62434	6.70968	4.32345	6.67196	2.3485	1.13139e-16
Gm15527	predicted gene 15527	5.19766	5.69362	5.92377	3.18385	3.91505	3.40584	5.60502	3.50158	-2.10344	1.28276e-06
---	---	0.90358	0	3.14247	1.1079	6.21417	3.9447	1.34868	3.75559	2.40691	0.0353918
AC167364.1	---	4.56305	5.13521	4.72512	3.5107	4.08433	1.95593	4.80779	3.18365	-1.62414	0.0199605
AC160405.2	---	0	0	0	4.78515	5.23347	0	0	3.33954	3.33954	0.00219748
Gm2788	predicted gene 2788	3.14345	4.69577	4.05837	0	2.24975	2.75688	3.96586	1.66888	-2.29699	0.0167116
Gm45752	predicted gene 45752	9.21419	9.16043	9.40375	7.59084	8.20871	7.5035	9.25946	7.76768	-1.49177	3.1692e-09
---	---	3.81358	0	0	5.63004	5.97669	5.36861	1.27119	5.65845	4.38725	0.0082339
Gad1os	glutamate decarboxylase 1, opposite strand	0	1.91397	0	4.1022	2.5097	2.94846	0.63799	3.18679	2.5488	0.020022
Gm13070	predicted gene 13070	2.63789	1.50875	1.56442	4.2843	4.43683	3.53092	1.90369	4.08402	2.18033	0.00136214
AC124413.3	---	2.1644	1.50875	2.55924	0	0	0	2.07746	0	-2.07746	0.0354018
2610203C22Rik	RIKEN cDNA 2610203C22 gene	4.45265	5.4103	4.42993	3.89374	3.0895	3.53092	4.76429	3.50472	-1.25957	0.0115507
Gm5106	predicted gene 5106	4.45265	4.97512	4.77754	3.18385	3.50195	3.7526	4.73511	3.47947	-1.25564	0.00439068
Gm32250	predicted gene, 32250	6.19512	5.44127	5.94685	4.65888	4.43683	5.11254	5.86108	4.73609	-1.12499	0.00262836
Gm21817	predicted gene, 21817	2.99379	4.13838	4.05837	2.15897	1.52507	0	3.73018	1.22801	-2.50216	0.00384015
Gm20559	predicted gene, 20559	6.12485	5.47159	4.42993	7.73863	7.29347	7.27223	5.34212	7.43478	2.09265	1.79091e-05
C330024D21Rik	RIKEN cDNA C330024D21 gene	3.27903	2.70861	1.56442	0	0	0	2.51735	0	-2.51735	0.00816838
Zeb2os	zinc finger E-box binding homeobox 2, opposite strand	8.69249	8.28535	8.57648	9.8005	9.64909	9.21949	8.51811	9.55636	1.03825	3.26008e-06
Gm16092	predicted gene 16092	0	0	3.43134	4.84437	4.30598	4.89708	1.14378	4.68248	3.5387	0.0304304
---	---	12.2497	11.155	11.7849	13.5902	12.7873	13.1983	11.7299	13.1919	1.46207	1.33011e-05
Gm43572	predicted gene 43572	3.40296	3.21806	3.67192	2.4909	1.93244	1.54586	3.43098	1.98974	-1.44124	0.0284555
---	---	5.68652	5.93034	6.29139	7.62501	7.93193	7.27223	5.96942	7.60973	1.64031	2.31744e-08
Gm13814	predicted gene 13814	7.43069	7.67907	6.65588	8.42681	9.50924	7.30763	7.25521	8.41456	1.15935	0.0173086
3300005D01Rik	RIKEN cDNA 3300005D01 gene	3.27903	2.70861	1.56442	0	0	0	2.51735	0	-2.51735	0.00816838
AL591582.1	---	5.86953	6.26061	0	2.4909	0	2.94846	4.04338	1.81312	-2.23026	0.0330949
2010016I18Rik	RIKEN cDNA 2010016I18 gene	0	5.01684	3.97103	5.69583	7.18593	6.22712	2.99596	6.36963	3.37367	0.020139
4931431B13Rik	RIKEN cDNA 4931431B13 gene	2.63789	2.22998	2.29724	3.777	4.16206	3.85184	2.38837	3.9303	1.54193	0.00576728
Gm15834	predicted gene 15834	5.95301	6.34492	4.05837	3.35651	3.91505	2.27488	5.4521	3.18214	-2.26996	0.000976786
---	---	0	0	0	6.27149	0	6.15121	0	4.1409	4.1409	0.0367877
Gm14963	predicted gene 14963	3.27903	3.35447	3.29412	4.84437	5.99804	5.29996	3.30921	5.38079	2.07158	9.87572e-06
Pvt1	plasmacytoma variant translocation 1	3.27903	2.70861	3.77866	1.1079	0	1.95593	3.25543	1.02128	-2.23415	0.0148686
Gm5602	predicted gene 5602	4.45265	4.13838	3.43134	5.81904	5.69227	5.64254	4.00746	5.71795	1.71049	1.19511e-05
---	---	3.40296	3.97866	5.25528	6.03778	5.7688	5.11254	4.2123	5.63971	1.42741	0.0300964
Gm27177	predicted gene 27177	4.6656	5.20906	4.42993	5.45111	6.48005	5.55688	4.76819	5.82935	1.06115	0.013892
Gm34086	predicted gene, 34086	1.45491	0	1.97687	3.64999	3.50195	4.58721	1.14393	3.91305	2.76912	0.00092615
---	---	5.05381	4.34902	5.25528	3.89374	3.82233	3.64601	4.88603	3.78736	-1.09867	0.00937839
---	---	3.72135	3.70006	4.67071	5.45111	5.08173	4.69806	4.03071	5.07697	1.04626	0.0311846
Gm15133	predicted gene 15133	2.1644	3.35447	0	3.777	4.86642	4.89708	1.83963	4.5135	2.67388	0.011974
1600010M07Rik	RIKEN cDNA 1600010M07 gene	3.51708	3.21806	3.97103	2.76057	1.52507	1.95593	3.56872	2.08052	-1.4882	0.0281135
---	---	2.82679	3.06738	0	8.14414	8.5388	7.42509	1.96472	8.03601	6.07129	2.19411e-20
Snhg15	small nucleolar RNA host gene 15	7.10539	7.31944	6.98054	5.37282	5.84148	6.69639	7.13512	5.97023	-1.16489	0.0067986
AC130831.1	---	4.71427	5.74417	4.67071	3.18385	3.24047	3.9447	5.04305	3.45634	-1.58671	0.00228813
Gm33370	predicted gene, 33370	3.27903	2.89912	2.29724	4.1022	4.43683	3.9447	2.82513	4.16125	1.33612	0.015298
Gm42997	predicted gene 42997	4.20273	4.41291	3.55664	2.15897	3.37713	2.53592	4.05743	2.69067	-1.36676	0.0283631
AC153840.1	---	2.63789	1.91397	0	4.00173	5.19701	2.75688	1.51729	3.98521	2.46792	0.0129076
Tmem51os1	Tmem51 opposite strand 1	0	0	0	0	1.52507	5.11254	0	2.21254	2.21254	0.0210968
1810059H22Rik	RIKEN cDNA 1810059H22 gene	2.82679	2.89912	1.97687	3.777	4.43683	4.46712	2.56759	4.22699	1.6594	0.00346545
Gm20186	predicted gene, 20186	6.06982	6.73065	6.057	7.84395	8.11409	7.2542	6.28582	7.73741	1.45159	2.39241e-05
Gm16578	predicted gene 16578	2.99379	1.91397	2.29724	5.29004	4.86642	4.46712	2.40167	4.87453	2.47286	1.20691e-05
A730090N16Rik	RIKEN cDNA A730090N16 gene	2.42049	2.22998	1.56442	4.78515	4.00217	4.46712	2.07163	4.41815	2.34652	8.37738e-05
Gm11944	predicted gene 11944	6.29448	6.69255	6.32701	4.78515	5.08173	5.64254	6.43801	5.16981	-1.2682	0.000228288
---	---	8.8934	8.76395	8.83642	9.82092	9.92331	9.75639	8.83126	9.83354	1.00228	2.74334e-18
D430040D24Rik	RIKEN cDNA D430040D24 gene	2.82679	1.91397	2.78089	6.94795	5.23347	6.29923	2.50721	6.16022	3.653	1.32597e-09
Firre	functional intergenic repeating RNA element	4.13285	4.06073	3.77866	0	0	0	3.99075	0	-3.99075	2.73481e-06
Gm32568	predicted gene, 32568	1.45491	0	0	6.03778	5.19701	5.33469	0.484972	5.52316	5.03819	4.00998e-08
---	---	3.51708	4.41291	4.87701	1.72711	0	1.95593	4.269	1.22768	-3.04132	0.000234055
---	---	7.18524	6.07559	5.69758	3.18385	0	0.970773	6.31947	1.38487	-4.9346	3.54001e-07
Gm15513	predicted gene 15513	9.17561	8.72673	9.33981	7.34647	5.88797	7.68269	9.08072	6.97238	-2.10834	2.67972e-05
---	---	2.42049	0	0	6.08765	5.81766	4.89708	0.806828	5.60079	4.79397	2.24165e-07
2010016I18Rik	RIKEN cDNA 2010016I18 gene	6.29448	6.58571	6.11926	7.89386	9.24027	8.22191	6.33315	8.45201	2.11886	7.25726e-08
---	---	11.5502	11.4087	10.9269	12.7743	13.0192	12.4017	11.2953	12.7317	1.43646	1.66147e-09
Kcnq1ot1	KCNQ1 overlapping transcript 1	14.1132	14.437	14.3306	12.6703	13.0346	12.9647	14.2936	12.8899	-1.40374	3.10247e-20
4930405A21Rik	RIKEN cDNA 4930405A21 gene	0	0	0	2.98767	3.61683	2.53592	0	3.04681	3.04681	0.000564716
Gm15987	predicted gene 15987	4.71427	1.91397	3.67192	8.7274	7.31915	7.13118	3.43338	7.72591	4.29253	3.02693e-08
1700006J14Rik	RIKEN cDNA 1700006J14 gene	4.20273	5.05739	5.42922	2.76057	2.5097	2.94846	4.89645	2.73957	-2.15687	6.70966e-05
---	---	10.1257	9.55315	9.63089	11.508	11.9652	11.407	9.76992	11.6267	1.85682	1.40498e-14
Gm20559	predicted gene, 20559	9.22473	8.85302	9.14405	10.4982	10.5441	10.1046	9.07393	10.3823	1.30836	1.05616e-11
Pvt1	plasmacytoma variant translocation 1	4.97611	5.74417	5.751	4.1022	2.72988	4.33613	5.49043	3.72274	-1.76769	0.00161503
Mir99ahg	Mir99a and Mirlet7c-1 host gene (non-protein coding)	10.1212	9.79862	10.0338	8.96607	8.66431	9.03381	9.98456	8.88806	-1.0965	3.35813e-10
D730003I15Rik	RIKEN cDNA D730003I15 gene	7.31712	7.11374	0.984619	3.64999	4.16206	4.03195	5.13849	3.948	-1.1905	0.018463
Gm37787	predicted gene, 37787	6.94132	5.69362	7.04612	8.06544	7.28481	8.2126	6.56035	7.85428	1.29393	0.00608112
AC152979.5	---	7.80109	7.33601	7.61309	9.87162	9.5185	9.45278	7.5834	9.6143	2.0309	1.40437e-21
Gm44079	predicted gene, 44079	5.23149	4.88788	5.39606	2.15897	0.955316	2.94846	5.17181	2.02092	-3.1509	5.61771e-07
AC154816.1	---	4.20273	4.21206	4.92428	3.777	3.37713	2.94846	4.44636	3.36753	-1.07883	0.029116
1700001L05Rik	RIKEN cDNA 1700001L05 gene	4.39411	6.74314	6.80224	4.2843	1.93244	5.15202	5.97983	3.78959	-2.19024	0.0233975
---	---	3.51708	4.93216	5.01441	2.4909	1.93244	2.27488	4.48788	2.23274	-2.25514	0.000330707
Gm26575	predicted gene, 26575	1.85284	1.91397	0	3.5107	3.50195	2.94846	1.2556	3.32037	2.06477	0.0177017
---	---	7.00138	5.50128	5.05746	9.77219	9.23578	8.44095	5.85337	9.14964	3.29627	6.70937e-08
2310043L19Rik	RIKEN cDNA 2310043L19 gene	1.85284	2.70861	1.56442	4.7234	3.61683	4.19204	2.04195	4.17742	2.13547	0.00122279
AC127337.2	---	3.98203	4.41291	4.05837	5.37282	5.52582	4.98716	4.15111	5.29527	1.14416	0.0020228
---	---	9.12026	9.08399	9.40791	7.76951	8.15744	8.12602	9.20405	8.01766	-1.1864	6.93748e-10
Gm11250	predicted gene 11250	2.42049	2.22998	1.97687	0	0.955316	0	2.20911	0.318439	-1.89067	0.0462804
Gm11748	predicted gene 11748	6.44625	5.86331	6.11926	2.98767	4.43683	4.19204	6.14294	3.87218	-2.27076	9.42684e-07
Gm15722	predicted gene 15722	3.62283	2.89912	1.97687	0	0	0	2.83294	0	-2.83294	0.00230008
AC155941.6	---	0	0	0	2.4909	2.5097	2.75688	0	2.58583	2.58583	0.0041154
---	---	3.14345	4.34902	4.77754	0	2.24975	2.27488	4.09	1.50821	-2.58179	0.00349726
Gm16638	predicted gene, 16638	1.45491	2.48905	2.29724	3.35651	6.28537	2.75688	2.0804	4.13292	2.05252	0.00517684
Gm35037	predicted gene, 35037	0	3.35447	0	5.2468	4.66756	4.94282	1.11816	4.95239	3.83424	0.0107246
---	---	5.32846	5.47159	5.21782	4.00173	3.82233	4.6437	5.33929	4.15592	-1.18337	0.00280264
A230103J11Rik	RIKEN cDNA A230103J11 gene	0	0	0	0	5.97669	0	0	1.99223	1.99223	0.0408221
Gm11216	predicted gene 11216	3.81358	3.4791	2.55924	6.581	5.91067	6.02929	3.28397	6.17365	2.88968	3.7916e-10
---	---	11.7701	10.5253	11.4519	14.6009	14.0282	14.4213	11.2491	14.3502	3.10106	5.1565e-20
Gm28177	predicted gene 28177	10.2943	10.1627	10.2695	12.6105	12.7545	12.8265	10.2421	12.7305	2.48836	1.68453e-125
AC134860.5	---	5.53221	5.79301	5.58442	4.2843	4.95643	4.46712	5.63655	4.56929	-1.06726	0.0020547
AC160411.2	---	8.41551	7.67256	8.95498	6.5983	5.69227	6.87217	8.34768	6.38758	-1.9601	1.15402e-05
Gm14023	predicted gene 14023	3.81358	4.21206	3.14247	7.45495	9.63723	6.35104	3.7227	7.81441	4.0917	7.77602e-09
Gm7160	predicted gene 7160	7.45237	6.85086	7.28215	8.8408	8.86359	8.85694	7.19513	8.85378	1.65865	1.89222e-15
---	---	5.5048	4.21206	4.82813	6.94795	6.88723	6.64196	4.84833	6.82571	1.97738	9.70591e-07
Gm19569	predicted gene, 19569	2.82679	1.91397	1.97687	0	0	0	2.23921	0	-2.23921	0.0204199
R74862	expressed sequence R74862	3.90026	3.79903	4.55534	0	0	0	4.08488	0	-4.08488	2.34988e-06
---	---	2.63789	2.89912	1.56442	3.89374	4.23581	3.26888	2.36714	3.79948	1.43233	0.0323304
Dhx58os	DEAH (Asp-Glu-Ala-His) box polypeptide 58, opposite strand	4.3331	4.41291	4.61418	5.95959	5.88797	6.36791	4.4534	6.07182	1.61842	4.9813e-07
Gm15998	predicted gene 15998	0	0	0	3.777	3.50195	5.15202	0	4.14366	4.14366	4.28274e-06
Gm14762	predicted gene 14762	4.05941	3.79903	3.87805	1.72711	2.5097	3.11755	3.91216	2.45145	-1.46071	0.0220141
---	---	0.90358	0	0.984619	8.80771	0	9.19607	0.6294	6.00126	5.37186	1.23943e-06
---	---	0	0	0	7.51085	0	7.11128	0	4.87404	4.87404	0.0175073
Gm13986	predicted gene 13986	2.63789	1.91397	0.984619	5.20222	4.77041	5.07195	1.84549	5.01486	3.16937	1.9865e-07
AC139319.1	---	5.12753	5.05739	4.29256	3.35651	4.37289	3.26888	4.82583	3.66609	-1.15973	0.0323186
Gm12992	predicted gene 12992	3.90026	3.79903	3.67192	1.72711	2.72988	2.75688	3.7904	2.40463	-1.38577	0.0247856
9230114K14Rik	RIKEN cDNA 9230114K14 gene	5.66192	6.26061	6.13943	3.18385	5.19701	4.75045	6.02065	4.3771	-1.64355	0.00681671
4930555A03Rik	RIKEN cDNA 4930555A03 gene	6.229	6.47033	6.21741	5.33203	4.86642	4.94282	6.30558	5.04709	-1.25849	7.52053e-06
Gm43077	predicted gene 43077	2.1644	2.22998	3.14247	0	0	0	2.51228	0	-2.51228	0.00741571
---	---	8.33221	7.55004	8.47695	10.694	10.3718	10.3149	8.11974	10.4602	2.3405	5.17054e-16
---	---	1.85284	0	0	4.65888	5.86491	0	0.617613	3.50793	2.89032	0.0140111
---	---	0	0	0	0	6.89863	6.62803	0	4.50888	4.50888	0.0255577
4833413E03Rik	RIKEN cDNA 4833413E03 gene	3.51708	4.41291	4.21865	3.18385	3.24047	2.53592	4.04955	2.98674	-1.0628	0.0485551
Gm26636	predicted gene, 26636	1.45491	1.50875	0	3.64999	2.5097	2.75688	0.987888	2.97219	1.9843	0.0255895
Gm26788	predicted gene, 26788	4.6656	4.97512	4.87701	6.01218	5.95502	5.77489	4.83924	5.91403	1.07479	0.000192389
---	---	9.92844	9.29792	9.6626	8.52962	8.46787	8.74843	9.62965	8.58197	-1.04768	1.32565e-06
---	---	3.14345	0	2.97298	5.10871	4.37289	4.69806	2.03881	4.72655	2.68774	0.00524001
2010110K18Rik	RIKEN cDNA 2010110K18 gene	2.82679	4.13838	4.72512	0	2.72988	2.53592	3.89676	1.75527	-2.14149	0.0325988
Dnmt3aos	DNA methyltransferase 3A, opposite strand	9.47471	8.5674	9.32667	7.88683	7.04942	8.07558	9.12293	7.67061	-1.45232	0.000113126
Gm44148	predicted gene, 44148	3.81358	3.06738	3.77866	5.15622	4.91213	4.40311	3.55321	4.82382	1.27061	0.00622755
9230105E05Rik	RIKEN cDNA 9230105E05 gene	8.06773	8.94773	9.02441	5.59599	5.49612	6.13159	8.67996	5.74123	-2.93873	1.27673e-16
---	---	0	0	0	4.1022	2.72988	2.27488	0	3.03565	3.03565	0.000882752
4930404I05Rik	RIKEN cDNA 4930404I05 gene	0	0	0	0	7.14823	0	0	2.38274	2.38274	4.2252e-08
Gm21860	predicted gene, 21860	1.85284	4.4741	2.97298	7.19545	5.69227	6.7359	3.09997	6.54121	3.44124	1.29412e-05
---	---	0	0	0	7.37687	0	0	0	2.45896	2.45896	3.03852e-08
D6Ertd474e	DNA segment, Chr 6, ERATO Doi 474, expressed	0	0	0	3.18385	2.72988	2.27488	0	2.72954	2.72954	0.00236307
B130055M24Rik	RIKEN cDNA B130055M24 gene	5.5048	5.01684	4.82813	6.24975	6.67825	6.40106	5.11659	6.44302	1.32643	3.04327e-05
Gm15704	predicted gene 15704	4.50891	4.41291	4.29256	0	1.93244	2.53592	4.40479	1.48945	-2.91534	0.000114431
Gm15856	predicted gene 15856	0	0	0	4.00173	3.0895	3.53092	0	3.54072	3.54072	3.8287e-05
A530040E14Rik	RIKEN cDNA A530040E14 gene	3.27903	3.35447	3.14247	3.5107	7.87536	3.7526	3.25866	5.04622	1.78756	0.00362651
---	---	0	0	0	4.00173	3.61683	3.40584	0	3.6748	3.6748	1.43237e-05
Zfas1	zinc finger, NFX1-type containing 1, antisense RNA 1	7.31712	7.36053	6.81484	8.47445	8.49065	8.10102	7.16416	8.35538	1.19121	1.01201e-06
Gm14051	predicted gene 14051	3.14345	2.70861	2.97298	3.89374	4.30598	4.19204	2.94168	4.13058	1.18891	0.016665
Gm19589	predicted gene, 19589	4.05941	4.13838	2.55924	2.76057	1.93244	0	3.58568	1.56434	-2.02134	0.0472431
Gm11998	predicted gene 11998	0	0	0	2.15897	3.0895	2.27488	0	2.50778	2.50778	0.0063382
---	---	0	0	0	9.03124	0	0	0	3.01041	3.01041	2.66674e-09
Gm26788	predicted gene, 26788	7.66536	6.88506	7.09858	8.91864	8.98084	8.88064	7.21633	8.92671	1.71038	3.70062e-11
A730011C13Rik	RIKEN cDNA A730011C13 gene	5.61143	6.83928	6.71083	8.82986	7.58914	7.36756	6.38718	7.92885	1.54167	0.00213169
Gm5086	predicted gene 5086	2.63789	3.79903	1.97687	0	0	0	2.8046	0	-2.8046	0.00275611
Gm38188	predicted gene, 38188	4.56305	4.34902	5.21782	2.15897	1.93244	2.94846	4.70997	2.34662	-2.36334	6.49455e-05
---	---	8.49426	0	0	0	0	0	2.83142	0	-2.83142	6.0747e-09
Gm11773	predicted gene 11773	3.51708	3.35447	2.29724	0	1.52507	0	3.05626	0.508357	-2.54791	0.012324
---	---	5.44839	5.31318	5.69758	9.80237	10.0139	9.06775	5.48638	9.628	4.14162	4.5009e-39
2810410L24Rik	RIKEN cDNA 2810410L24 gene	2.82679	2.70861	2.29724	0	0	0	2.61088	0	-2.61088	0.0044769
4930500M09Rik	RIKEN cDNA 4930500M09 gene	0	0	0	5.10871	0.955316	0	0	2.02134	2.02134	0.0304242
---	---	6.53019	6.50005	5.13987	7.0646	7.07978	7.27223	6.0567	7.13887	1.08217	0.0207902
Dbpht2	DNA binding protein with his-thr domain	2.42049	2.70861	1.97687	0	0	0	2.36865	0	-2.36865	0.0124294
Gm12059	predicted gene 12059	2.42049	3.70006	4.05837	0	0	0	3.39297	0	-3.39297	0.000194853
Gm14211	predicted gene 14211	3.14345	4.41291	4.05837	0	2.24975	1.95593	3.87158	1.4019	-2.46968	0.00429964
Gm15261	predicted gene 15261	8.98053	8.1419	9.70382	7.32584	6.89863	7.59229	8.94208	7.27225	-1.66983	3.97499e-05
Gm43221	predicted gene 43221	7.80109	7.12332	7.57656	8.96274	9.82518	8.69262	7.50032	9.16018	1.65986	3.95509e-06
---	---	6.27839	7.01426	6.55436	8.95939	8.52415	8.9269	6.61567	8.80348	2.18781	1.2231e-15
---	---	9.36468	9.576	9.31342	7.84395	8.51677	8.30307	9.41803	8.22126	-1.19677	1.83291e-07
Gm16169	predicted gene 16169	5.01548	4.28217	5.92377	4.2843	3.0895	3.64601	5.07381	3.67327	-1.40053	0.0137554
E230029C05Rik	RIKEN cDNA E230029C05 gene	3.51708	3.4791	2.55924	4.84437	4.37289	4.52841	3.18514	4.58189	1.39675	0.00575172
Lrp8os1	low density lipoprotein receptor-related protein 8, apolipoprotein e receptor, opposite strand 1	4.05941	4.06073	3.87805	2.4909	3.24047	2.27488	3.99939	2.66875	-1.33064	0.0207968
1600010M07Rik	RIKEN cDNA 1600010M07 gene	2.42049	1.50875	2.78089	0	0	0	2.23671	0	-2.23671	0.0212496
AC144942.1	---	6.40237	6.43999	6.15933	7.67481	8.28453	7.22673	6.33389	7.72869	1.39479	1.80906e-05
AC125351.1	---	8.58864	9.4879	9.09066	6.37553	7.42542	7.36756	9.05573	7.05617	-1.99957	1.91043e-07
---	---	0	0	0	1.1079	8.56765	6.84833	0	5.50796	5.50796	0.000429556
Gm44850	predicted gene 44850	2.99379	2.70861	3.67192	5.29004	5.52582	5.586	3.12477	5.46729	2.34252	8.36163e-08
---	---	10.4586	10.1214	11.0114	9.67563	9.21313	9.42282	10.5305	9.4372	-1.09329	4.18151e-05
AC238811.2	---	12.6923	11.0881	11.8722	13.1733	13.0091	13.0054	11.8842	13.0626	1.17839	0.00629172
Gm15635	predicted gene 15635	3.62283	1.91397	4.49399	0	0	0	3.3436	0	-3.3436	0.000409987
Dleu2	deleted in lymphocytic leukemia, 2	5.78093	4.58919	3.87805	6.18249	6.70446	7.65547	4.74939	6.84748	2.09809	0.00117117
---	---	0	0	0	0	0	5.94188	0	1.98063	1.98063	0.0422147
---	---	2.1644	2.22998	6.53926	1.1079	2.24975	2.53592	3.64455	1.96452	-1.68002	0.0145096
AI504432	expressed sequence AI504432	8.24795	9.21746	8.12905	10.0598	10.7835	9.46654	8.53149	10.1033	1.5718	0.000320374
4921523L03Rik	RIKEN cDNA 4921523L03 gene	0	0	0	2.15897	2.72988	0.970773	0	1.95321	1.95321	0.0474268

## Sheet: M1 vs M1+PBM
Symbol	Description	m1-b	m1-c	m1-a	m1+PBM-a	m1+PBM-c	m1+PBM-b	G1	G2	G2_vs_G1_log2FoldChange	G2_vs_G1_Pvalue
Gm43585	predicted gene 43585	1.72711	2.24975	2.53592	3.78211	2.9365	3.9001	2.17093	3.53957	1.36864	0.0400944
Gm10138	predicted gene 10138	2.15897	3.24047	1.54586	4.59662	4.53512	4.5166	2.3151	4.54945	2.23435	0.000704363
A330035P11Rik	RIKEN cDNA A330035P11 gene	4.90126	0	5.26438	0	0	0	3.38854	0	-3.38854	0.0026923
---	---	0	0	0	0	0	7.26889	0	2.42296	2.42296	4.31628e-08
Gm11292	predicted gene 11292	0	0	0	2.76526	3.45724	3.69372	0	3.30541	3.30541	0.000247989
Gm26964	predicted gene, 26964	5.87691	4.00217	4.03195	0	3.13172	3.31538	4.63701	2.14903	-2.48798	0.0227885
5031425F14Rik	RIKEN cDNA 5031425F14 gene	2.15897	1.93244	3.26888	4.28953	3.13172	4.31501	2.45343	3.91209	1.45865	0.0421657
Gm16006	predicted gene 16006	4.90126	3.91505	4.26588	3.18874	2.9365	3.69372	4.36073	3.27299	-1.08774	0.0433396
---	---	1.1079	3.0895	1.54586	3.36147	1.07673	7.34149	1.91442	3.92657	2.01214	0.0073948
---	---	5.52537	9.795	8.3882	0	2.44281	0	7.90285	0.814271	-7.08858	1.45594e-05
---	---	0	0	0	4.37264	0	3.8006	0	2.72441	2.72441	0.0141869
---	---	0	0	0	0	0	11.3337	0	3.7779	3.7779	8.87738e-11
---	---	0	0	8.58495	0	1.07673	0	2.86165	0.358911	-2.50274	0.0306558
Gm9776	predicted gene 9776	2.76057	3.72324	3.7526	7.92021	4.39002	7.52414	3.41213	6.61146	3.19932	5.43435e-06
Gm29291	predicted gene 29291	0	0	0	2.76526	0	4.08061	0	2.28196	2.28196	0.0413717
---	---	5.37282	9.21313	5.15202	0	0	0	6.57933	0	-6.57933	1.22297e-05
2500004C02Rik	RIKEN cDNA 2500004C02 gene	0	0	1.54586	3.18874	2.44281	2.99363	0.515286	2.87506	2.35978	0.0248304
---	---	7.10148	8.24934	7.78041	9.80038	9.71164	7.76754	7.71041	9.09319	1.38278	0.00532527
---	---	11.1668	14.7257	10.0573	10.175	10.5831	10.7418	11.9833	10.5	-1.48332	0.0216368
5930403N24Rik	RIKEN cDNA 5930403N24 gene	5.69583	4.61324	5.69694	6.53324	7.18193	7.47658	5.33534	7.06391	1.72857	6.05007e-05
Gm10435	predicted gene 10435	0	0	0	2.16325	2.71067	1.99454	0	2.28949	2.28949	0.0203796
---	---	1.72711	7.01841	0	0	0	0	2.91517	0	-2.91517	0.0468448
---	---	0	0.955316	0	7.88525	0	0	0.318439	2.62842	2.30998	0.0417885
---	---	0	8.42516	0	0	0	0	2.80839	0	-2.80839	3.03807e-09
Plxna4os2	plexin A4, opposite strand 2	6.27149	4.43683	5.74937	2.76526	3.72266	4.89985	5.4859	3.79592	-1.68997	0.0241368
D330041H03Rik	RIKEN cDNA D330041H03 gene	4.52049	4.30598	0	0	0	0	2.94216	0	-2.94216	0.00979722
4632427E13Rik	RIKEN cDNA 4632427E13 gene	0	0	0	0	0	7.20222	0	2.40074	2.40074	4.72091e-08
Gm16046	predicted gene 16046	2.98767	2.24975	2.53592	0	0	0.996365	2.59111	0.332122	-2.25899	0.0205023
Gm44214	predicted gene, 44214	2.4909	1.93244	1.95593	3.89887	4.22867	3.31538	2.12643	3.81431	1.68788	0.00813832
---	---	4.00173	3.82233	4.40311	2.76526	2.11362	3.31538	4.07572	2.73142	-1.3443	0.0295369
Gm12843	predicted gene 12843	3.5107	3.50195	3.7526	1.11086	2.71067	1.99454	3.58842	1.93869	-1.64973	0.0286514
Bach2os	BTB and CNC homology 2, opposite strand	4.1022	4.30598	4.52841	2.99248	1.68639	3.57829	4.3122	2.75239	-1.55981	0.024862
Gm15283	predicted gene 15283	0	0	0	4.00689	4.3116	0	0	2.77283	2.77283	0.013415
4930535I16Rik	RIKEN cDNA 4930535I16 gene	4.00173	1.93244	4.84984	1.11086	1.68639	1.99454	3.59467	1.59726	-1.99741	0.0110761
5930403N24Rik	RIKEN cDNA 5930403N24 gene	0	0	0	3.36147	3.13172	2.5789	0	3.02403	3.02403	0.000962337
Rab10os	RAB10, member RAS oncogene family, opposite strand	6.6154	6.67825	6.02929	6.23311	4.8992	4.74788	6.44098	5.2934	-1.14758	0.043126
Gm37065	predicted gene, 37065	0	0	0	2.16325	2.9365	1.58011	0	2.22662	2.22662	0.0255381
Gm28967	predicted gene 28967	8.45083	8.14792	7.98009	8.25744	8.20434	12.5526	8.19295	9.67145	1.47851	0.0238557
---	---	0	0	0	0	0	7.6932	0	2.5644	2.5644	2.38189e-08
---	---	4.00173	3.37713	3.9447	1.73096	0	2.31611	3.77452	1.34902	-2.4255	0.00590957
---	---	0	8.89523	0	0	0	0	2.96508	0	-2.96508	1.52305e-09
Snhg5	small nucleolar RNA host gene 5	1.1079	0.955316	0.970773	5.01404	1.07673	0.996365	1.01133	2.36238	1.35105	0.0377091
---	---	0	0	11.2095	0	0	0	3.7365	0	-3.7365	3.90376e-11
---	---	0	0	0	6.45911	7.04321	1.58011	0	5.02748	5.02748	1.50843e-06
AC139568.1	---	1.1079	2.24975	1.95593	3.51572	3.13172	3.16346	1.7712	3.2703	1.4991	0.0466422
Gm29539	predicted gene 29539	3.18385	4.08433	3.7526	4.37264	5.05173	4.74788	3.67359	4.72409	1.0505	0.0305999
---	---	0	0	8.63805	0	0	0	2.87935	0	-2.87935	2.16063e-09
---	---	2.15897	9.02312	0	0	0	0	3.72736	0	-3.72736	1.23362e-09
Gm43661	predicted gene 43661	4.95598	5.04116	5.36861	3.78211	4.14068	4.38539	5.12192	4.10272	-1.01919	0.0108898
---	---	1.1079	0.955316	0.970773	1.11086	7.77092	0	1.01133	2.96059	1.94926	0.0125915
---	---	6.33481	6.81688	6.65576	1.11086	1.07673	0	6.60248	0.729196	-5.87328	4.08088e-11
Gm19391	predicted gene, 19391	3.64999	3.37713	0	0	0	0	2.34237	0	-2.34237	0.0468442
---	---	4.19612	3.24047	4.11421	0	2.44281	1.58011	3.85027	1.34098	-2.50929	0.00556248
4930405O22Rik	RIKEN cDNA 4930405O22 gene	0	0	6.88395	0	0	0	2.29465	0	-2.29465	2.71334e-08
4632427E13Rik	RIKEN cDNA 4632427E13 gene	0	0	0	0	0	7.57772	0	2.52591	2.52591	2.7706e-08
Gm13568	predicted gene 13568	3.35651	3.24047	3.53092	2.49543	2.11362	0.996365	3.37597	1.86847	-1.5075	0.0495273
Gm16796	predicted gene, 16796	3.777	3.24047	1.95593	0	0	1.58011	2.99114	0.526705	-2.46443	0.0216533
---	---	0	0	9.75959	0	0	0	3.2532	0	-3.2532	3.93236e-10
1300002E11Rik	RIKEN cDNA 1300002E11 gene	1.1079	0.955316	2.53592	5.33739	1.07673	3.16346	1.53305	3.19253	1.65948	0.0422576
---	---	3.35651	2.72988	4.58721	5.63543	5.90184	3.9001	3.55787	5.14579	1.58793	0.0310763
---	---	3.5107	3.50195	3.7526	5.20758	5.23287	5.03734	3.58842	5.15926	1.57084	9.41673e-05
---	---	6.74537	5.86491	6.59975	0	0	0	6.40334	0	-6.40334	3.38236e-12
Tug1	taurine upregulated gene 1	0	0	6.87217	0	0	0	2.29072	0	-2.29072	2.75863e-08
Gm35025	predicted gene, 35025	4.19612	4.43683	3.7526	2.76526	3.30364	1.99454	4.12852	2.68781	-1.4407	0.0216183
F830208F22Rik	RIKEN cDNA F830208F22 gene	7.45495	6.48005	7.08092	8.27915	8.78223	7.78717	7.0053	8.28285	1.27754	0.000722949
5530601H04Rik	RIKEN cDNA 5530601H04 gene	4.2843	4.66756	2.94846	2.16325	2.9365	1.58011	3.96677	2.22662	-1.74015	0.0168455
AC123720.1	---	1.72711	0	0	3.78211	4.60255	1.99454	0.575704	3.45973	2.88403	0.00645687
9030407P20Rik	RIKEN cDNA 9030407P20 gene	6.85021	6.41803	6.31671	5.82445	5.14514	4.31501	6.52832	5.09487	-1.43345	0.00311436
---	---	0	0	0	7.39234	0	0	0	2.46411	2.46411	3.50926e-08
Mir142hg	Mir142 host gene (non-protein coding)	0	0	8.45286	0	0	0	2.81762	0	-2.81762	2.91077e-09
4933424M12Rik	RIKEN cDNA 4933424M12 gene	4.1022	4.95643	4.33613	2.76526	3.83906	2.5789	4.46492	3.06107	-1.40385	0.0228836
---	---	5.905	3.91505	4.6437	2.16325	3.13172	3.8006	4.82125	3.03185	-1.7894	0.0108175
---	---	0	0	0	0	0	6.63665	0	2.21222	2.21222	1.03994e-07
---	---	0	0	1.95593	2.76526	2.71067	4.63687	0.651978	3.37093	2.71895	0.0154656
1810026B05Rik	RIKEN cDNA 1810026B05 gene	3.35651	5.79343	5.43413	6.51506	10.3368	10.4116	4.86136	9.08784	4.22648	2.24837e-07
Gm28209	predicted gene 28209	1.72711	1.52507	3.7526	0	0	0	2.33493	0	-2.33493	0.0188815
AC132623.2	---	3.5107	4.81921	2.94846	5.70123	4.3116	5.63672	3.75946	5.21652	1.45706	0.0423435
5033403F01Rik	RIKEN cDNA 5033403F01 gene	2.76057	3.24047	2.94846	5.20758	4.95186	3.8006	2.98316	4.65334	1.67018	0.00276386
---	---	0	13.0791	0	0	0	0	4.35971	0	-4.35971	1.67932e-12
---	---	1.1079	0.955316	0.970773	6.0432	1.07673	5.35045	1.01133	4.15679	3.14546	0.000301976
1810041H14Rik	RIKEN cDNA 1810041H14 gene	0	0	0	2.99248	2.71067	0.996365	0	2.23317	2.23317	0.0266005
AC121504.1	---	2.98767	2.72988	2.75688	0	0	0	2.82481	0	-2.82481	0.00260659
5930403N24Rik	RIKEN cDNA 5930403N24 gene	8.75081	8.08944	8.53729	7.47929	6.21356	7.86312	8.45918	7.18532	-1.27385	0.0093355
---	---	4.95598	6.06027	4.69806	3.18874	3.94676	4.63687	5.2381	3.92412	-1.31398	0.0272806
---	---	0	0	0	0	0	9.35687	0	3.11896	3.11896	2.0221e-09
---	---	0	1.93244	0	3.18874	3.13172	3.16346	0.644148	3.16131	2.51716	0.0214872
---	---	1.1079	0.955316	0.970773	7.1547	1.07673	0.996365	1.01133	3.07593	2.0646	0.00182149
4930597O21Rik	RIKEN cDNA 4930597O21 gene	4.59135	4.49807	4.11421	3.18874	3.30364	3.16346	4.40121	3.21861	-1.1826	0.0134216
---	---	0	10.5984	0	0	0	0	3.53279	0	-3.53279	1.8694e-10
---	---	0	0	0	0	0	9.93524	0	3.31175	3.31175	2.9157e-09
A230009B12Rik	RIKEN cDNA A230009B12 gene	0	0	0	2.76526	3.45724	3.8006	0	3.34103	3.34103	0.00021697
D930007P13Rik	Riken cDNA D930007P13 gene	3.18385	2.72988	2.94846	0	0	1.58011	2.95406	0.526705	-2.42736	0.0212154
Gm21986	predicted gene 21986	5.33203	5.69227	5.33469	2.49543	2.71067	3.16346	5.453	2.78985	-2.66314	2.16938e-08
B130034C11Rik	RIKEN cDNA B130034C11 gene	3.89374	0	4.11421	1.11086	0	0	2.66932	0.370285	-2.29903	0.0264568
---	---	0	0	0	11.2045	0	11.5903	0	7.59827	7.59827	0.000699416
Gm10143	predicted gene 10143	6.39546	6.33656	7.33362	4.59662	5.60579	5.92358	6.68855	5.37533	-1.31322	0.00726106
Gm10451	predicted gene 10451	3.777	3.50195	4.03195	4.66417	4.78775	5.0804	3.7703	4.84411	1.0738	0.011034
---	---	5.10871	1.93244	4.98716	0	1.68639	0	4.00944	0.56213	-3.44731	0.00137785
4930412B13Rik	RIKEN cDNA 4930412B13 gene	0	0	0	2.76526	2.44281	1.99454	0	2.40087	2.40087	0.0136877
B430010I23Rik	RIKEN cDNA B430010I23 gene	0	0	0	4.28953	3.45724	0	0	2.58225	2.58225	0.0214343
Trerf1	transcriptional regulating factor 1	6.77611	6.13927	7.44907	10.5984	6.33747	10.5309	6.78815	9.1556	2.36746	0.00023575
Gm37748	predicted gene, 37748	4.00173	3.37713	3.7526	0	2.71067	0	3.71049	0.903557	-2.80693	0.034622
---	---	0	0	0	7.80523	0	0	0	2.60174	2.60174	2.06446e-08
0610040B10Rik	RIKEN cDNA 0610040B10 gene	2.4909	1.93244	0	2.76526	4.53512	3.8006	1.47445	3.70033	2.22588	0.0206435
---	---	0	5.95502	0	0	0	0	1.98501	0	-1.98501	0.0472989
---	---	0	8.44861	7.76139	1.73096	1.07673	1.58011	5.40333	1.4626	-3.94073	0.000828671
D030025P21Rik	RIKEN cDNA D030025P21 gene	2.15897	1.93244	0	4.00689	3.72266	2.31611	1.36381	3.34855	1.98475	0.0379956
E130307A14Rik	RIKEN cDNA E130307A14 gene	4.00173	3.37713	2.94846	4.45123	4.66696	5.16285	3.44244	4.76035	1.31791	0.00892634
Gm43913	predicted gene, 43913	3.5107	4.08433	3.7526	4.66417	5.3552	4.45248	3.78254	4.82395	1.04141	0.0253204
Gm11767	predicted gene 11767	3.89374	3.37713	4.33613	2.76526	2.71067	2.5789	3.869	2.68494	-1.18406	0.0384604
---	---	6.08765	5.55493	5.46581	4.52576	4.53512	4.45248	5.7028	4.50445	-1.19834	0.000652222
---	---	9.0844	3.72324	9.18421	2.49543	4.46439	4.38539	7.33062	3.78174	-3.54888	1.68184e-05
BC065397	cDNA sequence BC065397	2.4909	0.955316	0.970773	3.51572	2.71067	3.31538	1.47233	3.18059	1.70826	0.0496896
---	---	0	9.53137	0	0	0	0	3.17712	0	-3.17712	6.538e-10
2900076A07Rik	RIKEN cDNA 2900076A07 gene	0	0	0	5.4941	4.46439	4.5166	0	4.82503	4.82503	7.22182e-08
2210408F21Rik	RIKEN cDNA 2210408F21 gene	0	0	0	4.7287	0	4.38539	0	3.03803	3.03803	0.00586444
---	---	1.1079	7.81046	3.7526	2.76526	3.13172	2.99363	4.22365	2.96354	-1.26012	0.0100445
3010003L21Rik	RIKEN cDNA 3010003L21 gene	0	0	0	3.78211	1.07673	0.996365	0	1.95173	1.95173	0.0422061
Flicr	Foxp3 regulating long intergenic noncoding RNA	0	6.95431	0	0	0	0	2.3181	0	-2.3181	2.51576e-08
Gm29050	predicted gene 29050	7.16093	0	0	0	0	0	2.38698	0	-2.38698	1.9125e-08
1700113A16Rik	RIKEN cDNA 1700113A16 gene	4.00173	4.99942	5.55688	0	0	0	4.85268	0	-4.85268	1.53453e-07
Gm11274	predicted gene 11274	2.76057	2.5097	0.970773	0	0	0	2.08035	0	-2.08035	0.0462269
---	---	0	0	6.57091	0	0	0	2.1903	0	-2.1903	1.04779e-07
---	---	0	0	0	8.39799	14.0377	0	0	7.47855	7.47855	7.52211e-13
AC167364.2	---	3.18385	3.37713	2.53592	3.78211	5.18967	3.8006	3.0323	4.25746	1.22516	0.0390212
---	---	0	0	0	0	8.62086	0	0	2.87362	2.87362	5.87945e-09
---	---	0	0	0.970773	6.06835	1.07673	0	0.323591	2.38169	2.0581	0.0132999
D530033B14Rik	RIKEN cDNA D530033B14 gene	4.36741	0	3.40584	0	0	0	2.59108	0	-2.59108	0.023757
---	---	13.0212	12.3617	10.7256	10.1779	10.9325	11.0137	12.0362	10.7081	-1.32814	0.0023247
Gm16046	predicted gene 16046	0	0	0	1.11086	2.11362	3.9001	0	2.37486	2.37486	0.0152645
2310010J17Rik	RIKEN cDNA 2310010J17 gene	3.18385	3.82233	3.40584	4.52576	4.46439	4.94715	3.47067	4.64577	1.1751	0.0120147
Gm26672	predicted gene, 26672	3.5107	3.61683	0	0	0	0	2.37584	0	-2.37584	0.0433773
---	---	0	2.92087	0	6.36074	2.44281	7.81293	0.973624	5.53883	4.56521	0.0113909
---	---	0	0	0	10.247	0	0	0	3.41568	3.41568	1.68587e-09
---	---	0	0	0	10.2429	0	10.2712	0	6.83802	6.83802	0.00196909
Gm15545	predicted gene 15545	5.66331	5.81766	4.6437	3.36147	3.94676	4.74788	5.37489	4.0187	-1.35619	0.0158161
1700048M11Rik	RIKEN cDNA 1700048M11 gene	4.44598	4.00217	4.19204	3.51572	3.30364	2.31611	4.2134	3.04515	-1.16824	0.045653
---	---	1.1079	6.21417	3.9447	1.11086	1.07673	2.31611	3.75559	1.50123	-2.25436	0.00578077
Gm15787	predicted gene 15787	0	0	0	3.51572	3.30364	3.69372	0	3.50436	3.50436	6.82548e-05
Gm29113	predicted gene 29113	2.4909	1.93244	2.53592	4.52576	3.45724	2.99363	2.31975	3.65888	1.33912	0.0401658
4930589L23Rik	RIKEN cDNA 4930589L23 gene	5.78921	5.08173	5.586	4.52576	3.72266	5.12221	5.48565	4.45688	-1.02877	0.0462718
Gm37800	predicted gene, 37800	0	0	0.970773	3.36147	2.9365	2.99363	0.323591	3.0972	2.77361	0.00307198
---	---	4.2843	3.50195	0	0	0	0	2.59542	0	-2.59542	0.0238751
Tmem51os1	Tmem51 opposite strand 1	0	1.52507	5.11254	0	0	0	2.21254	0	-2.21254	0.026435
---	---	3.18385	5.23347	5.586	0	0	0	4.66777	0	-4.66777	1.33203e-06
Gm44581	predicted gene 44581	3.89374	4.08433	4.94282	2.76526	1.07673	3.57829	4.30696	2.47343	-1.83354	0.0350684
Gm11629	predicted gene 11629	1.1079	0.955316	2.27488	2.99248	3.59604	3.16346	1.44603	3.25066	1.80463	0.0301398
---	---	2.4909	1.93244	2.27488	0	0	0	2.23274	0	-2.23274	0.0275434
8430429K09Rik	RIKEN cDNA 8430429K09 gene	0	2.5097	0	5.29541	4.84455	2.80112	0.836567	4.31369	3.47712	0.00394484
---	---	7.51085	0	7.11128	0	0	0	4.87404	0	-4.87404	0.0205194
---	---	0	6.89863	6.62803	0	0	0	4.50888	0	-4.50888	0.0296258
---	---	4.19612	4.5568	5.33469	0	0	0	4.69587	0	-4.69587	2.2016e-07
Gm26636	predicted gene, 26636	3.64999	2.5097	2.75688	0	0	0	2.97219	0	-2.97219	0.00166304
---	---	7.37687	0	0	0	0	0	2.45896	0	-2.45896	1.42832e-08
B130055M24Rik	RIKEN cDNA B130055M24 gene	6.24975	6.67825	6.40106	4.28953	5.81923	4.99295	6.44302	5.0339	-1.40912	0.00375154
A530040E14Rik	RIKEN cDNA A530040E14 gene	3.5107	7.87536	3.7526	4.10738	3.72266	3.99318	5.04622	3.94107	-1.10515	0.0220018
AC121961.1	---	3.18385	3.72324	3.7526	4.37264	4.95186	4.5166	3.55323	4.6137	1.06047	0.0235637
4930500M09Rik	RIKEN cDNA 4930500M09 gene	5.10871	0.955316	0	0	0	0	2.02134	0	-2.02134	0.0376766
Gm29477	predicted gene 29477	1.72711	2.5097	1.95593	0	0	0	2.06425	0	-2.06425	0.046717
---	---	1.1079	0.955316	2.75688	5.25216	6.21356	5.20237	1.6067	5.55603	3.94933	1.15301e-07
D330050G23Rik	RIKEN cDNA D330050G23 gene	2.98767	3.50195	1.95593	1.73096	0	0.996365	2.81519	0.909107	-1.90608	0.0463928
Gm21982	predicted gene 21982	5.78921	6.25021	5.46581	4.84968	3.83906	4.63687	5.83508	4.44187	-1.39321	0.00128944
9230114K14Rik	RIKEN cDNA 9230114K14 gene	3.777	1.52507	3.85184	1.73096	1.68639	0	3.05131	1.13912	-1.91219	0.0438604
---	---	0	0	5.94188	0	0	0	1.98063	0	-1.98063	0.0474593
