# Supplementary material for: Photobiomodulation promotes spinal cord injury repair by inhibiting macrophage polarization through lncRNA TUG1-miR-1192/TLR3 axis
Source: Cell Mol Biol Lett. 2023 Jan 19;28:5. doi: 10.1186/s11658-023-00417-0 (PMC9854040; doi:10.1186/s11658-023-00417-0)
Supplement: Supplementary file 5 — Additional file 5. All DEmRNAs in M0 group, M1 group and M1+PBM group. [file 11658_2023_417_MOESM5_ESM.xlsx]

## Sheet: M0 vs M1 (mRNA)
Symbol	Description		m0-b	m0-c	m0-a	m1-b	m1-c	m1-a	G1	G2	G2_vs_G1_log2FoldChange	G2_vs_G1_Pvalue
Tmub2	transmembrane and ubiquitin-like domain containing 2		0	0	0	3.5107	0	3.9447	0	2.48513	2.48513	0.025131
Bend4	BEN domain containing 4		1.45491	1.50875	3.77866	3.89374	0.955316	7.82384	2.24744	4.2243	1.97686	0.0105305
Adat3	adenosine deaminase, tRNA-specific 3		7.64667	8.0292	7.20768	9.57214	10.1877	7.06032	7.62785	8.94006	1.31221	0.00952862
---	---		5.53221	5.20906	6.17895	4.00173	3.72324	3.85184	5.64007	3.85894	-1.78113	2.04191e-05
Notch1	notch 1		5.99301	6.47033	5.21782	7.57344	7.7234	7.8837	5.89372	7.72685	1.83313	8.87251e-07
Phyhd1	phytanoyl-CoA dioxygenase domain containing 1		5.23149	5.58687	4.29256	6.87882	6.2323	6.31671	5.03698	6.47594	1.43897	0.0012489
Gucy2g	guanylate cyclase 2g		2.42049	1.91397	0	4.2843	4.30598	4.40311	1.44482	4.33113	2.88631	0.000151406
Slc35f6	solute carrier family 35, member F6		11.5673	6.0952	6.85198	7.03948	6.61054	7.11128	8.17148	6.92044	-1.25104	0.0298953
Ptpn4	protein tyrosine phosphatase, non-receptor type 4		10.2963	10.6257	10.3912	9.08747	9.50551	9.45475	10.4377	9.34924	-1.08844	2.00923e-09
4930432K21Rik	RIKEN cDNA 4930432K21 gene		5.32846	0	4.49399	0	0	0	3.27415	0	-3.27415	0.00315669
Ifi35	interferon-induced protein 35		10.8116	10.7289	10.5044	13.2221	12.8984	12.6784	10.6816	12.933	2.25137	6.3347e-35
Tapt1	transmembrane anterior posterior transformation 1		0	0	9.25221	0	0	0	3.08407	0	-3.08407	7.52027e-10
Sccpdh	saccharopine dehydrogenase (putative)		7.92514	8.1699	7.77657	6.85021	7.07978	6.77436	7.9572	6.90145	-1.05575	3.27743e-07
Batf	basic leucine zipper transcription factor, ATF-like		7.30128	6.73065	6.85198	10.5777	10.2165	10.1221	6.9613	10.3055	3.34415	1.24971e-45
Ppan	peter pan homolog (Drosophila)		4.61524	4.34902	4.55534	3.5107	3.61683	3.26888	4.50653	3.46547	-1.04106	0.0153403
Eif2ak2	eukaryotic translation initiation factor 2-alpha kinase 2		6.44625	6.03556	6.03563	8.00184	7.7298	7.72912	6.17248	7.82025	1.64777	4.85552e-13
Kif23	kinesin family member 23		7.16787	6.90741	7.79576	2.76057	0	4.58721	7.29035	2.44926	-4.84109	3.11152e-05
Olfr1396	olfactory receptor 1396		2.1644	0.94322	1.97687	4.36741	5.04116	3.11755	1.69483	4.17537	2.48054	0.00084301
Fry	FRY microtubule binding protein		6.16041	7.12332	6.42886	6.13585	4.99942	4.75045	6.57086	5.29524	-1.27562	0.0137932
Slfn8	schlafen 8		0	0	0	5.63004	5.37076	5.49681	0	5.49921	5.49921	1.02627e-10
Pole	polymerase (DNA directed), epsilon		7.65293	6.05571	8.67995	6.33481	4.77041	4.19204	7.46287	5.09909	-2.36378	0.00154301
---	---		5.26454	3.89164	4.49399	2.76057	3.72324	3.53092	4.55006	3.33824	-1.21182	0.0292162
Bscl2	Berardinelli-Seip congenital lipodystrophy 2 (seipin)		8.47673	8.24642	7.5542	9.18233	8.92619	9.74191	8.09245	9.28348	1.19102	0.000584022
---	---		0	3.21806	5.09925	0	0	0	2.77244	0	-2.77244	0.0110345
Foxm1	forkhead box M1		3.72135	3.4791	4.87701	2.15897	1.52507	2.75688	4.02582	2.14698	-1.87884	0.00685683
Nectin2	nectin cell adhesion molecule 2		8.49077	7.71753	7.5542	10.712	9.23802	10.264	7.92083	10.0714	2.15052	4.65405e-07
Synpo	synaptopodin		0	0	0	0	5.86491	0	0	1.95497	1.95497	0.0458994
Prim1	DNA primase, p49 subunit		7.25269	8.00349	7.64165	6.5983	5.7688	5.89611	7.63261	6.08774	-1.54487	8.5158e-06
Palb2	partner and localizer of BRCA2		0	0	0	2.15897	5.88797	0	0	2.68231	2.68231	0.00637909
Palb2	partner and localizer of BRCA2		0	0	0	0	0	6.35104	0	2.11701	2.11701	1.26739e-07
2810474O19Rik	RIKEN cDNA 2810474O19 gene		4.26939	4.13838	2.78089	5.52537	4.86642	5.36861	3.72955	5.25346	1.52391	0.00534203
Trim5	tripartite motif-containing 5		2.1644	1.50875	1.97687	3.89374	4.43683	3.7526	1.88334	4.02772	2.14438	0.000586125
Znrf1	zinc and ring finger 1		5.91188	5.2793	4.42993	5.2468	5.99804	8.14082	5.20703	6.46189	1.25485	0.0351327
Mtfp1	mitochondrial fission process 1		5.01548	5.7688	4.87701	3.35651	3.37713	4.26588	5.22043	3.66651	-1.55392	0.00193919
Mapk7	mitogen-activated protein kinase 7		0.90358	0.94322	1.56442	3.35651	4.08433	2.27488	1.13707	3.23857	2.1015	0.00762167
Adck1	aarF domain containing kinase 1		6.40237	6.96182	8.05665	8.04665	8.34827	8.3205	7.14028	8.23847	1.09819	0.0359405
Dlk2	delta-like 2 homolog (Drosophila)		1.85284	2.48905	2.55924	0	0	0	2.30038	0	-2.30038	0.0161897
Zmynd8	zinc finger, MYND-type containing 8		0	0	0	11.9383	10.5719	0	0	7.5034	7.5034	0.000618099
Ttll2	tubulin tyrosine ligase-like family, member 2		0	1.91397	0	4.1022	4.43683	4.33613	0.63799	4.29172	3.65373	4.13773e-05
Spsb1	splA/ryanodine receptor domain and SOCS box containing 1		7.58912	8.72043	5.94685	9.87339	9.97941	9.71744	7.4188	9.85675	2.43795	0.000664461
Nudt13	nudix (nucleoside diphosphate linked moiety X)-type motif 13		0	0	1.56442	7.51996	3.91505	0.970773	0.521473	4.13526	3.61379	0.000416086
Emp1	epithelial membrane protein 1		10.3559	9.39405	10.2277	8.11438	5.55493	8.15546	9.99255	7.27492	-2.71763	0.000131175
Pml	promyelocytic leukemia		8.82857	9.62741	7.95219	11.661	10.8392	10.6169	8.80272	11.0391	2.23633	3.97171e-06
Rad51ap1	RAD51 associated protein 1		6.24565	6.64012	7.63456	4.65888	2.5097	5.64254	6.84011	4.27038	-2.56974	0.00354194
Zer1	zyg-11 related, cell cycle regulator		5.5855	4.88788	5.17937	3.89374	4.23581	4.11421	5.21758	4.08125	-1.13633	0.00320643
Stard3	START domain containing 3		7.70201	7.2424	7.08824	8.93235	8.65089	9.02586	7.34422	8.8697	1.52548	4.64129e-10
Pilrb2	paired immunoglobin-like type 2 receptor beta 2		3.14345	2.48905	3.29412	4.19612	4.81921	4.11421	2.97554	4.37652	1.40098	0.00724848
Kif24	kinesin family member 24		0	7.01426	0.984619	0	0	0.970773	2.66629	0.323591	-2.3427	0.0481248
1810049J17Rik	RIKEN cDNA 1810049J17 gene		2.63789	2.48905	0	3.18385	4.08433	4.94282	1.70898	4.07033	2.36135	0.0149745
Fcor	Foxo1 corepressor		2.42049	3.4791	3.87805	4.65888	5.26904	4.6437	3.25921	4.85721	1.598	0.00403574
Fam220a	family with sequence similarity 220, member A		7.17658	3.97866	4.29256	4.36741	4.16206	3.85184	5.14927	4.1271	-1.02217	0.0444562
Osgep	O-sialoglycoprotein endopeptidase		3.51708	3.35447	0	0	0	0	2.29052	0	-2.29052	0.0456433
---	---		6.47478	3.70006	6.61324	8.94593	7.59616	7.42509	5.59603	7.98906	2.39304	0.00496555
Sec16a	SEC16 homolog A, endoplasmic reticulum export factor		10.1235	9.06423	10.9406	11.2396	11.9361	11.7186	10.0428	11.6314	1.58865	0.00162429
Klf7	Kruppel-like factor 7 (ubiquitous)		11.9793	11.6923	11.5246	13.0692	13.2586	12.7071	11.7321	13.0116	1.27955	1.99136e-10
Ubl3	ubiquitin-like 3		4.20273	4.93216	4.72512	3.18385	2.92087	2.75688	4.62	2.95387	-1.66614	0.000632504
Ppef2	protein phosphatase, EF hand calcium-binding domain 2		3.27903	2.22998	3.55664	5.48872	4.16206	5.43413	3.02188	5.0283	2.00642	0.000809739
Kntc1	kinetochore associated 1		3.62283	3.21806	3.29412	2.15897	0.955316	2.53592	3.37834	1.8834	-1.49494	0.0473405
Cd34	CD34 antigen		3.62283	3.59381	2.55924	0	0	0	3.25862	0	-3.25862	0.000263275
Abca6	ATP-binding cassette, sub-family A (ABC1), member 6		5.09114	4.53279	6.11926	0	1.52507	1.95593	5.24773	1.16033	-4.08739	4.64249e-07
Hdgf	hepatoma-derived growth factor		1.45491	3.89164	3.87805	1.1079	1.52507	0.970773	3.07487	1.20125	-1.87362	0.0183274
Ercc1	excision repair cross-complementing rodent repair deficiency, complementation group 1		5.38967	6.26061	5.87648	4.59135	4.49807	4.801	5.84225	4.63014	-1.21212	0.000773551
Midn	midnolin		4.20273	3.59381	2.97298	5.78921	5.33765	3.53092	3.58984	4.88593	1.29609	0.0338504
---	---		0.90358	0.94322	0.984619	3.18385	3.91505	3.85184	0.943807	3.65025	2.70644	0.000482256
---	---		0	0	0	7.27294	5.12119	5.91918	0	6.10443	6.10443	1.87784e-10
Nfkbia	nuclear factor of kappa light polypeptide gene enhancer in B cells inhibitor, alpha		12.6456	12.9375	12.0066	14.2024	14.3069	13.691	12.5299	14.0668	1.53687	1.07771e-07
Trpm7	transient receptor potential cation channel, subfamily M, member 7		1.45491	0.94322	2.29724	3.18385	5.23347	1.54586	1.56513	3.32106	1.75593	0.0238271
Fam110a	family with sequence similarity 110, member A		7.92514	5.2793	4.49399	4.2843	4.00217	5.11254	5.89948	4.46634	-1.43314	0.0168092
Idnk	idnK gluconokinase homolog (E. coli)		8.97555	9.12987	9.04327	10.6122	10.1749	10.3588	9.04956	10.382	1.33243	2.0354e-16
Tox2	TOX high mobility group box family member 2		5.93259	0	2.55924	0	0	0	2.83061	0	-2.83061	0.0057104
Nfxl1	nuclear transcription factor, X-box binding-like 1		8.50121	8.48805	8.74722	10.3048	10.0704	9.70422	8.57883	10.0265	1.44767	2.80354e-12
Sec11c	SEC11 homolog C, signal peptidase complex subunit		5.23149	5.05739	5.58442	0	0	0	5.2911	0	-5.2911	1.00521e-09
Thnsl1	threonine synthase-like 1 (bacterial)		0.90358	0	0.984619	4.7234	0.955316	2.94846	0.6294	2.87572	2.24632	0.0119164
Ppp4r1	protein phosphatase 4, regulatory subunit 1		0	11.9124	0	0	0	0	3.9708	0	-3.9708	1.07972e-11
Pgm2l1	phosphoglucomutase 2-like 1		0	3.89164	4.05837	0	0	0	2.65	0	-2.65	0.0194373
Car2	carbonic anhydrase 2		5.71071	3.59381	7.12916	9.87694	7.88112	9.76437	5.47789	9.17415	3.69625	5.63814e-05
Car13	carbonic anhydrase 13		11.0799	10.434	10.7038	13.1977	12.7629	12.8221	10.7392	12.9275	2.18831	5.61893e-23
---	---		4.6656	4.4741	4.87701	1.1079	2.24975	2.53592	4.67223	1.96452	-2.70771	8.22657e-06
Plxnd1	plexin D1		5.29686	4.88788	5.49331	3.89374	4.23581	3.7526	5.22602	3.96071	-1.2653	0.00122928
Tmub1	transmembrane and ubiquitin-like domain containing 1		3.62283	3.21806	3.55664	2.4909	0.955316	2.27488	3.46584	1.90703	-1.55881	0.0329792
Tmem167	transmembrane protein 167		1.85284	1.50875	1.97687	2.98767	4.5568	3.53092	1.77949	3.6918	1.91231	0.00491393
Setdb2	SET domain, bifurcated 2		9.36278	9.47486	9.17125	11.3856	11.1423	10.7346	9.33629	11.0875	1.7512	6.02196e-17
Tmem132a	transmembrane protein 132A		10.6451	10.5495	9.5005	12.0771	12.0462	11.497	10.2317	11.8734	1.64173	2.9833e-06
Nipsnap1	nipsnap homolog 1		4.6656	3.59381	4.67071	2.98767	3.37713	3.40584	4.31004	3.25688	-1.05316	0.0366261
Lrch3	leucine-rich repeats and calponin homology (CH) domain containing 3		10.213	9.04672	8.22656	10.6707	10.5826	10.3714	9.16209	10.5416	1.37947	0.015598
Bag6	BCL2-associated athanogene 6		3.51708	2.22998	3.55664	5.15622	3.91505	4.40311	3.10123	4.49146	1.39023	0.0254928
Lrrc27	leucine rich repeat containing 27		5.68652	5.50128	6.34449	5.15622	4.43683	4.52841	5.8441	4.70716	-1.13694	0.00424977
Sumo1	small ubiquitin-like modifier 1		0	0	0	0	4.23581	2.75688	0	2.3309	2.3309	0.0292883
Gnb1l	guanine nucleotide binding protein (G protein), beta polypeptide 1-like		2.1644	0.94322	0.984619	3.5107	1.52507	6.41735	1.36408	3.81771	2.45363	0.00283189
Stap1	signal transducing adaptor family member 1		9.1315	8.8559	8.93492	7.41644	7.47955	6.31671	8.97411	7.0709	-1.90321	7.90486e-08
Naa25	N(alpha)-acetyltransferase 25, NatB auxiliary subunit		10.1358	8.7141	9.932	11.2608	11.5576	10.6714	9.59397	11.1633	1.5693	0.000251112
Lag3	lymphocyte-activation gene 3		2.99379	2.70861	3.43134	6.13585	5.69227	4.89708	3.04458	5.57507	2.53049	6.55119e-07
Gbp4	guanylate binding protein 4		0	0	1.56442	3.18385	4.16206	2.27488	0.521473	3.20693	2.68545	0.00815038
Atrnl1	attractin like 1		10.4604	10.5433	10.3211	11.9052	12.6237	12.1574	10.4416	12.2288	1.78716	4.41758e-17
B230118H07Rik	RIKEN cDNA B230118H07 gene		4.56305	4.64346	4.61418	3.18385	2.72988	3.7526	4.6069	3.22211	-1.38479	0.00474694
Atp2c1	ATPase, Ca++-sequestering		5.38967	5.01684	5.55469	6.80621	6.2679	6.82409	5.3204	6.63273	1.31233	1.9702e-05
Rad51b	RAD51 paralog B		5.12753	5.34629	7.46909	4.44598	3.37713	4.58721	5.98097	4.13677	-1.8442	0.00349106
Lrp11	low density lipoprotein receptor-related protein 11		0	0	0	0	3.0895	4.33613	0	2.47521	2.47521	0.0208257
Tmem216	transmembrane protein 216		0	0	0	5.20222	4.91213	0	0	3.37145	3.37145	0.00200894
Ptprs	protein tyrosine phosphatase, receptor type, S		5.26454	4.69577	4.87701	4.00173	4.00217	3.7526	4.94577	3.91883	-1.02694	0.00833717
---	---		7.73187	7.48465	6.90007	8.82251	8.69078	8.42895	7.37219	8.64741	1.27522	7.18428e-06
Gm45799	predicted gene 45799		2.1644	2.22998	2.29724	5.78921	2.24975	2.53592	2.23054	3.52496	1.29442	0.032779
Cbx5	chromobox 5		12.2791	12.8589	12.814	11.0677	11.2424	11.3614	12.6506	11.2239	-1.42679	2.35556e-13
Trmt10b	tRNA methyltransferase 10B		3.40296	4.34902	3.97103	2.4909	1.52507	0.970773	3.90767	1.66225	-2.24542	0.00206688
Plod3	procollagen-lysine, 2-oxoglutarate 5-dioxygenase 3		7.50172	8.0842	7.75712	9.36277	9.47538	9.17705	7.78101	9.3384	1.55739	3.71743e-13
Il15ra	interleukin 15 receptor, alpha chain		2.42049	3.21806	3.29412	3.35651	6.13927	4.03195	2.97756	4.50924	1.53169	0.0168434
4930523C07Rik	RIKEN cDNA 4930523C07 gene		5.93259	6.57179	6.47721	4.19612	4.23581	5.36861	6.3272	4.60018	-1.72702	0.00023192
Tmco3	transmembrane and coiled-coil domains 3		11.0122	10.6499	10.7586	11.8579	11.9173	11.7285	10.8069	11.8346	1.02765	2.88919e-13
Sclt1	sodium channel and clathrin linker 1		0	6.74314	6.42886	0	0	0	4.39067	0	-4.39067	0.0311725
Rgl1	ral guanine nucleotide dissociation stimulator,-like 1		4.85112	4.53279	5.58442	8.29505	7.25851	8.23575	4.98944	7.92977	2.94032	7.43492e-12
Rbm12b2	RNA binding motif protein 12 B2		7.24443	9.65409	3.29412	4.44598	1.93244	2.75688	6.73088	3.0451	-3.68578	0.00107566
Rnf149	ring finger protein 149		6.62232	5.53038	7.15911	7.41644	6.98671	8.68255	6.43727	7.69523	1.25796	0.0269407
---	---		2.63789	4.06073	4.72512	0	0	0	3.80791	0	-3.80791	3.85869e-05
Bcl7a	B cell CLL/lymphoma 7A		0.90358	1.91397	6.99168	2.15897	0	0	3.26974	0.719658	-2.55009	0.0083351
Vwf	Von Willebrand factor		6.72088	5.34629	6.30931	5.48872	4.16206	5.22789	6.12549	4.95955	-1.16594	0.0244569
Arid5a	AT rich interactive domain 5A (MRF1-like)		0.90358	0	0	4.7234	4.16206	5.03018	0.301193	4.63854	4.33735	2.1308e-06
Ywhaz	tyrosine 3-monooxygenase/tryptophan 5-monooxygenase activation protein, zeta polypeptide		2.63789	3.21806	1.97687	1.1079	0.955316	0.970773	2.61094	1.01133	-1.59961	0.0446202
C330007P06Rik	RIKEN cDNA C330007P06 gene		9.5216	0	0	1.1079	0.955316	0	3.17387	0.68774	-2.48613	0.0281676
Serpinb9	serine (or cysteine) peptidase inhibitor, clade B, member 9		7.77838	10.2307	9.96204	11.9429	11.0929	11.5607	9.32371	11.5322	2.20847	0.000622284
Map1s	microtubule-associated protein 1S		0.90358	2.70861	2.55924	5.00871	3.0895	3.85184	2.05714	3.98335	1.92621	0.0164193
Fam60a	family with sequence similarity 60, member A		1.85284	1.50875	2.55924	0	0	0	1.97361	0	-1.97361	0.0484293
Apbb2	amyloid beta (A4) precursor protein-binding, family B, member 2		7.87251	7.26854	5.80251	6.01218	5.1596	4.98716	6.98119	5.38631	-1.59487	0.00251354
Nr3c1	nuclear receptor subfamily 3, group C, member 1		4.39411	3.06738	3.87805	5.72764	4.86642	4.89708	3.77985	5.16371	1.38386	0.0101406
Stat2	signal transducer and activator of transcription 2		6.74451	6.03556	6.77671	8.4977	8.31036	8.40054	6.51892	8.40287	1.88394	4.71119e-13
Tmem176a	transmembrane protein 176A		5.47687	5.69362	5.29178	7.03948	5.81766	6.84833	5.48743	6.56849	1.08107	0.00417029
Lpl	lipoprotein lipase		13.6882	12.2038	12.174	11.951	10.8041	11.6266	12.6886	11.4605	-1.2281	0.00480685
Paqr7	progestin and adipoQ receptor family member VII		2.1644	5.50128	5.61355	0	0	2.27488	4.42641	0.758292	-3.66812	0.00149579
---	---		5.63689	6.62671	5.55469	5.81904	7.87536	7.52622	5.93943	7.07354	1.13411	0.0297681
Cp	ceruloplasmin		2.42049	0	2.97298	5.33203	4.08433	4.03195	1.79782	4.48277	2.68495	0.00556166
Cdca7l	cell division cycle associated 7 like		9.65067	10.0045	10.0135	7.46442	7.63757	7.64859	9.88954	7.58352	-2.30602	1.06193e-39
1810010D01Rik	RIKEN cDNA 1810010D01 gene		5.7579	4.53279	5.13987	6.581	5.97669	6.68297	5.14352	6.41355	1.27004	0.00413584
Gpd1l	glycerol-3-phosphate dehydrogenase 1-like		8.51157	8.51378	8.95782	7.40665	7.47955	7.69611	8.66105	7.52744	-1.13362	8.48214e-08
Bag6	BCL2-associated athanogene 6		0	0	0	8.43647	0	0	0	2.81216	2.81216	6.55501e-09
Gda	guanine deaminase		10.8199	10.1475	10.8004	12.4671	11.9029	11.3922	10.5893	11.9207	1.33145	2.56572e-05
Ifi35	interferon-induced protein 35		8.07707	7.68556	8.27295	9.76263	9.64909	10.0071	8.01186	9.80627	1.79441	2.72697e-16
Gtdc1	glycosyltransferase-like domain containing 1		0	0	0.984619	5.29004	4.00217	0	0.328206	3.0974	2.7692	0.00585877
Nme6	NME/NM23 nucleoside diphosphate kinase 6		5.12753	5.64123	5.90032	6.9747	7.40158	6.89562	5.55636	7.09063	1.53427	1.08073e-06
Il1b	interleukin 1 beta		8.88811	8.52104	7.78299	14.6767	16.2941	13.8934	8.39738	14.9548	6.55738	1.17123e-18
Il1a	interleukin 1 alpha		5.26454	6.05571	5.01441	12.2104	14.6701	11.3772	5.44489	12.7525	7.30766	6.62186e-15
Dst	dystonin		0	0	0	3.5107	3.91505	3.26888	0	3.56488	3.56488	2.79037e-05
Tle1	transducin-like enhancer of split 1		6.37236	5.31318	5.46162	4.78515	4.49807	3.64601	5.71572	4.30974	-1.40598	0.00402263
Olfm1	olfactomedin 1		0	0	0	4.19612	0	3.53092	0	2.57568	2.57568	0.019422
Dock6	dedicator of cytokinesis 6		0	0	0	3.18385	7.49465	0	0	3.5595	3.5595	0.0293244
Rspry1	ring finger and SPRY domain containing 1		8.52868	9.09621	6.19831	10.1996	9.54595	9.19843	7.94106	9.648	1.70694	0.0394371
Chuk	conserved helix-loop-helix ubiquitous kinase		8.71358	10.9979	10.3985	8.33172	8.26704	9.41067	10.0367	8.66981	-1.36686	0.00779898
Ect2	ect2 oncogene		7.97592	6.80397	8.59851	6.90687	5.08173	6.51143	7.7928	6.16668	-1.62612	0.00703182
M6pr	mannose-6-phosphate receptor, cation dependent		9.19931	9.45792	8.35287	10.4004	10.6001	10.7747	9.00337	10.5917	1.58837	9.48536e-07
Zcchc6	zinc finger, CCHC domain containing 6		4.39411	3.79903	3.43134	8.12636	7.69099	7.11128	3.87483	7.64288	3.76805	8.12378e-19
Zufsp	zinc finger with UFM1-specific peptidase domain		6.44625	2.48905	6.61324	8.16171	8.36068	9.21716	5.18285	8.57985	3.39701	0.0016288
Tfdp2	transcription factor Dp 2		5.09114	5.17261	5.25528	1.1079	2.24975	4.33613	5.17301	2.56459	-2.60841	0.0140522
Helz2	helicase with zinc finger 2, transcriptional coactivator		10.3318	9.31683	9.11124	11.9336	11.7429	11.1437	9.58661	11.6067	2.02012	2.77232e-07
Irgm2	immunity-related GTPase family M member 2		11.5585	11.2488	11.0757	14.0757	13.7075	13.4883	11.2943	13.7572	2.46281	1.71087e-31
Pcbp2	poly(rC) binding protein 2		9.76481	9.02388	8.31347	11.0685	10.1345	9.48212	9.03405	10.2284	1.19432	0.0155489
Stat3	signal transducer and activator of transcription 3		10.6388	10.8586	10.6093	12.5705	12.1551	12.4473	10.7022	12.3909	1.6887	6.0847e-27
Zhx3	zinc fingers and homeoboxes 3		2.1644	2.89912	3.14247	1.1079	0	0.970773	2.73533	0.692892	-2.04244	0.0231985
Kat2a	K(lysine) acetyltransferase 2A		8.35157	8.1699	6.9466	8.37755	10.1126	8.3205	7.82269	8.93689	1.1142	0.0363221
Cox6a2	cytochrome c oxidase subunit VIa polypeptide 2		3.90026	4.88788	3.77866	6.31401	6.25021	6.05034	4.18893	6.20485	2.01592	1.15221e-06
Ect2	ect2 oncogene		4.97611	2.89912	5.46162	0	0	2.53592	4.44562	0.845305	-3.60031	0.0025767
Trmt5	TRM5 tRNA methyltransferase 5		4.71427	7.02452	6.82732	4.59135	5.04116	5.586	6.1887	5.07284	-1.11587	0.0332218
Polr3c	polymerase (RNA) III (DNA directed) polypeptide C		1.85284	1.50875	1.56442	2.4909	4.7199	3.85184	1.642	3.68755	2.04555	0.0040717
Ezh2	enhancer of zeste 2 polycomb repressive complex 2 subunit		6.06982	7.81535	7.96355	5.78921	3.24047	6.55627	7.2829	5.19532	-2.08759	0.0289762
Lipg	lipase, endothelial		5.5048	4.64346	5.09925	12.1034	10.4619	12.7653	5.08251	11.7769	6.69439	6.13698e-37
Etl4	enhancer trap locus 4		2.82679	3.06738	4.49399	0	0	0	3.46272	0	-3.46272	0.000165583
Mtm1	X-linked myotubular myopathy gene 1		0.90358	0	1.56442	7.37687	4.5568	0.970773	0.822666	4.30148	3.47882	0.000231262
Dock4	dedicator of cytokinesis 4		6.79062	6.62671	6.5841	7.9078	7.53903	7.65547	6.66714	7.70077	1.03363	3.27877e-07
Vipas39	VPS33B interacting protein, apical-basolateral polarity regulator, spe-39 homolog		7.18524	8.09398	6.9466	9.85731	9.24474	7.26325	7.4086	8.78843	1.37983	0.00983762
Adssl1	adenylosuccinate synthetase like 1		4.80693	5.71912	4.87701	4.00173	3.0895	4.19204	5.13435	3.76109	-1.37326	0.00697682
Nlrp3	NLR family, pyrin domain containing 3		10.6521	11.1857	9.58198	11.4412	12.571	10.5992	10.4733	11.5371	1.06389	0.0393529
Tnni3	troponin I, cardiac 3		0	0	0	0	4.81921	4.52841	0	3.11588	3.11588	0.00367434
Tnfrsf9	tumor necrosis factor receptor superfamily, member 9		0.90358	3.21806	3.43134	5.15622	4.81921	5.19045	2.51766	5.0553	2.53764	0.00066359
Zfp426	zinc finger protein 426		2.99379	3.4791	4.14073	5.2468	3.61683	5.33469	3.53787	4.73278	1.1949	0.0401335
Fpr3	formyl peptide receptor 3		0	0	0	3.89374	4.77041	4.46712	0	4.37709	4.37709	2.82282e-07
Prm1	protamine 1		0	0	0	2.15897	2.24975	3.40584	0	2.60486	2.60486	0.00456422
Flna	filamin, alpha		0	0	0	0	12.9175	0	0	4.30582	4.30582	4.69521e-12
Fxn	frataxin		4.93564	3.35447	4.36288	2.4909	2.72988	2.27488	4.21766	2.49855	-1.71911	0.00426508
Dlg4	discs, large homolog 4 (Drosophila)		6.46058	5.93034	6.19831	5.37282	4.81921	4.98716	6.19641	5.05973	-1.13668	0.000277451
Gbp5	guanylate binding protein 5		0	0	0	0	10.6036	0	0	3.53454	3.53454	2.28402e-10
Abcb4	ATP-binding cassette, sub-family B (MDR/TAP), member 4		7.52237	7.97202	7.78299	6.08765	6.03982	6.64196	7.75913	6.25648	-1.50265	4.40336e-08
Kdm3a	lysine (K)-specific demethylase 3A		6.37236	7.26854	8.54658	7.52901	10.9827	11.0264	7.39583	9.84606	2.45023	0.000697639
Foxn3	forkhead box N3		11.602	11.5348	11.7068	10.4176	10.4011	10.7675	11.6145	10.5287	-1.08577	4.19858e-13
Lyplal1	lysophospholipase-like 1		5.16302	5.64123	5.05746	3.5107	4.99942	3.40584	5.28724	3.97199	-1.31525	0.0420691
Chn2	chimerin 2		6.99154	7.10409	7.20768	5.2468	4.16206	4.89708	7.10111	4.76865	-2.33246	1.7604e-12
Pf4	platelet factor 4		7.87251	6.11454	6.30931	8.55643	7.1672	8.57409	6.76545	8.09924	1.33379	0.0405371
Abcb10	ATP-binding cassette, sub-family B (MDR/TAP), member 10		9.74152	9.91903	9.88199	8.79275	8.58891	9.12344	9.84751	8.83504	-1.01248	1.16661e-07
Slamf6	SLAM family member 6		2.1644	1.50875	0	3.35651	3.82233	3.40584	1.22438	3.52823	2.30384	0.00777175
Il7	interleukin 7		2.1644	3.21806	0.984619	5.59599	5.61144	4.11421	2.12236	5.10721	2.98485	0.000117944
Fam3b	family with sequence similarity 3, member B		0	0	0	4.36741	4.00217	3.40584	0	3.92514	3.92514	4.53066e-06
Slc7a2	solute carrier family 7 (cationic amino acid transporter, y+ system), member 2		7.33279	8.13244	6.56931	5.69583	16.5089	15.1524	7.34485	12.4524	5.10753	7.12365e-06
Agrn	agrin		8.17159	8.1699	8.17863	9.57651	9.96186	8.63805	8.17337	9.39214	1.21877	0.000178489
St18	suppression of tumorigenicity 18		5.78093	4.79502	5.05746	4.1022	3.0895	3.85184	5.21113	3.68118	-1.52995	0.00186256
Prmt1	protein arginine N-methyltransferase 1		5.7579	6.67962	6.21741	5.33203	5.58347	4.19204	6.21831	5.03584	-1.18247	0.0169756
Ampd1	adenosine monophosphate deaminase 1		1.45491	2.48905	2.78089	0	0	0	2.24162	0	-2.24162	0.0211319
Tor1aip2	torsin A interacting protein 2		4.50891	3.35447	0	6.08765	5.26904	6.78695	2.62113	6.04788	3.42675	0.0067729
---	---		7.01115	7.11374	7.13922	5.905	5.97669	6.33398	7.08803	6.07189	-1.01615	7.24915e-06
---	---		0.90358	0.94322	0.984619	1.1079	7.34437	0.970773	0.943807	3.14102	2.19721	0.0010838
Gm20696	predicted gene 20696		6.38744	6.65341	3.43134	1.72711	3.82233	1.95593	5.49073	2.50179	-2.98894	0.000716331
Zfp87	zinc finger protein 87		5.66192	4.69577	6.27325	4.1022	4.81921	4.52841	5.54365	4.48328	-1.06037	0.0233884
Itga1	integrin alpha 1		3.40296	3.4791	0	3.64999	4.91213	5.29996	2.29402	4.62069	2.32667	0.0499004
Stat2	signal transducer and activator of transcription 2		6.79062	5.47159	6.23627	9.99271	9.52403	9.4763	6.16616	9.66435	3.49819	1.00441e-20
Scin	scinderin		5.12753	5.2793	3.97103	3.5107	1.93244	2.53592	4.79262	2.65969	-2.13293	0.00106082
Mmp14	matrix metallopeptidase 14 (membrane-inserted)		9.0998	6.39323	6.13943	10.2137	8.75176	9.95083	7.21082	9.63877	2.42795	0.0173586
Ska3	spindle and kinetochore associated complex subunit 3		4.85112	3.97866	4.61418	0	1.52507	2.75688	4.48132	1.42732	-3.054	0.000410575
---	---		2.99379	2.89912	3.43134	4.19612	4.08433	4.11421	3.10808	4.13155	1.02347	0.0361298
---	---		4.894	5.17261	5.36213	2.4909	0.955316	4.52841	5.14291	2.65821	-2.4847	0.0403302
Gm16867	predicted gene, 16867		5.68652	4.64346	7.83339	8.58709	8.3689	8.3882	6.05446	8.44806	2.3936	0.0148652
H2-K1	histocompatibility 2, K1, K region		10.0436	8.36423	8.54658	11.7425	10.7633	10.8554	8.98481	11.1204	2.13561	8.29667e-05
Dtnb	dystrobrevin, beta		3.14345	3.4791	2.97298	4.78515	4.86642	4.11421	3.19851	4.5886	1.39009	0.00356373
Lmna	lamin A		2.1644	2.89912	2.78089	1.1079	0.955316	0.970773	2.6148	1.01133	-1.60347	0.0451492
Nop58	NOP58 ribonucleoprotein		4.13285	0	4.55534	0	0	0	2.89606	0	-2.89606	0.0095554
Entpd4	ectonucleoside triphosphate diphosphohydrolase 4		6.29448	5.74417	4.05837	4.19612	4.30598	3.26888	5.36568	3.92366	-1.44202	0.0124875
Pdpn	podoplanin		4.13285	3.89164	3.29412	5.4125	5.30375	5.52716	3.77287	5.41447	1.6416	3.26698e-05
Tsc1	tuberous sclerosis 1		8.38577	0	0	0	0	0	2.79526	0	-2.79526	2.72469e-09
Iqcc	IQ motif containing C		3.90026	3.97866	4.42993	5.93255	4.7199	4.75045	4.10295	5.1343	1.03135	0.0270952
Irf7	interferon regulatory factor 7		0	2.48905	2.55924	5.15622	4.43683	5.03018	1.68276	4.87441	3.19165	3.91908e-05
Cad	carbamoyl-phosphate synthetase 2, aspartate transcarbamylase, and dihydroorotase		4.6656	5.13521	4.82813	1.72711	3.24047	2.53592	4.87632	2.50117	-2.37515	3.07039e-05
Tfdp2	transcription factor Dp 2		5.47687	5.53038	4.67071	4.78515	3.37713	4.40311	5.22599	4.18846	-1.03752	0.049921
Xrn1	5-3 exoribonuclease 1		4.26939	4.74625	4.55534	5.52537	5.7688	9.85688	4.52366	7.05035	2.52669	0.000164116
Sp110	Sp110 nuclear body protein		0	2.22998	3.29412	4.59135	5.46579	4.40311	1.84137	4.82008	2.97871	0.00292779
Ptgs1	prostaglandin-endoperoxide synthase 1		10.8081	11.0345	10.356	9.45828	8.81328	9.21017	10.7329	9.16057	-1.57232	1.25221e-09
Vsig10	V-set and immunoglobulin domain containing 10		5.01548	2.89912	4.05837	2.76057	0	0	3.99099	0.920188	-3.0708	0.0198883
Ddx58	DEAD (Asp-Glu-Ala-Asp) box polypeptide 58		12.0989	10.0937	9.96628	13.9414	13.1543	13.4883	10.7196	13.528	2.80839	1.00305e-05
Tfrc	transferrin receptor		6.60952	5.7688	5.99192	4.90126	3.24047	5.49681	6.12341	4.54618	-1.57723	0.0236291
Arid5a	AT rich interactive domain 5A (MRF1-like)		5.80359	4.74625	4.49399	6.90687	6.82884	6.7359	5.01461	6.82387	1.80926	3.74728e-05
Eapp	E2F-associated phosphoprotein		0	6.07559	0	0	0	0	2.0252	0	-2.0252	0.0418915
Olfml3	olfactomedin-like 3		10.5801	11.2168	9.42444	9.37035	8.88953	8.94106	10.4071	9.06698	-1.34012	0.000607647
Car7	carbonic anhydrase 7		5.19766	5.64123	5.55469	4.36741	4.16206	4.19204	5.46453	4.2405	-1.22403	0.000346713
Psma7	proteasome (prosome, macropain) subunit, alpha type 7		4.894	4.34902	4.61418	5.75875	5.49612	5.69694	4.61907	5.6506	1.03154	0.00167401
---	---		4.6656	3.4791	3.14247	2.15897	2.24975	0	3.76239	1.46958	-2.29281	0.0127368
Dclre1c	DNA cross-link repair 1C		4.85112	3.89164	6.93511	8.95939	9.10412	8.96342	5.22596	9.00898	3.78302	4.18938e-06
Slc37a2	solute carrier family 37 (glycerol-3-phosphate transporter), member 2		14.6842	14.7333	14.4724	13.5209	13.1109	13.7322	14.63	13.4547	-1.17533	1.51025e-09
Tbx10	T-box 10		4.13285	3.4791	2.55924	4.7234	5.71823	5.19045	3.3904	5.2107	1.8203	0.00168567
Npl	N-acetylneuraminate pyruvate lyase		7.04959	6.57179	7.44498	5.66331	4.7199	5.43413	7.02212	5.27245	-1.74967	5.24429e-06
Clspn	claspin		9.44977	9.86437	10.2135	7.41644	6.554	8.07558	9.84254	7.34867	-2.49386	9.45838e-09
Fbrsl1	fibrosin-like 1		6.85714	6.42457	6.42886	8.8873	8.59243	8.1506	6.57019	8.54344	1.97325	1.55897e-12
Acsl3	acyl-CoA synthetase long-chain family member 3		9.74737	9.3355	9.23591	8.38255	8.04909	8.2126	9.43959	8.21475	-1.22485	5.1556e-09
Polr1c	polymerase (RNA) I polypeptide C		4.13285	2.22998	3.77866	5.33203	4.37289	5.29996	3.3805	5.00163	1.62113	0.0155216
Prss36	protease, serine 36		0	4.8422	1.56442	0	0	0	2.13554	0	-2.13554	0.0350591
Men1	multiple endocrine neoplasia 1		6.77923	8.04441	6.92352	8.70361	8.56765	8.02331	7.24905	8.43152	1.18247	0.00895097
Trafd1	TRAF type zinc finger domain containing 1		10.8144	10.5531	10.5911	12.3239	12.2485	12.1601	10.6529	12.2442	1.59133	1.01242e-41
Afdn	afadin, adherens junction formation factor		7.60856	8.39224	7.1492	0	0	0	7.71667	0	-7.71667	6.95078e-16
Helz2	helicase with zinc finger 2, transcriptional coactivator		12.4378	12.7734	12.108	15.2431	15.0281	14.6593	12.4398	14.9768	2.53706	1.4683e-27
P2rx7	purinergic receptor P2X, ligand-gated ion channel, 7		7.08703	8.09884	7.30912	5.78921	5.37076	7.07065	7.49833	6.07688	-1.42145	0.0151832
Polr2c	polymerase (RNA) II (DNA directed) polypeptide C		1.45491	1.50875	2.29724	7.79975	2.24975	1.54586	1.75363	3.86512	2.11149	0.00131897
Dmxl2	Dmx-like 2		7.43069	7.39257	4.61418	10.7551	10.4999	10.2391	6.47915	10.498	4.01884	8.78699e-09
Fhad1	forkhead-associated (FHA) phosphopeptide binding domain 1		6.94132	6.26061	5.49331	7.63343	6.86416	7.52622	6.23175	7.34127	1.10952	0.0207206
Milr1	mast cell immunoglobulin like receptor 1		8.58864	9.10349	7.20768	10.1462	10.3366	8.53355	8.29994	9.67212	1.37218	0.0212414
Ppard	peroxisome proliferator activator receptor delta		6.87865	6.76778	6.5841	8.26827	8.28017	7.98556	6.74351	8.178	1.43449	1.41793e-13
Slfn4	schlafen 4		0	0	0	9.06275	8.08445	8.78342	0	8.64354	8.64354	9.17955e-20
Ifi44	interferon-induced protein 44		4.13285	0	4.29256	7.76185	6.3197	7.2542	2.80847	7.11192	4.30345	0.00011351
Dtnb	dystrobrevin, beta		6.75617	6.91846	6.19831	8.28973	8.76116	7.9468	6.62431	8.33256	1.70825	1.18819e-07
Fcgr2b	Fc receptor, IgG, low affinity IIb		0	0	0	7.98877	8.22691	8.08581	0	8.1005	8.1005	5.91417e-19
Gm35315	predicted gene, 35315		0	5.24461	5.46162	0	1.52507	0	3.56874	0.508357	-3.06039	0.00747178
Rnf150	ring finger protein 150		12.3059	11.7514	12.0159	9.85731	8.59243	10.924	12.0244	9.79123	-2.23315	0.000151456
C1qbp	complement component 1, q subcomponent binding protein		10.6237	11.0721	10.8028	9.62164	10.2908	9.4127	10.8329	9.77505	-1.05783	0.000217884
Tle1	transducin-like enhancer of split 1		5.29686	5.952	5.29178	2.4909	3.0895	1.54586	5.51355	2.37542	-3.13813	3.57632e-08
Socs3	suppressor of cytokine signaling 3		0	1.50875	0	5.45111	4.7199	5.49681	0.502916	5.22261	4.71969	2.19307e-07
---	---		9.32214	3.79903	10.6255	4.90126	3.24047	4.6437	7.91556	4.26181	-3.65375	0.000301683
Serpinh1	serine (or cysteine) peptidase inhibitor, clade H, member 1		0	0	0	0	7.19521	0	0	2.3984	2.3984	3.92406e-08
Nod1	nucleotide-binding oligomerization domain containing 1		2.1644	2.22998	3.14247	5.75875	6.03982	5.74937	2.51228	5.84932	3.33703	1.1382e-12
Slc16a7	solute carrier family 16 (monocarboxylic acid transporters), member 7		6.0126	6.13363	5.92377	4.84437	4.49807	5.11254	6.02333	4.81833	-1.20501	8.93921e-05
Trappc1	trafficking protein particle complex 1		5.26454	4.8422	4.05837	0	0	0	4.72171	0	-4.72171	9.94436e-08
Aurkb	aurora kinase B		1.45491	6.24314	6.56931	0	0	0	4.75579	0	-4.75579	4.48384e-06
Taf1d	TATA-box binding protein associated factor, RNA polymerase I, D		6.24565	1.50875	6.13943	1.1079	1.52507	3.64601	4.63128	2.093	-2.53828	0.00968191
C130050O18Rik	RIKEN cDNA C130050O18 gene		7.64667	7.7975	7.64165	8.77764	9.36672	9.05219	7.69528	9.06552	1.37024	8.58209e-11
Mdm1	transformed mouse 3T3 cell double minute 1		0	6.40899	0	0	0	0	2.13633	0	-2.13633	4.6271e-08
Ccser1	coiled-coil serine rich 1		0	0	0	1.72711	4.99942	0	0	2.24218	2.24218	0.0236908
Pgap2	post-GPI attachment to proteins 2		6.19512	6.85086	6.62759	8.9694	8.56049	8.93258	6.55786	8.82082	2.26297	3.78811e-19
Cenpq	centromere protein Q		7.43069	7.68556	8.17863	6.35531	6.51008	6.54147	7.76496	6.46896	-1.296	1.28277e-06
Racgap1	Rac GTPase-activating protein 1		10.4523	8.94773	10.9276	8.67943	7.79834	9.00445	10.1092	8.49407	-1.61516	0.000911366
Pik3cd	phosphatidylinositol-4,5-bisphosphate 3-kinase catalytic subunit delta		3.72135	4.13838	3.87805	5.20222	4.7199	5.19045	3.91259	5.03753	1.12493	0.00403992
Mast4	microtubule associated serine/threonine kinase family member 4		0.90358	0	0	9.94785	10.3091	1.54586	0.301193	7.2676	6.96641	5.97011e-06
Cenpk	centromere protein K		3.27903	4.13838	4.42993	1.72711	1.52507	3.11755	3.94911	2.12324	-1.82587	0.0177975
H2afz	H2A histone family, member Z		0	2.89912	3.87805	0	0	0	2.25906	0	-2.25906	0.0482948
Dusp28	dual specificity phosphatase 28		7.34056	7.10409	7.45306	9.71186	9.29305	9.30078	7.29924	9.43523	2.13599	4.38922e-25
Bach2	BTB and CNC homology, basic leucine zipper transcription factor 2		6.53019	6.05571	0	0	0	0	4.1953	0	-4.1953	0.037288
---	---		3.40296	2.22998	3.43134	5.00871	4.99942	5.03018	3.02143	5.01277	1.99134	4.95495e-05
Eloc	elongin C		3.62283	3.21806	3.43134	5.10871	5.26904	4.6437	3.42408	5.00715	1.58307	0.000213026
Tbc1d13	TBC1 domain family, member 13		7.02086	6.86235	7.06733	8.6298	8.90374	8.41279	6.98351	8.64877	1.66526	5.95383e-16
Zeb1	zinc finger E-box binding homeobox 1		7.82898	8.63594	8.11384	10.9207	8.86359	10.1602	8.19292	9.98149	1.78857	0.000100968
Ralgapb	Ral GTPase activating protein, beta subunit (non-catalytic)		5.5855	6.17106	0	0	0	0	3.91885	0	-3.91885	0.0480235
Dennd6b	DENN/MADD domain containing 6B		0	0.94322	4.82813	7.47382	6.97599	5.87267	1.92378	6.77416	4.85038	0.00510298
Trim34a	tripartite motif-containing 34A		10.1917	8.53547	10.2182	11.7086	11.4629	11.1146	9.64844	11.4287	1.78025	0.000222891
---	---		2.42049	2.48905	2.97298	0	0	0	2.6275	0	-2.6275	0.00419849
Nlrp10	NLR family, pyrin domain containing 10		8.69552	8.71727	8.78613	6.31401	6.2323	6.9301	8.73297	6.49214	-2.24083	1.54213e-19
Exosc5	exosome component 5		5.7579	6.24314	5.87648	5.00871	4.08433	4.801	5.95917	4.63134	-1.32783	0.000398659
Gmppa	GDP-mannose pyrophosphorylase A		5.68652	4.21206	4.21865	7.30491	6.43378	7.27223	4.70574	7.00364	2.2979	3.88665e-05
Tle1	transducin-like enhancer of split 1		8.86674	9.34167	8.70047	5.75875	6.65155	6.36791	8.96962	6.2594	-2.71022	1.93095e-17
Pcyt1a	phosphate cytidylyltransferase 1, choline, alpha isoform		10.6237	10.2947	11.9726	9.79301	9.03349	9.70588	10.9637	9.51079	-1.45287	0.000533215
Sh3bp1	SH3-domain binding protein 1		0	1.91397	0	0	9.47918	0	0.63799	3.15973	2.52174	0.0361022
Tns1	tensin 1		7.18524	6.48527	6.86415	6.06293	4.00217	5.15202	6.84489	5.07237	-1.77251	0.00326941
Col27a1	collagen, type XXVII, alpha 1		0	5.01684	2.29724	6.5983	7.03916	6.13159	2.43803	6.58968	4.15166	0.00824391
Diaph2	diaphanous related formin 2		7.48078	6.65341	3.87805	9.30861	9.8794	7.9468	6.00408	9.04494	3.04086	0.00119361
Ift46	intraflagellar transport 46		0	7.4546	0	0	0	0	2.48487	0	-2.48487	1.0639e-08
Rhoj	ras homolog family member J		9.38173	9.41175	9.69021	7.25122	7.35269	7.09111	9.49457	7.23167	-2.26289	1.05102e-38
Zbtb34	zinc finger and BTB domain containing 34		7.82898	7.92897	8.14411	8.634	10.5468	8.94387	7.96735	9.37489	1.40754	0.00127148
Adgrl2	adhesion G protein-coupled receptor L2		9.97036	9.35799	9.85633	8.96607	8.64413	8.41279	9.72823	8.67433	-1.0539	1.76487e-05
Tmem135	transmembrane protein 135		6.12485	6.54352	6.55436	5.20222	5.1596	5.55688	6.40758	5.30623	-1.10135	0.000125819
Fancd2	Fanconi anemia, complementation group D2		0	7.93985	8.09331	2.4909	0	0	5.34439	0.830301	-4.51408	0.0413702
Hdgf	hepatoma-derived growth factor		1.45491	1.50875	0.984619	3.35651	3.0895	2.75688	1.31609	3.06763	1.75154	0.0181547
Fut8	fucosyltransferase 8		7.80109	7.93985	6.93511	4.65888	5.91067	6.43346	7.55868	5.66767	-1.89101	0.000480714
Etv5	ets variant 5		2.1644	11.1908	2.55924	2.76057	1.93244	2.75688	5.30481	2.4833	-2.82151	0.000560556
Atp8a1	ATPase, aminophospholipid transporter (APLT), class I, type 8A, member 1		9.60623	9.19492	9.67992	10.8815	9.89514	10.8959	9.49369	10.5575	1.06382	0.000446916
Akr1e1	aldo-keto reductase family 1, member E1		0	0	0	7.00096	0	7.20812	0	4.73636	4.73636	0.0203269
Suds3	suppressor of defective silencing 3 homolog (S. cerevisiae)		7.59563	7.17029	6.56931	8.53412	7.86958	8.08581	7.11174	8.16317	1.05143	0.00341312
Pum1	pumilio RNA-binding family member 1		4.6656	3.4791	2.29724	4.90126	7.13865	6.15121	3.48065	6.0637	2.58306	0.00108402
Ifi206	interferon activated gene 206		9.80889	7.41615	8.24994	14.6263	13.5693	14.0493	8.49166	14.0817	5.58999	1.22892e-20
Aph1c	aph1 homolog C, gamma secretase subunit		11.0429	10.2451	11.0776	9.09663	8.51677	10.0625	10.7885	9.22531	-1.56322	0.000730374
Cacna1a	calcium channel, voltage-dependent, P/Q type, alpha 1A subunit		10.7553	0	9.32887	0	0	0	6.69472	0	-6.69472	0.00203162
Pik3cd	phosphatidylinositol-4,5-bisphosphate 3-kinase catalytic subunit delta		8.5919	7.56418	8.74063	9.67563	9.0179	9.43288	8.2989	9.37547	1.07656	0.00534665
Foxm1	forkhead box M1		3.51708	4.41291	3.55664	2.15897	0	0.970773	3.82888	1.04325	-2.78563	0.00157331
Patz1	POZ (BTB) and AT hook containing zinc finger 1		5.84789	5.58687	5.80251	3.777	4.99942	4.84984	5.74576	4.54209	-1.20367	0.00523668
Hadhb	hydroxyacyl-Coenzyme A dehydrogenase/3-ketoacyl-Coenzyme A thiolase/enoyl-Coenzyme A hydratase (trifunctional protein), beta subunit		0	0	6.49297	0	0	0	2.16432	0	-2.16432	4.13583e-08
Osbpl1a	oxysterol binding protein-like 1A		5.05381	5.01684	5.21782	3.5107	4.66756	3.85184	5.09616	4.01003	-1.08612	0.0213731
Igf2bp2	insulin-like growth factor 2 mRNA binding protein 2		9.90504	9.40392	10.5131	11.8271	9.99543	11.5762	9.94068	11.1329	1.19223	0.00742702
Cdkl3	cyclin-dependent kinase-like 3		1.45491	0	0	0	0.955316	5.89611	0.484972	2.28381	1.79884	0.0343287
Cdkl3	cyclin-dependent kinase-like 3		0	0	0	6.2929	1.52507	2.94846	0	3.58881	3.58881	0.000174892
Smg9	smg-9 homolog, nonsense mediated mRNA decay factor (C. elegans)		9.60945	9.73599	9.81146	10.9945	10.9064	10.6134	9.71897	10.8381	1.11913	7.11208e-14
Slc39a14	solute carrier family 39 (zinc transporter), member 14		3.62283	3.97866	2.97298	4.90126	4.16206	5.22789	3.52482	4.76373	1.23891	0.0166296
Sun2	Sad1 and UNC84 domain containing 2		8.40813	7.26854	7.04612	6.03778	6.89863	6.35104	7.57426	6.42915	-1.14512	0.00776651
Slc9b2	solute carrier family 9, subfamily B (NHA2, cation proton antiporter 2), member 2		5.32846	5.64123	4.61418	4.00173	4.16206	3.53092	5.19463	3.89823	-1.29639	0.00336348
Phlpp1	PH domain and leucine rich repeat protein phosphatase 1		6.35712	5.64123	5.58442	5.00871	4.5568	4.94282	5.86092	4.83611	-1.02481	0.0045838
Phlpp1	PH domain and leucine rich repeat protein phosphatase 1		3.40296	2.70861	2.29724	1.1079	0	1.54586	2.80293	0.884588	-1.91835	0.0345011
Sf1	splicing factor 1		0	0	0	9.24685	9.21313	0	0	6.15333	6.15333	0.004173
Trp53inp1	transformation related protein 53 inducible nuclear protein 1		10.2992	9.65739	9.69021	8.19622	8.31462	9.16263	9.88228	8.55782	-1.32446	0.000190188
Pgap2	post-GPI attachment to proteins 2		7.66536	7.05488	7.5084	9.29009	9.07929	9.26071	7.40954	9.21003	1.80048	1.12658e-16
Saa1	serum amyloid A 1		0	0	0	0	5.12119	3.26888	0	2.79669	2.79669	0.00760759
Bsg	basigin		0	0	0	4.00173	8.85484	3.9447	0	5.60042	5.60042	0.000153859
Arvcf	armadillo repeat gene deleted in velocardiofacial syndrome		3.51708	3.21806	3.67192	0	0	1.54586	3.46902	0.515286	-2.95373	0.00222607
Eif2ak2	eukaryotic translation initiation factor 2-alpha kinase 2		7.15029	7.22471	6.9466	8.45559	8.33993	8.07558	7.1072	8.29037	1.18316	1.16036e-09
Lima1	LIM domain and actin binding 1		4.39411	4.79502	5.46162	3.89374	2.5097	3.53092	4.88358	3.31145	-1.57213	0.00566897
Ift43	intraflagellar transport 43		1.85284	1.50875	0.984619	3.5107	4.37289	2.27488	1.44874	3.38615	1.93742	0.010958
Tmem134	transmembrane protein 134		7.50863	9.18809	8.68682	6.69799	7.82248	6.4494	8.46118	6.98996	-1.47122	0.00558063
Dennd4b	DENN/MADD domain containing 4B		4.97611	4.21206	4.55534	7.45495	8.21328	4.46712	4.58117	6.71178	2.13061	0.000636047
Men1	multiple endocrine neoplasia 1		6.34171	4.64346	5.99192	3.35651	3.72324	4.801	5.65903	3.96025	-1.69878	0.00576355
Mov10	Moloney leukemia virus 10		7.44518	7.1795	7.45306	9.10574	8.83421	8.60287	7.35925	8.8476	1.48836	9.02615e-13
Cryz	crystallin, zeta		7.48779	7.93442	7.4611	6.33481	7.07978	5.15202	7.62777	6.18887	-1.4389	0.0104316
Wdr19	WD repeat domain 19		6.55712	4.06073	4.72512	3.35651	1.52507	3.85184	5.11432	2.91114	-2.20318	0.00784994
Mfsd8	major facilitator superfamily domain containing 8		2.99379	3.4791	4.05837	5.81904	5.93301	5.74937	3.51042	5.83381	2.32339	6.96908e-09
Coq6	coenzyme Q6 monooxygenase		0	2.22998	0.984619	5.45111	0	6.26362	1.07153	3.90491	2.83338	0.0071334
Ifi47	interferon gamma inducible protein 47		5.63689	4.34902	4.82813	7.80721	8.13352	7.69611	4.93802	7.87895	2.94093	5.53923e-14
Cd300lb	CD300 molecule like family member B		12.7273	12.3599	12.587	11.1203	10.798	11.4801	12.5581	11.1328	-1.42525	6.09191e-11
Huwe1	HECT, UBA and WWE domain containing 1		8.00555	6.42457	6.46127	5.33203	5.95502	6.28153	6.9638	5.85619	-1.1076	0.0207791
4930469K13Rik	RIKEN cDNA 4930469K13 gene		5.7579	5.37865	5.751	6.82103	7.01841	6.15121	5.62918	6.66355	1.03437	0.00138238
Mis18bp1	MIS18 binding protein 1		4.894	4.69577	5.39606	3.64999	2.92087	4.11421	4.99528	3.56169	-1.43359	0.00435426
Lgals3bp	lectin, galactoside-binding, soluble, 3 binding protein		8.13183	7.82124	7.57656	9.71781	9.38507	9.48018	7.84321	9.52768	1.68447	3.49778e-15
Hivep1	human immunodeficiency virus type I enhancer binding protein 1		0	0.94322	0	1.1079	3.0895	3.26888	0.314407	2.48876	2.17436	0.0184554
Gna13	guanine nucleotide binding protein, alpha 13		8.32831	7.99308	8.2911	10.3905	9.47538	9.6345	8.20416	9.83347	1.62931	1.73747e-08
Rev3l	REV3 like, DNA directed polymerase zeta catalytic subunit		9.51131	0	0	0	0	0	3.17044	0	-3.17044	4.96495e-10
Pebp1	phosphatidylethanolamine binding protein 1		4.56305	5.2793	5.13987	6.5278	5.37076	6.81182	4.99407	6.23679	1.24272	0.00519099
Engase	endo-beta-N-acetylglucosaminidase		6.86794	7.29421	6.5841	5.66331	5.40314	4.52841	6.91542	5.19829	-1.71713	1.5975e-05
Tlr3	toll-like receptor 3		5.5855	6.39323	6.64181	8.27904	7.47955	8.35051	6.20685	8.03637	1.82952	3.24489e-06
Tubgcp5	tubulin, gamma complex associated protein 5		7.35598	7.19776	8.43677	9.98286	9.12125	9.40863	7.6635	9.50425	1.84075	2.01931e-05
Fam129a	family with sequence similarity 129, member A		0.90358	8.47314	3.14247	1.72711	1.93244	0.970773	4.17306	1.54344	-2.62962	0.000283281
Tmem107	transmembrane protein 107		4.894	5.66767	5.01441	4.19612	3.50195	3.9447	5.19203	3.88093	-1.3111	0.00232214
Urb2	URB2 ribosome biogenesis 2 homolog (S. cerevisiae)		7.86175	8.84436	9.28879	6.11195	8.42121	6.9187	8.66497	7.15062	-1.51435	0.0387983
---	---		8.71956	8.59521	7.35296	11.0599	10.8071	11.1302	8.22258	10.9991	2.77649	2.39816e-13
---	---		7.36363	6.47033	7.10885	7.59084	7.29347	9.05999	6.98094	7.98143	1.0005	0.0285755
---	---		6.12485	7.28571	8.47299	6.27149	6.2323	5.94188	7.29452	6.14856	-1.14596	0.0125279
Rab23	RAB23, member RAS oncogene family		4.97611	5.34629	4.67071	2.98767	1.52507	4.19204	4.99771	2.90159	-2.09611	0.0129462
Tnf	tumor necrosis factor		11.6493	12.138	11.1614	13.2294	14.0662	12.1856	11.6496	13.1604	1.51084	0.000396504
Tbc1d2	TBC1 domain family, member 2		9.77201	9.42344	9.71562	8.22992	8.22691	8.73874	9.63702	8.39852	-1.2385	2.82337e-08
---	---		4.80693	4.88788	4.14073	2.76057	2.72988	4.03195	4.61185	3.17413	-1.43772	0.0193238
Gypc	glycophorin C		0	0	0	5.00871	0	4.69806	0	3.23559	3.23559	0.00306846
Ptprs	protein tyrosine phosphatase, receptor type, S		12.5633	12.403	12.2475	9.35261	10.6295	10.1553	12.4046	10.0458	-2.35881	1.23381e-12
Slc35c1	solute carrier family 35, member C1		7.60211	7.77337	9.13403	9.80796	10.6857	9.90967	8.16984	10.1344	1.9646	0.000106311
Tlr1	toll-like receptor 1		11.724	10.9024	12.0056	13.339	13.0905	13.4797	11.544	13.3031	1.7591	7.73415e-09
Sfxn5	sideroflexin 5		10.7776	10.6096	10.7805	12.3807	11.7234	12.4088	10.7226	12.171	1.44842	1.24242e-11
Atp6v0e2	ATPase, H+ transporting, lysosomal V0 subunit E2		3.90026	4.28217	3.29412	0	1.93244	2.75688	3.82552	1.56311	-2.26241	0.0164855
Casp4	caspase 4, apoptosis-related cysteine peptidase		7.69597	6.57179	7.13922	9.08747	8.52047	8.85396	7.13566	8.82063	1.68497	2.27073e-06
Ppcdc	phosphopantothenoylcysteine decarboxylase		0.90358	0	0.984619	2.15897	2.72988	2.75688	0.6294	2.54858	1.91918	0.0317546
1600014C10Rik	RIKEN cDNA 1600014C10 gene		3.90026	3.4791	2.29724	6.15936	6.43378	6.28153	3.22553	6.29156	3.06603	9.69386e-12
Gxylt2	glucoside xylosyltransferase 2		2.82679	3.35447	2.55924	3.18385	5.04116	4.19204	2.9135	4.13902	1.22552	0.0369023
App	amyloid beta (A4) precursor protein		11.5188	11.2689	10.8707	12.7321	12.8986	11.935	11.2195	12.5219	1.30238	7.82896e-06
---	---		0	0	0	0	11.6036	11.6828	0	7.76215	7.76215	0.000493048
Zfp677	zinc finger protein 677		6.46058	7.08461	6.057	8.12038	8.30609	8.01798	6.53406	8.14815	1.61409	7.39861e-07
Trim7	tripartite motif-containing 7		3.40296	4.4741	5.01441	2.76057	1.93244	0.970773	4.29716	1.88793	-2.40923	0.00143391
Tor1aip2	torsin A interacting protein 2		8.18027	7.65945	6.68362	8.74693	8.64413	8.59214	7.50778	8.66107	1.15329	0.00843398
---	---		0	0	0	2.15897	1.93244	1.95593	0	2.01578	2.01578	0.0380547
Bub1b	BUB1B, mitotic checkpoint serine/threonine kinase		10.235	10.1214	10.6652	8.59142	8.22691	9.01519	10.3405	8.61117	-1.72937	3.3493e-10
Ifit1	interferon-induced protein with tetratricopeptide repeats 1		11.963	11.3109	11.2152	15.887	15.6235	15.4573	11.4964	15.6559	4.15952	2.73134e-64
Ifit3	interferon-induced protein with tetratricopeptide repeats 3		12.0125	11.0647	11.0121	16.0734	15.4631	15.2544	11.3631	15.597	4.23386	3.33104e-34
Ifit2	interferon-induced protein with tetratricopeptide repeats 2		11.6324	10.6223	11.3387	16.4236	15.569	15.9747	11.1978	15.9891	4.79133	2.947e-50
Zcchc2	zinc finger, CCHC domain containing 2		10.4442	11.1112	11.0046	12.1023	12.5623	11.1065	10.8533	11.9237	1.07037	0.0022638
Ccl12	chemokine (C-C motif) ligand 12		0	0	0	6.33481	4.08433	4.58721	0	5.00211	5.00211	1.21821e-07
Mcm3	minichromosome maintenance complex component 3		8.24381	8.43518	9.36358	7.077	7.47194	7.88955	8.68086	7.4795	-1.20136	0.00140425
Dopey1	dopey family member 1		4.80693	3.06738	1.56442	2.76057	6.85248	6.74883	3.14624	5.45396	2.30772	0.0208103
Gngt2	guanine nucleotide binding protein (G protein), gamma transducing activity polypeptide 2		9.47117	9.0692	9.11124	10.388	10.425	10.1134	9.2172	10.3088	1.09161	2.48529e-09
Msantd3	Myb/SANT-like DNA-binding domain containing 3		6.58356	6.45524	6.25488	8.28973	8.65089	7.29886	6.43122	8.07983	1.6486	6.77449e-06
Fez2	fasciculation and elongation protein zeta 2 (zygin II)		5.47687	8.67229	6.07805	10.3918	9.6028	10.4055	6.7424	10.1334	3.39096	0.000356322
Heca	hdc homolog, cell cycle regulator		5.5048	4.74625	4.82813	3.35651	3.91505	3.40584	5.0264	3.55913	-1.46726	0.00124197
Cd44	CD44 antigen		0	0.94322	0	0	8.20412	0	0.314407	2.73471	2.4203	0.0335109
Lifr	leukemia inhibitory factor receptor		5.61143	5.31318	6.958	0	0	2.27488	5.96087	0.758292	-5.20258	5.97091e-08
Clec4e	C-type lectin domain family 4, member e		8.66799	8.733	7.8147	11.5707	12.4311	11.6938	8.40523	11.8985	3.49328	1.2586e-24
Hspd1	heat shock protein 1 (chaperonin)		6.35712	6.74314	7.4122	8.55643	8.64413	7.30763	6.83748	8.1694	1.33191	0.00258552
Fscn1	fascin actin-bundling protein 1		0.90358	0.94322	0	4.00173	4.00217	3.11755	0.6156	3.70715	3.09155	0.000462153
Creb3l1	cAMP responsive element binding protein 3-like 1		6.3104	6.98303	6.32701	7.60803	8.6271	6.97482	6.54014	7.73665	1.19651	0.00615577
Eloc	elongin C		6.21216	6.31178	5.17937	7.80721	7.47955	6.96377	5.9011	7.41684	1.51574	0.000272075
Epha10	Eph receptor A10		4.05941	4.21206	3.77866	2.76057	2.72988	0	4.01671	1.83015	-2.18656	0.0202284
---	---		6.63502	7.28571	7.78299	5.37282	5.74374	6.24548	7.23457	5.78735	-1.44722	0.000321638
Wdr6	WD repeat domain 6		10.2751	10.6606	10.2533	8.94593	9.28872	9.19843	10.3964	9.14436	-1.252	1.9032e-11
Cnppd1	cyclin Pas1/PHO80 domain containing 1		5.32846	5.4103	6.13943	6.93439	7.7298	7.12127	5.62606	7.26182	1.63575	1.04651e-05
Paqr8	progestin and adipoQ receptor family member VIII		6.46058	6.79201	6.65588	5.33203	5.37076	5.84884	6.63616	5.51721	-1.11895	5.73939e-05
Slc2a9	solute carrier family 2 (facilitated glucose transporter), member 9		6.53019	6.61317	7.44498	8.15588	7.40158	8.3882	6.86278	7.98188	1.1191	0.00469781
---	---		1.85284	2.22998	2.29724	2.4909	3.72324	3.85184	2.12669	3.35533	1.22864	0.049611
Cenpi	centromere protein I		7.1325	7.73639	7.88807	5.52537	2.92087	3.64601	7.58565	4.03075	-3.5549	1.58016e-06
Abcd3	ATP-binding cassette, sub-family D (ALD), member 3		0	0	0	0	0	9.16021	0	3.0534	3.0534	2.1631e-09
Urm1	ubiquitin related modifier 1		5.5855	4.64346	4.82813	6.13585	6.75551	5.7234	5.01903	6.20492	1.18589	0.00728052
Milr1	mast cell immunoglobulin like receptor 1		7.94056	8.20642	9.44282	9.50949	10.2458	9.66382	8.52993	9.80636	1.27643	0.0098406
Tma16	translation machinery associated 16		7.14142	7.87327	6.72425	9.70188	9.98343	9.901	7.24632	9.86211	2.61579	3.76282e-15
Fam149b	family with sequence similarity 149, member B		2.63789	4.06073	0	5.15622	4.91213	4.58721	2.23287	4.88519	2.65231	0.0403411
Ppa2	pyrophosphatase (inorganic) 2		1.85284	2.22998	1.56442	6.68185	4.61324	3.11755	1.88241	4.80421	2.9218	0.000144278
Lman1	lectin, mannose-binding, 1		0	0	0	5.84827	4.81921	4.84984	0	5.17244	5.17244	4.30039e-09
Csf3r	colony stimulating factor 3 receptor (granulocyte)		6.69687	6.15247	6.01394	8.9048	8.86939	8.60287	6.28776	8.79235	2.50459	6.6137e-23
Akap1	A kinase (PRKA) anchor protein 1		5.7579	6.29492	5.69758	4.44598	4.5568	4.6437	5.9168	4.54883	-1.36798	4.71404e-05
Gm15056	predicted gene 15056		0	0	0	4.1022	1.52507	2.75688	0	2.79472	2.79472	0.00281237
Nup62	nucleoporin 62		0	4.21206	0	9.61952	0.955316	12.0783	1.40402	7.55103	6.14701	0.00803135
Hist1h2bk	histone cluster 1, H2bk		9.8325	9.08399	10.6495	8.81883	7.7425	8.43296	9.85531	8.33143	-1.52388	0.000459192
Adcy3	adenylate cyclase 3		4.20273	5.44127	5.46162	3.777	4.00217	4.19204	5.03521	3.9904	-1.0448	0.0221523
Trip4	thyroid hormone receptor interactor 4		5.35939	4.88788	5.13987	2.76057	4.7199	3.85184	5.12905	3.77744	-1.35161	0.0374163
Zfp523	zinc finger protein 523		6.48883	5.64123	6.36176	4.59135	5.95502	4.46712	6.16394	5.0045	-1.15945	0.0476654
Sdc4	syndecan 4		13.7903	13.6585	13.4844	15.4561	14.8263	14.8036	13.6444	15.0287	1.38427	1.07969e-10
Clpb	ClpB caseinolytic peptidase B		8.67107	7.33601	6.71083	6.39546	6.43378	6.28153	7.57264	6.37026	-1.20238	0.00578233
Il15	interleukin 15		6.48883	5.4103	6.44516	8.56085	8.25379	7.69611	6.11476	8.17025	2.05549	2.49172e-07
Fbrsl1	fibrosin-like 1		2.82679	2.70861	2.97298	4.78515	3.50195	3.7526	2.83612	4.01323	1.17711	0.0332424
---	---		7.27719	7.49944	9.54276	5.48872	7.38546	4.03195	8.10646	5.63538	-2.47109	0.0121497
Slfn1	schlafen 1		7.62774	5.81683	7.00273	13.4112	12.7888	13.0864	6.81577	13.0955	6.27969	5.66384e-48
Ssh3	slingshot homolog 3 (Drosophila)		4.61524	5.09683	4.97005	6.33481	7.89826	3.85184	4.89404	6.0283	1.13427	0.0268905
Epb41l3	erythrocyte membrane protein band 4.1 like 3		0	0	0	0	5.88797	0	0	1.96266	1.96266	0.0448086
Ap1b1	adaptor protein complex AP-1, beta 1 subunit		0	0	0	0	0	10.1638	0	3.38793	3.38793	1.63246e-09
Pilra	paired immunoglobin-like type 2 receptor alpha		5.80359	6.27787	5.92377	7.67481	8.12869	6.33398	6.00175	7.37916	1.37741	0.00151938
Slc2a3	solute carrier family 2 (facilitated glucose transporter), member 3		0	0	7.8147	0	0	0	2.6049	0	-2.6049	8.91056e-09
Anxa3	annexin A3		9.19503	8.62923	8.87903	7.56467	7.42542	7.13118	8.9011	7.37375	-1.52734	5.73164e-11
Nmi	N-myc (and STAT) interactor		5.05381	5.01684	4.49399	6.03778	6.62434	6.43346	4.85488	6.36519	1.51031	3.85294e-06
Amotl2	angiomotin-like 2		0	0	0	0	7.53173	0	0	2.51058	2.51058	2.44457e-08
Mrps10	mitochondrial ribosomal protein S10		0	0	0	2.76057	2.24975	1.54586	0	2.18539	2.18539	0.0220427
Ube2m	ubiquitin-conjugating enzyme E2M		7.1325	6.57179	5.77699	8.43647	7.20442	6.88395	6.49376	7.50828	1.01452	0.0479267
Rnf19b	ring finger protein 19B		11.8327	11.992	11.4669	13.0322	12.7892	12.8935	11.7639	12.905	1.14109	7.82064e-11
Plscr3	phospholipid scramblase 3		6.229	7.13284	6.71083	8.50689	8.25822	7.54116	6.69089	8.10209	1.4112	0.000123101
Cyp2s1	cytochrome P450, family 2, subfamily s, polypeptide 1		4.50891	2.48905	3.29412	0	0	0	3.43069	0	-3.43069	0.000218263
Dnajc14	DnaJ heat shock protein family (Hsp40) member C14		6.92073	9.37212	7.64871	9.44159	9.83411	10.0677	7.98052	9.78114	1.80062	0.0162584
P2ry12	purinergic receptor P2Y, G-protein coupled 12		0.90358	3.59381	5.64211	6.77611	7.02882	7.45697	3.37983	7.0873	3.70747	0.00499888
Trpm2	transient receptor potential cation channel, subfamily M, member 2		6.229	5.71912	5.80251	6.83569	7.84033	6.76165	5.91688	7.14589	1.22901	0.00116776
Ifi213	interferon activated gene 213		9.5369	6.34492	7.64871	13.5244	12.1704	12.8796	7.84351	12.8582	5.01465	1.39227e-06
2022-09-09	septin 9		6.80192	7.18866	1.56442	10.2165	9.45622	9.50517	5.185	9.72598	4.54098	0.00879852
Fhad1	forkhead-associated (FHA) phosphopeptide binding domain 1		4.894	1.50875	4.36288	6.27149	5.74374	5.36861	3.58854	5.79461	2.20607	0.0302776
Nudt12	nudix (nucleoside diphosphate linked moiety X)-type motif 12		6.10674	7.76727	7.15911	4.65888	6.58255	5.74937	7.01104	5.6636	-1.34744	0.0331577
Ext2	exostoses (multiple) 2		3.90026	7.29421	4.29256	3.777	2.5097	3.85184	5.16235	3.37952	-1.78283	0.00912441
Hif1a	hypoxia inducible factor 1, alpha subunit		6.82427	6.42457	4.67071	6.80621	8.08445	8.0909	5.97318	7.66052	1.68734	0.0110878
Sirpa	signal-regulatory protein alpha		11.9712	8.35613	8.68682	8.18481	7.05961	8.1359	9.67137	7.79344	-1.87793	0.0135265
Sirpa	signal-regulatory protein alpha		12.4811	6.42457	6.5841	6.6154	5.84148	6.61396	8.49658	6.35695	-2.13964	0.00476632
Acaca	acetyl-Coenzyme A carboxylase alpha		0.90358	1.50875	1.56442	2.98767	4.49807	0.970773	1.32558	2.81884	1.49326	0.0418984
Qser1	glutamine and serine rich 1		11.0995	11.386	11.3555	10.4993	10.689	9.15293	11.2803	10.1137	-1.1666	0.00687133
2200002D01Rik	RIKEN cDNA 2200002D01 gene		4.71427	4.93216	4.77754	5.59599	6.99736	5.77489	4.80799	6.12274	1.31475	0.00248508
Zfp30	zinc finger protein 30		4.6656	5.09683	5.64211	3.777	3.50195	4.33613	5.13485	3.8717	-1.26315	0.00695359
Zmynd11	zinc finger, MYND domain containing 11		3.90026	1.50875	1.56442	1.1079	0	0	2.32448	0.369301	-1.95517	0.0300368
Psma6	proteasome (prosome, macropain) subunit, alpha type 6		12.0562	11.5785	11.9602	13.4777	13.7486	13.2191	11.865	13.4818	1.61682	8.80174e-16
Lexm	lymphocyte expansion molecule		2.82679	3.21806	1.97687	0	1.52507	0	2.6739	0.508357	-2.16555	0.0386384
Rhob	ras homolog family member B		12.5426	11.8824	12.3214	11.3069	10.7278	11.6689	12.2488	11.2345	-1.01425	0.000658981
Adamtsl4	ADAMTS-like 4		4.39411	3.59381	3.43134	5.87691	5.30375	5.82461	3.80642	5.66842	1.862	2.43002e-05
Mlkl	mixed lineage kinase domain-like		1.45491	1.50875	0	3.35651	3.50195	2.94846	0.987888	3.26897	2.28109	0.00679894
Gpr85	G protein-coupled receptor 85		7.92514	7.86187	7.69714	9.61315	9.07427	9.50135	7.82805	9.39626	1.56821	3.4537e-14
Gpr85	G protein-coupled receptor 85		5.95301	6.9403	8.31347	9.22473	8.8838	8.2126	7.06893	8.77371	1.70478	0.0159867
Rad54l	RAD54 like (S. cerevisiae)		5.01548	6.03556	5.52433	4.2843	3.91505	4.03195	5.52512	4.0771	-1.44802	0.000443628
Rbm6	RNA binding motif protein 6		2.42049	2.22998	7.1492	1.1079	3.0895	2.94846	3.93322	2.38196	-1.55126	0.0194331
Dmxl2	Dmx-like 2		7.77838	10.1214	6.53926	6.45367	6.86416	6.07108	8.14635	6.46297	-1.68338	0.00297124
Adora3	adenosine A3 receptor		5.68652	5.50128	6.44516	8.60004	8.59943	8.98271	5.87765	8.72739	2.84974	4.86808e-19
Mfsd6	major facilitator superfamily domain containing 6		7.94056	9.35189	8.81149	2.15897	6.03982	6.36791	8.70131	4.85557	-3.84575	0.000221207
---	---		5.93259	5.66767	6.057	6.5983	8.63735	5.98625	5.88575	7.07397	1.18821	0.0164924
Il1rl2	interleukin 1 receptor-like 2		7.58912	7.69201	7.18845	10.6037	10.1357	10.4488	7.48986	10.3961	2.90619	1.90077e-40
Dlg3	discs, large homolog 3 (Drosophila)		2.42049	4.21206	3.29412	2.15897	0.955316	0.970773	3.30889	1.36169	-1.9472	0.016786
Zfp638	zinc finger protein 638		5.95301	5.47159	7.62744	4.7234	4.30598	5.36861	6.35068	4.79933	-1.55135	0.00606637
Dll1	delta-like 1 (Drosophila)		1.85284	0	2.78089	5.72764	4.81921	4.94282	1.54458	5.16322	3.61865	4.90554e-06
Pgap2	post-GPI attachment to proteins 2		1.85284	1.50875	2.29724	2.4909	4.43683	4.801	1.88628	3.90958	2.0233	0.0039099
Rgs1	regulator of G-protein signaling 1		5.38967	5.71912	5.21782	4.59135	3.0895	4.801	5.4422	4.16062	-1.28159	0.0270644
Poli	polymerase (DNA directed), iota		4.6656	4.21206	4.36288	0	1.93244	1.95593	4.41351	1.29613	-3.11739	2.46061e-05
Ccdc34	coiled-coil domain containing 34		2.63789	6.64012	2.97298	2.15897	0	3.40584	4.08366	1.85494	-2.22872	0.0344465
Stat3	signal transducer and activator of transcription 3		10.2963	9.94627	10.1403	11.7842	11.567	11.4478	10.1276	11.5997	1.47207	5.84974e-21
Vasp	vasodilator-stimulated phosphoprotein		4.61524	5.01684	3.67192	5.93255	6.13927	5.11254	4.43466	5.72812	1.29346	0.0115565
---	---		5.89086	6.39323	7.05677	4.59135	4.30598	5.19045	6.44695	4.69593	-1.75103	7.66585e-05
Ncaph2	non-SMC condensin II complex, subunit H2		8.38201	8.23321	8.64863	5.87691	7.34437	7.67593	8.42128	6.96574	-1.45554	0.00517667
Cpne9	copine family member IX		6.62232	5.71912	6.01394	0	0	0	6.11846	0	-6.11846	1.1571e-11
C1s1	complement component 1, s subcomponent 1		0	0	0	4.52049	6.3197	6.74883	0	5.86301	5.86301	6.60957e-10
E130311K13Rik	RIKEN cDNA E130311K13 gene		2.99379	2.70861	3.67192	2.15897	1.52507	1.54586	3.12477	1.7433	-1.38147	0.0478148
---	---		6.51654	6.47033	6.15933	7.67481	7.60314	7.59945	6.38206	7.6258	1.24374	2.45411e-10
---	---		4.61524	4.28217	5.32739	3.18385	3.61683	3.7526	4.7416	3.51776	-1.22384	0.010941
Mark4	MAP/microtubule affinity regulating kinase 4		4.3331	9.65409	9.18101	4.59135	3.82233	3.53092	7.72273	3.98153	-3.7412	8.76011e-07
---	---		2.82679	4.34902	6.59875	3.5107	3.24047	3.64601	4.59152	3.46573	-1.12579	0.0389792
Rims3	regulating synaptic membrane exocytosis 3		5.09114	4.28217	4.42993	6.93439	6.51008	6.02929	4.60108	6.49125	1.89018	2.88775e-06
Gk	glycerol kinase		5.12753	5.66767	5.29178	6.96139	7.07978	6.41735	5.36232	6.81951	1.45718	3.54166e-06
Eid2	EP300 interacting inhibitor of differentiation 2		6.73274	6.45524	6.41238	5.905	5.26904	5.15202	6.53345	5.44202	-1.09143	0.000506153
Pla2g3	phospholipase A2, group III		1.85284	2.89912	1.97687	4.44598	3.50195	4.98716	2.24294	4.3117	2.06876	0.00175414
---	---		5.12753	5.58687	5.72454	6.64901	6.53951	6.77436	5.47965	6.65429	1.17465	1.61713e-05
---	---		10.5112	10.2614	10.1602	8.85167	9.28003	9.04434	10.3109	9.05868	-1.25224	8.82484e-12
Sox5	SRY (sex determining region Y)-box 5		0	0	3.97103	6.39546	4.37289	5.586	1.32368	5.45145	4.12778	0.0230241
Cit	citron		0	7.99308	0	0	0	0	2.66436	0	-2.66436	4.87446e-09
Card9	caspase recruitment domain family, member 9		9.92973	9.86151	9.51601	10.9353	11.0754	10.7927	9.76908	10.9345	1.16538	5.64349e-12
Cyp7b1	cytochrome P450, family 7, subfamily b, polypeptide 1		0	2.22998	0	4.1022	6.01909	2.53592	0.743325	4.21907	3.47574	0.00246876
Fcgr1	Fc receptor, IgG, high affinity I		13.592	12.8546	13.2543	16.5826	15.8821	16.4272	13.2337	16.2973	3.06364	2.28097e-31
Polr3c	polymerase (RNA) III (DNA directed) polypeptide C		4.39411	6.54352	6.77671	9.15042	6.87574	6.65576	5.90478	7.56064	1.65586	0.0278612
Rnf115	ring finger protein 115		11.4581	11.1172	9.73232	11.9139	11.957	11.9802	10.7692	11.9504	1.18118	0.0125309
Nudt17	nudix (nucleoside diphosphate linked moiety X)-type motif 17		0	0	0	2.4909	5.49612	1.54586	0	3.17763	3.17763	0.000736678
Ttc7b	tetratricopeptide repeat domain 7B		5.5048	5.64123	5.96956	4.52049	4.66756	4.69806	5.7052	4.6287	-1.0765	0.0006794
Cdc42bpb	CDC42 binding protein kinase beta		3.51708	2.70861	2.78089	0	1.93244	1.54586	3.00219	1.15943	-1.84276	0.0442488
Ap1g1	adaptor protein complex AP-1, gamma 1 subunit		9.82698	9.29156	9.19313	12.2448	9.88514	9.83734	9.43722	10.6557	1.21853	0.00941593
Mitd1	MIT, microtubule interacting and transport, domain containing 1		7.15911	7.78549	7.15911	9.38787	9.12368	8.95228	7.3679	9.15461	1.78671	8.75183e-12
Lgals9	lectin, galactose binding, soluble 9		11.0548	10.9313	11.1106	13.956	13.9305	13.9461	11.0322	13.9442	2.912	1.37337e-299
Smpdl3b	sphingomyelin phosphodiesterase, acid-like 3B		9.37607	10.0997	9.28427	10.6271	12.1015	10.2459	9.5867	10.9915	1.4048	0.00168855
---	---		3.98203	4.34902	4.29256	2.4909	2.92087	3.64601	4.20787	3.01926	-1.18861	0.0353339
Pde1c	phosphodiesterase 1C		3.62283	2.89912	2.78089	0	0	0	3.10094	0	-3.10094	0.000507435
S100a4	S100 calcium binding protein A4		11.1792	11.082	11.4021	9.98451	9.6642	10.1443	11.2211	9.93102	-1.29009	9.62321e-13
Psmd1	proteasome (prosome, macropain) 26S subunit, non-ATPase, 1		4.05941	4.93216	4.14073	5.87691	5.52582	5.33469	4.37743	5.57914	1.20171	0.00385764
Pde10a	phosphodiesterase 10A		0	0	0	2.76057	4.43683	2.53592	0	3.24444	3.24444	0.000396265
Atp6v0b	ATPase, H+ transporting, lysosomal V0 subunit B		0	10.8792	0	0	0	0	3.62641	0	-3.62641	7.509e-11
Slc29a3	solute carrier family 29 (nucleoside transporters), member 3		7.12352	6.07559	6.90007	7.87268	7.30208	7.95798	6.69973	7.71091	1.01119	0.00725971
Omd	osteomodulin		4.61524	5.7688	6.01394	3.89374	3.91505	3.40584	5.46599	3.73821	-1.72778	0.000382605
Slc3a2	solute carrier family 3 (activators of dibasic and neutral amino acid transport), member 2		14.0414	14.1731	13.2631	15.1424	15.3584	14.7014	13.8259	15.0674	1.24151	2.61268e-05
Snf8	SNF8, ESCRT-II complex subunit, homolog (S. cerevisiae)		9.54869	9.47673	9.23122	10.6879	10.684	10.3193	9.41888	10.5638	1.14488	3.86649e-11
Eif2b4	eukaryotic translation initiation factor 2B, subunit 4 delta		0	0	0	1.72711	4.77041	0	0	2.16584	2.16584	0.0309005
Ercc1	excision repair cross-complementing rodent repair deficiency, complementation group 1		5.09114	5.4103	4.72512	6.86459	6.4021	6.20851	5.07552	6.49173	1.41621	2.97866e-05
Ahnak	AHNAK nucleoprotein (desmoyokin)		17.7651	17.6176	17.9358	16.6992	16.4691	16.6981	17.7728	16.6222	-1.15065	5.03711e-18
Ahnak	AHNAK nucleoprotein (desmoyokin)		10.2782	5.58687	6.98054	4.95598	2.72988	5.19045	7.61519	4.29211	-3.32308	8.8579e-05
Oip5	Opa interacting protein 5		5.5591	6.05571	5.94685	2.98767	4.66756	5.33469	5.85389	4.32997	-1.52391	0.0328372
Asap2	ArfGAP with SH3 domain, ankyrin repeat and PH domain 2		4.71427	4.69577	5.01441	8.21877	8.54243	8.30307	4.80815	8.35476	3.54661	9.0383e-48
Mpv17	MpV17 mitochondrial inner membrane protein		0	0	0	6.49121	5.30375	0	0	3.93165	3.93165	0.0417556
Crip1	cysteine-rich protein 1 (intestinal)		9.07439	9.14641	9.83639	8.27904	6.94334	8.45681	9.35239	7.89306	-1.45933	0.0019242
Ms4a6b	membrane-spanning 4-domains, subfamily A, member 6B		11.249	9.5118	10.798	14.0763	13.0829	13.7886	10.5196	13.6493	3.12968	1.23988e-11
Zmynd8	zinc finger, MYND-type containing 8		3.90026	4.06073	4.05837	4.59135	6.3197	4.52841	4.00645	5.14649	1.14003	0.0241033
Plekhg2	pleckstrin homology domain containing, family G (with RhoGef domain) member 2		5.89086	6.57179	6.90007	9.32689	7.94848	8.24491	6.45424	8.50676	2.05252	4.37499e-06
Man2a2	mannosidase 2, alpha 2		5.12753	6.05571	5.80251	4.19612	4.5568	4.19204	5.66192	4.31499	-1.34693	0.000595092
Ctsc	cathepsin C		7.60856	7.03471	6.78953	9.09967	9.19244	8.03392	7.14427	8.77534	1.63108	2.50458e-05
Anapc15	anaphase prompoting complex C subunit 15		4.71427	3.4791	5.05746	1.72711	2.92087	3.7526	4.41694	2.80019	-1.61675	0.0338555
---	---		10.9232	11.418	10.7447	9.16501	9.85328	9.33977	11.0286	9.45269	-1.57593	7.46647e-09
---	---		6.95151	7.57818	8.43677	1.72711	4.30598	6.4494	7.65549	4.16083	-3.49466	0.00778033
Lmbrd1	LMBR1 domain containing 1		3.72135	3.59381	3.87805	8.23546	3.91505	4.26588	3.73107	5.47213	1.74106	0.00380177
Ift22	intraflagellar transport 22		4.80693	5.01684	4.97005	6.41513	5.63889	6.35104	4.93127	6.13502	1.20375	0.000313919
Nrg1	neuregulin 1		3.14345	0.94322	1.56442	7.57344	5.33765	7.2542	1.88369	6.72176	4.83807	3.39322e-09
Nrg1	neuregulin 1		0	0	0	5.66331	3.37713	0	0	3.01348	3.01348	0.00417183
Cacna1d	calcium channel, voltage-dependent, L type, alpha 1D subunit		7.97092	6.05571	8.21235	10.0251	8.97008	10.039	7.41299	9.67806	2.26506	0.000234677
Myc	myelocytomatosis oncogene		7.27719	8.25952	7.27305	2.76057	3.82233	2.75688	7.60325	3.11326	-4.48999	1.14281e-18
Psap	prosaposin		5.7345	7.19776	5.42922	13.8365	8.5569	8.16514	6.12049	10.1862	4.06569	0.000148582
Psmb4	proteasome (prosome, macropain) subunit, beta type 4		6.05099	4.21206	5.21782	6.5278	6.49514	6.31671	5.16029	6.44655	1.28626	0.025108
---	---		0	0	8.46501	0	0	0	2.82167	0	-2.82167	2.96384e-09
Parp9	poly (ADP-ribose) polymerase family, member 9		7.94056	7.75499	7.37014	8.52962	9.03608	8.95508	7.68856	8.84026	1.15169	3.75383e-06
Sema3g	sema domain, immunoglobulin domain (Ig), short basic domain, secreted, (semaphorin) 3G		0	2.48905	0	3.18385	4.00217	3.53092	0.829683	3.57231	2.74263	0.0297238
---	---		8.48025	7.95065	7.67658	9.58087	9.07929	8.85096	8.03583	9.17037	1.13454	0.00033484
Klri1	killer cell lectin-like receptor family I member 1		0	0	0	2.15897	3.72324	3.11755	0	2.99992	2.99992	0.000857005
Aoah	acyloxyacyl hydrolase		6.0884	5.50128	5.94685	7.96895	8.08944	7.866	5.84551	7.9748	2.12929	7.13105e-20
Rpf2	ribosome production factor 2 homolog		7.27719	7.79151	7.23606	7.56467	9.1878	8.61705	7.43492	8.4565	1.02159	0.0095811
Dst	dystonin		9.14043	7.99829	8.53901	11.1166	10.6423	10.6231	8.55924	10.794	2.23474	3.58948e-11
P2ry14	purinergic receptor P2Y, G-protein coupled, 14		5.82591	5.31318	5.46162	7.75415	6.2323	5.96424	5.53357	6.65023	1.11666	0.015609
Rpgr	retinitis pigmentosa GTPase regulator		4.56305	3.4791	3.14247	5.63004	4.49807	4.75045	3.72821	4.95952	1.23131	0.0461109
Wdr89	WD repeat domain 89		6.92073	7.23358	7.08824	6.27149	4.99942	6.17056	7.08085	5.81382	-1.26703	0.00215564
Ndufv2	NADH dehydrogenase (ubiquinone) flavoprotein 2		7.12352	7.12332	3.55664	3.5107	3.50195	3.26888	5.93449	3.42718	-2.50731	0.000146404
Fap	fibroblast activation protein		2.82679	2.70861	2.55924	1.1079	5.63889	5.15202	2.69821	3.96627	1.26806	0.0290099
Plekhg1	pleckstrin homology domain containing, family G (with RhoGef domain) member 1		7.52237	7.5712	7.5084	9.12676	9.89514	9.22413	7.53399	9.41534	1.88135	3.44049e-13
Hook1	hook microtubule tethering protein 1		0	4.13838	2.78089	0	0	0	2.30642	0	-2.30642	0.0403412
Zfp142	zinc finger protein 142		4.71427	4.58919	3.87805	2.4909	2.92087	3.7526	4.39383	3.05479	-1.33904	0.0228375
Rhebl1	Ras homolog enriched in brain like 1		3.40296	0.94322	4.77754	1.1079	0.955316	0.970773	3.04124	1.01133	-2.02991	0.0114924
---	---		0	0	0	0	0	5.89611	0	1.96537	1.96537	0.0442891
Pdxk	pyridoxal (pyridoxine, vitamin B6) kinase		14.4893	14.0998	14.7394	12.8186	12.5569	13.391	14.4428	12.9222	-1.52067	3.42316e-08
Mbp	myelin basic protein		3.27903	6.20755	2.97298	0	1.52507	0.970773	4.15318	0.831948	-3.32124	0.000466241
Aanat	arylalkylamine N-acetyltransferase		4.76134	4.88788	0	6.35531	6.2679	6.29923	3.21641	6.30748	3.09107	0.0382511
Acvrl1	activin A receptor, type II-like 1		0	0	0	0	11.2385	0	0	3.74616	3.74616	1.06014e-10
Lcorl	ligand dependent nuclear receptor corepressor-like		7.14142	7.41615	8.07771	6.13585	6.88723	6.22712	7.54509	6.41673	-1.12836	0.00199345
Stx5a	syntaxin 5A		4.76134	5.20906	7.04612	7.41644	8.04909	6.62803	5.67217	7.36452	1.69234	0.032795
Ankle1	ankyrin repeat and LEM domain containing 1		4.26939	4.34902	4.82813	2.4909	0.955316	0	4.48218	1.14874	-3.33344	6.4269e-05
Kdm2b	lysine (K)-specific demethylase 2B		5.5855	1.91397	0	0	0.955316	0.970773	2.49982	0.64203	-1.85779	0.0213925
Iqce	IQ motif containing E		5.7579	5.99439	6.56931	8.67535	7.90957	6.26362	6.1072	7.61618	1.50898	0.00304949
---	---		2.42049	0	2.29724	7.89386	5.12119	4.84984	1.57258	5.95496	4.38239	4.99795e-06
Ikbke	inhibitor of kappaB kinase epsilon		12.834	12.4766	12.3214	14.1978	14.0733	13.7221	12.544	13.9977	1.4537	3.83006e-13
Gm19684	predicted gene, 19684		6.73274	5.69362	6.21741	9.63847	9.42108	9.07033	6.21459	9.37663	3.16204	4.17453e-22
3110002H16Rik	RIKEN cDNA 3110002H16 gene		4.05941	0.94322	1.97687	5.66331	4.81921	3.9447	2.3265	4.80908	2.48258	0.0269812
Kdm2b	lysine (K)-specific demethylase 2B		5.82591	5.93034	5.85225	4.19612	4.23581	5.49681	5.8695	4.64291	-1.22658	0.0161507
Zc3h12c	zinc finger CCCH type containing 12C		10.2475	3.70006	3.14247	4.36741	4.00217	3.40584	5.69667	3.92514	-1.77153	0.00739692
Anxa1	annexin A1		9.24971	8.67229	9.31785	8.47445	7.67119	8.00725	9.07995	8.05096	-1.02898	0.000647864
Cflar	CASP8 and FADD-like apoptosis regulator		8.04888	7.93985	7.9971	10.2889	10.7134	10.0191	7.99528	10.3405	2.34521	2.35665e-26
Kif11	kinesin family member 11		10.4361	10.4692	11.144	8.50689	7.129	8.65876	10.6831	8.09822	-2.58487	6.14234e-09
Mid1	midline 1		0	0	0	0	0	8.74843	0	2.91614	2.91614	4.0455e-09
Irx3	Iroquois related homeobox 3		0	0	0	2.15897	4.30598	0	0	2.15498	2.15498	0.0418586
H2-Oa	histocompatibility 2, O region alpha locus		3.51708	3.06738	2.29724	3.89374	5.12119	3.64601	2.96057	4.22031	1.25974	0.0452018
Etv6	ets variant 6		3.90026	3.89164	0	5.10871	5.26904	5.40174	2.5973	5.25983	2.66253	0.0296076
Tap2	transporter 2, ATP-binding cassette, sub-family B (MDR/TAP)		10.1144	9.94222	9.82242	12.3605	12.3459	12.2679	9.95969	12.3248	2.36511	3.57667e-96
Derl3	Der1-like domain family, member 3		5.09114	0	1.56442	0	0	0	2.21852	0	-2.21852	0.0258537
Zfp664	zinc finger protein 664		6.21216	6.37731	6.98054	4.7234	5.86491	5.64254	6.52334	5.41028	-1.11305	0.00916371
Cdk6	cyclin-dependent kinase 6		5.32846	5.64123	6.01394	3.64999	3.61683	4.26588	5.66121	3.84423	-1.81698	9.85748e-06
Ints3	integrator complex subunit 3		6.26212	6.52918	5.94685	5.15622	4.61324	5.586	6.24605	5.11849	-1.12756	0.00282839
1810055G02Rik	RIKEN cDNA 1810055G02 gene		5.97315	6.07559	5.21782	6.71396	6.65155	8.35475	5.75552	7.24008	1.48456	0.00308524
Uba7	ubiquitin-like modifier activating enzyme 7		4.71427	3.97866	1.97687	7.67481	6.62434	7.92417	3.5566	7.40777	3.85118	9.92559e-08
Dmxl2	Dmx-like 2		4.76134	4.97512	5.17937	6.77611	6.53951	6.31671	4.97194	6.54411	1.57216	4.11655e-08
Plin2	perilipin 2		9.8826	11.4028	9.26374	12.0051	11.3809	12.0722	10.183	11.8194	1.63634	0.00901671
Trafd1	TRAF type zinc finger domain containing 1		8.96804	8.94233	8.71061	11.0236	9.9261	10.0805	8.87366	10.3434	1.46974	2.61031e-06
Mefv	Mediterranean fever		10.9173	10.2711	9.73398	11.8063	11.5652	11.4333	10.3075	11.6016	1.29412	0.000112969
Sptan1	spectrin alpha, non-erythrocytic 1		12.1693	13.7199	13.7052	11.4526	11.4566	11.8167	13.1981	11.5753	-1.62283	7.54497e-06
---	---		2.42049	2.70861	3.29412	1.72711	0	0	2.80774	0.575704	-2.23203	0.0318459
Onecut2	one cut domain, family member 2		5.91188	5.886	6.19831	0	1.93244	1.95593	5.99873	1.29613	-4.7026	2.6183e-13
Ifih1	interferon induced with helicase C domain 1		9.7863	9.10349	8.60578	11.5784	12.4043	11.3751	9.16519	11.7859	2.62073	2.69994e-11
Tmem254a	transmembrane protein 254a		6.92073	7.2424	7.71069	6.77611	5.04116	5.77489	7.29127	5.86405	-1.42722	0.00844519
Gas6	growth arrest specific 6		11.8136	11.2543	12.2768	10.5843	10.078	11.0715	11.7816	10.5779	-1.20367	0.000491688
F10	coagulation factor X		9.14043	8.59521	9.73398	12.3941	12.7949	13.0015	9.15654	12.7301	3.57361	1.74171e-28
Renbp	renin binding protein		5.84789	6.07559	6.81484	4.00173	4.43683	5.19045	6.2461	4.54301	-1.7031	0.000337518
Itsn1	intersectin 1 (SH3 domain protein 1A)		4.39411	3.35447	4.21865	5.37282	4.86642	5.29996	3.98908	5.17974	1.19066	0.0084221
Itga5	integrin alpha 5 (fibronectin receptor alpha)		14.1985	14.8786	13.8176	15.5672	15.5355	15.1646	14.2982	15.4225	1.12421	0.000255471
Tnfrsf8	tumor necrosis factor receptor superfamily, member 8		6.73274	6.87375	5.96956	8.73133	8.4602	8.70263	6.52535	8.63139	2.10604	5.94838e-13
Tnfrsf1b	tumor necrosis factor receptor superfamily, member 1b		15.4544	15.0832	14.6834	17.5233	17.4197	16.9786	15.0737	17.3072	2.23351	5.78512e-19
Ccdc163	coiled-coil domain containing 163		2.42049	1.50875	3.43134	4.59135	5.61144	2.27488	2.45353	4.15922	1.7057	0.0308816
Cd180	CD180 antigen		8.64621	8.41582	8.50832	5.98613	6.89863	7.86005	8.52345	6.91493	-1.60851	0.00244751
Rgs1	regulator of G-protein signaling 1		9.98283	9.11073	9.69533	7.82936	4.86642	7.20812	9.5963	6.63463	-2.96166	7.26768e-05
---	---		0	0	0	1.1079	3.24047	2.94846	0	2.43228	2.43228	0.010438
Ctsc	cathepsin C		4.85112	4.93216	4.61418	7.44542	7.77379	6.70968	4.79915	7.30963	2.51047	6.59091e-12
Fam46c	family with sequence similarity 46, member C		9.42074	9.01361	8.68682	10.0754	9.49617	10.6492	9.04039	10.0736	1.03318	0.00245145
Tmem104	transmembrane protein 104		12.0541	11.8064	11.7992	13.3317	12.9004	13.4801	11.8866	13.2374	1.35085	7.88277e-13
Myo18a	myosin XVIIIA		0.90358	1.50875	6.42886	1.1079	1.52507	0	2.94706	0.877658	-2.0694	0.0078304
Gvin1	GTPase, very large interferon inducible 1		13.4256	6.75551	12.918	9.50261	9.19937	8.90973	11.033	9.2039	-1.82914	0.0112606
C2cd3	C2 calcium-dependent domain containing 3		0	0	0	6.85021	0	6.77436	0	4.54152	4.54152	0.024847
Vps29	VPS29 retromer complex component		5.89086	7.3686	7.21721	8.18481	8.03882	7.41701	6.82556	7.88021	1.05466	0.032347
Gpr19	G protein-coupled receptor 19		5.82591	5.09683	5.13987	1.72711	3.72324	2.75688	5.3542	2.73574	-2.61846	3.72654e-05
Dcaf11	DDB1 and CUL4 associated factor 11		7.2024	8.39224	7.56915	8.17907	7.79834	10.9996	7.72126	8.99235	1.27109	0.017701
Il15	interleukin 15		3.81358	2.48905	3.14247	5.905	4.91213	5.03018	3.14837	5.28244	2.13407	0.000139658
Zdhhc21	zinc finger, DHHC domain containing 21		5.32846	9.37614	5.72454	6.11195	6.19581	4.89708	6.80971	5.73495	-1.07477	0.0319453
Gnb3	guanine nucleotide binding protein (G protein), beta 3		4.61524	4.69577	4.49399	3.777	3.61683	2.27488	4.60167	3.2229	-1.37876	0.0141628
Fap	fibroblast activation protein		0	0.94322	0	1.1079	3.50195	1.95593	0.314407	2.1886	1.87419	0.0389293
Tab2	TGF-beta activated kinase 1/MAP3K7 binding protein 2		7.28526	7.57818	7.13922	10.4394	8.35242	7.06032	7.33422	8.61736	1.28314	0.0102896
Metrnl	meteorin, glial cell differentiation regulator-like		1.85284	6.05571	7.3443	0	1.52507	2.27488	5.08429	1.26665	-3.81764	0.000112065
Tor3a	torsin family 3, member A		6.44625	6.50005	5.72454	7.98877	8.08944	7.84808	6.22361	7.97543	1.75182	2.22679e-10
Stat3	signal transducer and activator of transcription 3		5.5048	6.07559	6.01394	7.29433	7.52439	6.99668	5.86478	7.2718	1.40702	5.86094e-07
Cept1	choline/ethanolaminephosphotransferase 1		2.82679	5.13521	4.67071	8.03399	7.26733	7.62773	4.2109	7.64302	3.43211	1.3208e-08
Tmcc3	transmembrane and coiled coil domains 3		2.63789	2.89912	2.78089	4.52049	6.79264	4.19204	2.77263	5.16839	2.39576	0.000316083
Cfh	complement component factor h		2.63789	7.89021	5.25528	0	0	2.94846	5.26113	0.982819	-4.27831	0.0169005
Ctbp1	C-terminal binding protein 1		4.45265	4.58919	5.09925	6.11195	6.01909	5.15202	4.7137	5.76102	1.04732	0.00893325
Oaf	out at first homolog		7.28526	6.70536	6.49297	8.75853	8.21784	7.81156	6.82787	8.26264	1.43478	5.28322e-05
Clcn5	chloride channel, voltage-sensitive 5		8.6618	7.32775	8.2028	9.58304	9.58528	8.40464	8.06412	9.19099	1.12687	0.0142398
Rpl9	ribosomal protein L9		6.89985	6.88506	6.72425	5.63004	5.88797	5.46581	6.83638	5.66128	-1.17511	8.76294e-07
Il21r	interleukin 21 receptor		7.38633	5.20906	6.72425	10.1284	8.52047	8.30745	6.43988	8.98545	2.54558	0.000144743
Gm14569	predicted gene 14569		0	0	1.97687	4.00173	3.37713	1.95593	0.658956	3.1116	2.45264	0.0295113
Ypel4	yippee-like 4 (Drosophila)		2.82679	3.79903	3.14247	0	0.955316	0	3.25609	0.318439	-2.93765	0.00152373
Emp1	epithelial membrane protein 1		9.51303	8.91225	8.99704	7.27294	6.01909	7.45697	9.14077	6.91633	-2.22444	2.41362e-07
Kif18a	kinesin family member 18A		3.14345	3.4791	3.67192	0	1.52507	0	3.43149	0.508357	-2.92313	0.00260063
Efna2	ephrin A2		3.90026	4.69577	4.05837	3.777	1.93244	2.53592	4.21814	2.74845	-1.46968	0.041764
Nanos1	nanos homolog 1 (Drosophila)		8.40072	8.77311	8.96913	7.32584	7.78612	7.70277	8.71432	7.60491	-1.10941	3.30806e-06
Ttc26	tetratricopeptide repeat domain 26		5.01548	6.03556	5.80251	4.52049	0	3.40584	5.61785	2.64211	-2.97574	0.0259487
---	---		6.70893	7.86187	6.92352	2.4909	3.24047	3.85184	7.16477	3.19441	-3.97037	4.75629e-14
---	---		7.27719	6.99351	7.94074	5.00871	5.30375	5.69694	7.40381	5.33647	-2.06735	1.73817e-08
Cd300lb	CD300 molecule like family member B		6.63502	6.37731	6.56931	4.95598	4.77041	5.26438	6.52721	4.99692	-1.53029	4.04627e-08
Car5b	carbonic anhydrase 5b, mitochondrial		5.99301	5.61431	6.25488	5.05957	4.43683	4.40311	5.95406	4.63317	-1.32089	0.000255536
Fyco1	FYVE and coiled-coil domain containing 1		6.10674	7.25117	6.17895	8.92551	8.77668	9.03908	6.51229	8.91376	2.40147	1.72497e-10
Rps21	ribosomal protein S21		5.38967	4.88788	5.32739	3.89374	4.23581	4.33613	5.20165	4.15522	-1.04642	0.0051117
Fancg	Fanconi anemia, complementation group G		0	3.70006	4.61418	0	0	0	2.77141	0	-2.77141	0.0133022
Ccnb1	cyclin B1		7.59563	6.05571	7.57656	5.4125	4.99942	4.58721	7.07597	4.99971	-2.07626	1.20925e-05
Gm10260	predicted gene 10260		0	7.19776	0	0	0	0	2.39925	0	-2.39925	1.55116e-08
---	---		0.90358	4.64346	4.42993	0	0	0.970773	3.32566	0.323591	-3.00207	0.00239151
---	---		5.29686	0	2.97298	0	0	0	2.75661	0	-2.75661	0.0098524
Spred3	sprouty-related, EVH1 domain containing 3		7.63408	7.46971	7.50062	9.35516	7.95941	9.11097	7.5348	8.80851	1.27371	0.000300213
Tmem25	transmembrane protein 25		4.13285	4.64346	0	0	0	0	2.92544	0	-2.92544	0.00839453
Plxdc2	plexin domain containing 2		5.78093	5.61431	5.49331	7.21802	6.73021	6.07108	5.62952	6.67311	1.04359	0.0028468
Zufsp	zinc finger with UFM1-specific peptidase domain		7.48078	7.43165	7.25468	9.57214	8.79205	8.11108	7.38904	8.82509	1.43605	7.80292e-05
Psd2	pleckstrin and Sec7 domain containing 2		0	0	0	5.00871	0	1.54586	0	2.18486	2.18486	0.0256697
Pja1	praja ring finger ubiquitin ligase 1		0.90358	0	0	4.00173	4.49807	3.26888	0.301193	3.92289	3.6217	8.09833e-05
Chmp2a	charged multivesicular body protein 2A		11.1645	10.7545	10.6833	11.9789	12.1845	11.7325	10.8674	11.9653	1.09785	4.2565e-08
Xaf1	XIAP associated factor 1		6.38744	6.31178	6.44516	8.46033	8.63735	8.48413	6.38146	8.52727	2.14581	5.92096e-37
Il23r	interleukin 23 receptor		4.05941	0.94322	1.56442	9.49107	10.0552	8.88064	2.18902	9.47564	7.28663	1.96961e-18
Card6	caspase recruitment domain family, member 6		7.45237	7.6126	7.37865	8.48844	8.84897	8.64844	7.48121	8.66195	1.18075	4.92328e-11
Cep72	centrosomal protein 72		5.86953	4.79502	5.67011	3.18385	3.91505	4.69806	5.44489	3.93232	-1.51257	0.00753539
Arhgef39	Rho guanine nucleotide exchange factor (GEF) 39		4.80693	5.20906	5.29178	3.35651	1.93244	0	5.10259	1.76298	-3.33961	0.000253
Arhgef39	Rho guanine nucleotide exchange factor (GEF) 39		6.40237	6.27787	7.36158	5.37282	4.08433	4.94282	6.68061	4.79999	-1.88061	0.00010975
Tnip1	TNFAIP3 interacting protein 1		11.1352	11.376	10.6782	12.8945	12.8716	12.2074	11.0631	12.6579	1.59474	2.02612e-09
Tnip1	TNFAIP3 interacting protein 1		4.50891	4.64346	4.29256	6.27149	6.89863	6.51143	4.48164	6.56051	2.07887	1.4835e-10
Fap	fibroblast activation protein		5.01548	4.21206	5.21782	6.18249	6.48005	5.67	4.81512	6.11085	1.29572	0.00180981
Lemd3	LEM domain containing 3		2.82679	3.06738	3.29412	2.98767	2.5097	9.56673	3.06276	5.02137	1.9586	0.00493106
Syt2	synaptotagmin II		4.80693	4.41291	4.14073	5.69583	6.15836	6.09154	4.45353	5.98191	1.52839	1.0719e-05
Slfn5	schlafen 5		9.02702	8.80323	8.61301	10.6386	10.5368	10.148	8.81442	10.4411	1.62672	1.24646e-15
Slfn5	schlafen 5		8.23966	7.92897	7.69032	10.1477	10.1175	9.8267	7.95298	10.0306	2.07765	1.64918e-23
Bbs7	Bardet-Biedl syndrome 7 (human)		5.78093	6.37731	7.20768	4.00173	4.37289	5.84884	6.45531	4.74115	-1.71416	0.0109679
Chd3os	chromodomain helicase DNA binding protein 3, opposite strand		5.63689	5.58687	5.82759	4.00173	3.91505	5.03018	5.68379	4.31565	-1.36814	0.00238672
Ptprj	protein tyrosine phosphatase, receptor type, J		4.894	4.53279	0	0	0	0	3.14226	0	-3.14226	0.00457011
Kctd12b	potassium channel tetramerisation domain containing 12b		8.10927	7.65285	8.30902	6.45367	5.71823	7.03941	8.02371	6.40377	-1.61994	8.9068e-05
Il12a	interleukin 12a		0	0	0	5.05957	8.89807	4.33613	0	6.09792	6.09792	3.12048e-05
Zbtb5	zinc finger and BTB domain containing 5		8.60486	8.23321	7.82719	9.64264	9.14537	9.36309	8.22175	9.3837	1.16195	2.44258e-05
St6gal1	beta galactoside alpha 2,6 sialyltransferase 1		2.42049	3.06738	3.97103	1.72711	0	0.970773	3.15297	0.899295	-2.25367	0.0131177
Stxbp1	syntaxin binding protein 1		3.14345	2.89912	3.14247	6.37553	3.0895	6.81182	3.06168	5.42562	2.36394	0.000408099
Gbp9	guanylate-binding protein 9		11.2771	10.4813	10.8479	13.1101	12.9603	12.5746	10.8688	12.8817	2.01289	3.18313e-15
Sulf2	sulfatase 2		11.0944	11.3276	11.2129	1.72711	7.79224	0	11.2116	3.17312	-8.0385	0.0192454
Prim1	DNA primase, p49 subunit		4.56305	5.01684	3.29412	3.18385	2.24975	2.53592	4.29134	2.65651	-1.63483	0.00812354
Ccdc71	coiled-coil domain containing 71		2.63789	2.89912	2.97298	2.98767	7.70404	2.53592	2.83666	4.40921	1.57255	0.00567063
Stk16	serine/threonine kinase 16		4.97611	5.50128	3.67192	6.03778	5.84148	5.96424	4.71644	5.94783	1.23139	0.0334582
Arhgap26	Rho GTPase activating protein 26		4.56305	0.94322	1.56442	1.1079	0	0	2.3569	0.369301	-1.9876	0.0222058
Slc6a12	solute carrier family 6 (neurotransmitter transporter, betaine/GABA), member 12		5.89086	5.31318	5.01441	5.93255	7.25851	6.05034	5.40615	6.4138	1.00765	0.0272114
Slc26a9	solute carrier family 26, member 9		4.97611	5.17261	3.67192	3.18385	2.5097	3.85184	4.60688	3.1818	-1.42508	0.020988
---	---		6.29448	5.74417	4.14073	3.89374	2.72988	3.40584	5.39313	3.34316	-2.04997	0.000848224
Ttll5	tubulin tyrosine ligase-like family, member 5		7.48779	3.79903	4.77754	1.1079	0	2.53592	5.35479	1.21461	-4.14018	6.21414e-05
Aprt	adenine phosphoribosyl transferase		3.81358	5.37865	4.82813	3.35651	4.00217	3.53092	4.67345	3.62987	-1.04359	0.0420436
Nek6	NIMA (never in mitosis gene a)-related expressed kinase 6		0	0	0	6.5278	7.4566	7.99102	0	7.32514	7.32514	8.70415e-15
Gbp3	guanylate binding protein 3		5.05381	5.50128	3.77866	8.80025	8.78592	8.1359	4.77792	8.57402	3.79611	3.51534e-16
Itch	itchy, E3 ubiquitin protein ligase		6.79062	5.20906	5.751	2.15897	1.93244	3.53092	5.91689	2.54078	-3.37611	8.74627e-07
Hmmr	hyaluronan mediated motility receptor (RHAMM)		4.56305	4.93216	5.64211	1.1079	0	1.95593	5.04577	1.02128	-4.0245	5.43832e-07
Gk	glycerol kinase		6.21216	6.42457	6.13943	8.1023	8.56765	7.35069	6.25872	8.00688	1.74816	4.96439e-07
Gnb5	guanine nucleotide binding protein (G protein), beta 5		4.56305	4.53279	4.55534	3.18385	3.0895	3.64601	4.55039	3.30645	-1.24394	0.00573851
Mgme1	mitochondrial genome maintenance exonuclease 1		7.77838	8.26818	5.77699	5.10871	6.75551	3.40584	7.27452	5.09002	-2.1845	0.0278488
---	---		4.56305	4.79502	4.61418	2.98767	3.50195	3.9447	4.65742	3.47811	-1.17931	0.0119846
---	---		2.1644	3.06738	4.67071	1.72711	0	1.54586	3.30083	1.09099	-2.20984	0.0157627
Pam	peptidylglycine alpha-amidating monooxygenase		5.05381	3.79903	4.29256	2.98767	3.0895	3.53092	4.3818	3.2027	-1.1791	0.0247873
Tmem175	transmembrane protein 175		4.76134	6.05571	3.77866	6.6154	8.58539	3.64601	4.86524	6.28227	1.41703	0.0358819
---	---		3.51708	3.70006	5.25528	2.76057	0.955316	3.26888	4.15747	2.32826	-1.82922	0.034946
Gfi1	growth factor independent 1		0	0	0	0	4.08433	2.53592	0	2.20675	2.20675	0.0396555
Madd	MAP-kinase activating death domain		0	0	0	0	11.4041	0	0	3.80136	3.80136	1.23964e-10
Madd	MAP-kinase activating death domain		2.42049	2.70861	2.29724	0	0.955316	0.970773	2.47544	0.64203	-1.83341	0.0454113
Madd	MAP-kinase activating death domain		5.44839	1.91397	4.29256	0	0	0.970773	3.88497	0.323591	-3.56138	0.00034676
Herc6	hect domain and RLD 6		11.3453	10.8686	11.0148	14.2768	14.0903	13.9416	11.0762	14.1029	3.02664	3.69294e-68
Prdx5	peroxiredoxin 5		0	0	0	3.89374	6.17721	4.11421	0	4.72839	4.72839	6.20964e-07
Pigk	phosphatidylinositol glycan anchor biosynthesis, class K		5.26454	5.13521	5.39606	6.66552	6.76799	6.15121	5.26527	6.52824	1.26297	1.47989e-05
Metap2	methionine aminopeptidase 2		0	7.96671	8.37005	0	0	0	5.44558	0	-5.44558	0.0103421
Ccl24	chemokine (C-C motif) ligand 24		0	0	3.43134	4.59135	4.7199	6.4494	1.14378	5.25355	4.10977	0.00660097
Igsf9	immunoglobulin superfamily, member 9		4.05941	3.06738	4.72512	6.581	6.59661	5.49681	3.95064	6.22481	2.27417	5.16997e-05
Igsf9	immunoglobulin superfamily, member 9		1.85284	3.35447	1.97687	4.78515	4.23581	3.9447	2.39473	4.32189	1.92716	0.00543697
Dnal1	dynein, axonemal, light chain 1		2.99379	3.97866	4.55534	1.1079	1.52507	1.95593	3.84259	1.52964	-2.31296	0.00169389
Abhd12	abhydrolase domain containing 12		12.6689	12.7115	13.5907	11.9087	11.472	11.546	12.9904	11.6422	-1.34815	1.42498e-06
Rac3	RAS-related C3 botulinum substrate 3		4.97611	4.64346	5.39606	6.08765	6.01909	6.15121	5.00521	6.08598	1.08077	0.000633776
---	---		7.04007	6.13363	8.04065	0	0	0	7.07145	0	-7.07145	4.31538e-13
Rexo4	REX4, 3-5 exonuclease		5.82591	5.952	5.46162	4.90126	4.5568	4.58721	5.74651	4.68176	-1.06476	0.000849139
Bub1b	BUB1B, mitotic checkpoint serine/threonine kinase		4.13285	4.64346	4.55534	1.72711	1.93244	2.53592	4.44388	2.06516	-2.37873	5.61818e-05
Uba7	ubiquitin-like modifier activating enzyme 7		8.38577	8.5674	8.42037	10.4726	10.461	10.525	8.45785	10.4862	2.02834	1.11921e-76
C77080	expressed sequence C77080		12.3881	11.8336	11.0018	10.2067	10.0437	11.6487	11.7412	10.6331	-1.10811	0.0449904
Ms4a6d	membrane-spanning 4-domains, subfamily A, member 6D		12.9122	12.5588	12.7156	15.9255	15.7586	15.7586	12.7289	15.8143	3.0854	8.39058e-125
Ms4a4d	membrane-spanning 4-domains, subfamily A, member 4D		4.3331	3.89164	5.25528	8.35736	8.93729	7.8837	4.49334	8.39278	3.89945	3.24937e-17
Ms4a6b	membrane-spanning 4-domains, subfamily A, member 6B		1.45491	8.19738	8.83642	1.1079	0.955316	0.970773	6.1629	1.01133	-5.15157	1.20685e-07
Camkk1	calcium/calmodulin-dependent protein kinase kinase 1, alpha		4.05941	2.22998	0	6.27149	5.4348	4.69806	2.09646	5.46812	3.37165	0.0067778
Snx10	sorting nexin 10		11.0043	11.0746	10.7389	12.3204	12.5763	12.0986	10.9393	12.3318	1.39249	2.17747e-15
Kctd12b	potassium channel tetramerisation domain containing 12b		9.63654	9.22637	10.0486	7.24024	6.7174	8.07558	9.63717	7.3444	-2.29276	5.11785e-08
---	---		0	0	0	2.98767	3.24047	2.27488	0	2.83434	2.83434	0.00149415
---	---		0	0	0	0	0	6.51143	0	2.17048	2.17048	1.01211e-07
Dnajc14	DnaJ heat shock protein family (Hsp40) member C14		5.71071	8.32325	6.13943	8.69961	8.80118	8.73874	6.72446	8.74651	2.02205	0.020344
Plpp2	phospholipid phosphatase 2		8.82025	9.33344	9.5237	8.04665	8.19028	7.85408	9.2258	8.03034	-1.19546	5.41441e-07
Rassf3	Ras association (RalGDS/AF-6) domain family member 3		5.93259	6.07559	6.17895	4.52049	4.37289	4.94282	6.06238	4.61207	-1.45031	3.92519e-06
Slc35g1	solute carrier family 35, member G1		8.96302	8.71727	9.15895	7.49246	7.30208	7.17016	8.94641	7.32157	-1.62485	2.51226e-16
Gmppb	GDP-mannose pyrophosphorylase B		9.08368	8.49913	8.93203	10.1195	9.47157	10.2864	8.83828	9.95915	1.12087	7.44568e-05
Msr1	macrophage scavenger receptor 1		14.4878	14.3068	14.1477	16.3146	16.3584	16.1447	14.3141	16.2726	1.95848	2.46791e-50
Plscr4	phospholipid scramblase 4		9.37985	8.76089	9.129	7.24024	6.56834	7.85408	9.08991	7.22089	-1.86902	1.55456e-06
Usp3	ubiquitin specific peptidase 3		7.29329	7.3524	7.02459	9.92231	7.44109	9.95083	7.22343	9.10474	1.88131	0.000170897
Gm10767	predicted gene 10767		4.39411	5.44127	4.87701	5.87691	6.03982	5.96424	4.90413	5.96032	1.0562	0.00580767
Cacna1a	calcium channel, voltage-dependent, P/Q type, alpha 1A subunit		7.23612	7.447	4.21865	0	3.72324	0	6.30059	1.24108	-5.05951	0.0211634
Sqle	squalene epoxidase		0	10.5794	0	0	0	0	3.52647	0	-3.52647	1.97678e-10
Trmt1	tRNA methyltransferase 1		4.45265	4.79502	4.36288	2.15897	3.50195	3.85184	4.53685	3.17092	-1.36593	0.026572
Wbp1l	WW domain binding protein 1 like		8.15405	9.60877	8.50832	10.6727	10.8547	10.8471	8.75705	10.7915	2.03446	9.6141e-07
Casp12	caspase 12		0	0	0	4.2843	1.93244	5.79996	0	4.00557	4.00557	3.62894e-05
Miga1	mitoguardin 1		5.66192	5.09683	5.77699	4.65888	3.72324	4.52841	5.51191	4.30351	-1.2084	0.00412946
Map1s	microtubule-associated protein 1S		0	0	0	5.69583	7.7551	0	0	4.48364	4.48364	0.0209835
Mtus1	mitochondrial tumor suppressor 1		8.80629	5.886	8.62379	7.22917	5.93301	6.74883	7.77203	6.63701	-1.13502	0.0336691
Traip	TRAF-interacting protein		7.65293	8.17452	8.12905	5.33203	6.35322	5.40174	7.9855	5.69566	-2.28984	8.26586e-10
Pold1	polymerase (DNA directed), delta 1, catalytic subunit		7.90432	9.19492	8.84872	9.55673	9.42306	9.98129	8.64932	9.65369	1.00437	0.0113786
I830077J02Rik	RIKEN cDNA I830077J02 gene		6.5704	7.52857	6.958	10.2634	10.8958	10.2007	7.01899	10.4533	3.43432	2.88311e-25
Kars	lysyl-tRNA synthetase		1.85284	1.50875	1.56442	3.777	4.37289	3.53092	1.642	3.8936	2.2516	0.000620893
Akap13	A kinase (PRKA) anchor protein 13		6.69687	6.55772	6.44516	7.69103	7.71052	7.66915	6.56658	7.69023	1.12365	2.72686e-10
Prrg2	proline-rich Gla (G-carboxyglutamic acid) polypeptide 2		0	0	0	1.1079	0.955316	6.15121	0	2.73814	2.73814	0.00170273
Orai2	ORAI calcium release-activated calcium modulator 2		7.00138	6.42457	4.92428	8.69157	9.33351	7.9468	6.11674	8.65729	2.54055	2.84601e-05
Brca2	breast cancer 2, early onset		6.32614	6.54352	6.53926	4.19612	5.63889	5.55688	6.46964	5.13063	-1.33901	0.00396349
Tgfbr1	transforming growth factor, beta receptor I		13.8977	14.0597	13.5727	12.7717	12.6068	12.7917	13.8434	12.7234	-1.11994	1.28819e-12
Sp140	Sp140 nuclear body protein		2.42049	2.70861	2.29724	5.29004	5.40314	4.26588	2.47544	4.98635	2.51091	5.1843e-06
Fndc3a	fibronectin type III domain containing 3A		6.38744	6.22545	6.42886	7.87977	7.79224	7.93553	6.34725	7.86918	1.52193	3.06849e-17
Atp8b4	ATPase, class I, type 8B, member 4		4.26939	8.62249	3.87805	3.89374	4.30598	2.75688	5.58997	3.6522	-1.93778	0.00342284
Slc25a23	solute carrier family 25 (mitochondrial carrier; phosphate carrier), member 23		7.02086	6.07559	6.62759	5.56111	4.61324	5.64254	6.57468	5.2723	-1.30238	0.00219568
Il12rb2	interleukin 12 receptor, beta 2		8.45542	8.27249	8.25919	6.54575	5.19701	4.98716	8.32903	5.57664	-2.75239	4.63367e-09
Immt	inner membrane protein, mitochondrial		0	0	0	7.67481	0	6.72285	0	4.79922	4.79922	0.0181261
Mov10	Moloney leukemia virus 10		9.82144	10.2711	9.10868	13.0684	12.0158	13.2974	9.73375	12.7939	3.0601	3.21448e-14
Ufd1	ubiquitin recognition factor in ER-associated degradation 1		0	8.58484	0	0	0	0.970773	2.86161	0.323591	-2.53802	0.0273439
Polg2	polymerase (DNA directed), gamma 2, accessory subunit		5.53221	4.64346	3.87805	6.47256	6.49514	6.31671	4.68457	6.42814	1.74356	0.000548611
---	---		6.98164	6.90741	7.97482	5.05957	4.81921	5.586	7.28796	5.15493	-2.13303	3.21762e-07
Shf	Src homology 2 domain containing F		0	1.91397	1.56442	2.4909	4.08433	3.11755	1.15946	3.23093	2.07146	0.0224187
Spic	Spi-C transcription factor (Spi-1/PU.1 related)		7.54272	5.90834	6.3957	8.99902	7.25851	8.39232	6.61559	8.21662	1.60103	0.00611657
Zranb1	zinc finger, RAN-binding domain containing 1		5.5591	5.09683	5.55469	4.19612	4.49807	4.11421	5.40354	4.26947	-1.13407	0.00145191
---	---		0	8.43902	0	0	0	0	2.81301	0	-2.81301	2.52678e-09
Hmmr	hyaluronan mediated motility receptor (RHAMM)		3.40296	3.06738	5.13987	2.15897	0	0.970773	3.87007	1.04325	-2.82682	0.00305597
Brap	BRCA1 associated protein		9.16471	9.4427	4.14073	2.76057	3.0895	3.26888	7.58271	3.03965	-4.54306	9.47594e-09
Sp110	Sp110 nuclear body protein		10.4388	10.0199	10.3266	12.5055	12.3527	12.0271	10.2618	12.2951	2.03328	1.88315e-27
Xrcc4	X-ray repair complementing defective repair in Chinese hamster cells 4		6.75617	7.33601	6.30931	7.51996	8.75176	7.48042	6.8005	7.91738	1.11688	0.0121297
Skil	SKI-like		0	0	0	0	9.66086	6.00793	0	5.22293	5.22293	0.00600594
Kcnab1	potassium voltage-gated channel, shaker-related subfamily, beta member 1		6.72088	6.9403	7.30018	8.7662	8.5569	7.59945	6.98712	8.30752	1.32039	0.000175464
Kmt5a	lysine methyltransferase 5A		1.85284	4.93216	4.61418	2.4909	1.93244	1.95593	3.79973	2.12643	-1.6733	0.0154974
Psmd9	proteasome (prosome, macropain) 26S subunit, non-ATPase, 9		0	0	0	0	3.82233	7.35915	0	3.72716	3.72716	0.0309001
Cxcl9	chemokine (C-X-C motif) ligand 9		3.90026	4.13838	3.67192	9.55229	8.90091	8.08581	3.90352	8.84634	4.94282	3.47247e-28
E2f2	E2F transcription factor 2		9.31821	10.1166	10.2288	7.82936	6.4021	8.39232	9.8879	7.54126	-2.34663	1.68054e-05
---	---		0	0	0	0	0	7.36756	0	2.45585	2.45585	3.04619e-08
Huwe1	HECT, UBA and WWE domain containing 1		0	0	0	0	0	7.54116	0	2.51372	2.51372	2.37723e-08
Hmgn3	high mobility group nucleosomal binding domain 3		4.50891	5.31318	4.82813	3.777	4.00217	1.54586	4.88341	3.10834	-1.77506	0.0270514
Cerkl	ceramide kinase-like		3.40296	2.48905	2.97298	4.7234	3.72324	5.19045	2.95499	4.5457	1.5907	0.00587651
---	---		6.16041	5.47159	6.0988	6.39546	8.47931	6.05034	5.91027	6.97504	1.06477	0.0314038
Arhgap21	Rho GTPase activating protein 21		4.93564	4.53279	5.58442	4.2843	4.37289	3.11755	5.01762	3.92491	-1.0927	0.043301
Il15ra	interleukin 15 receptor, alpha chain		6.10674	4.8422	5.87648	8.65895	8.20871	8.3882	5.60847	8.41862	2.81015	5.05188e-14
Tor3a	torsin family 3, member A		4.45265	4.13838	4.29256	5.56111	5.91067	5.19045	4.29453	5.55408	1.25955	0.000523925
Ankrd6	ankyrin repeat domain 6		6.38744	5.74417	5.90032	4.84437	4.7199	5.26438	6.01065	4.94288	-1.06776	0.00190479
Capns2	calpain, small subunit 2		7.6838	7.40047	7.11904	8.75081	9.19707	8.48413	7.40111	8.81067	1.40956	3.52165e-07
Rims3	regulating synaptic membrane exocytosis 3		4.80693	5.53038	5.36213	7.22917	7.7425	6.87217	5.23315	7.28128	2.04813	9.66678e-09
Sfi1	Sfi1 homolog, spindle assembly associated (yeast)		0	0	0	3.5107	3.72324	0	0	2.41131	2.41131	0.0305995
Stard3	START domain containing 3		7.82344	7.72385	7.75712	9.09967	8.72959	8.77396	7.76813	8.86774	1.09961	1.79571e-10
Matk	megakaryocyte-associated tyrosine kinase		6.82427	6.39323	6.71083	4.1022	3.61683	4.58721	6.64278	4.10208	-2.5407	3.4964e-12
Clptm1	cleft lip and palate associated transmembrane protein 1		3.40296	3.4791	2.55924	4.59135	5.30375	4.801	3.1471	4.8987	1.7516	0.00040376
Mitd1	MIT, microtubule interacting and transport, domain containing 1		6.3104	6.26061	5.92377	7.82936	7.86958	7.5633	6.16493	7.75408	1.58916	5.84067e-13
Mum1	melanoma associated antigen (mutated) 1		6.76775	7.46217	7.73077	5.66331	6.3197	6.64196	7.32023	6.20832	-1.11191	0.00432061
Rbm44	RNA binding motif protein 44		2.63789	2.22998	1.97687	0	0	0	2.28158	0	-2.28158	0.0171654
Pik3cd	phosphatidylinositol-4,5-bisphosphate 3-kinase catalytic subunit delta		4.93564	0	0	0	13.1595	0	1.64521	4.3865	2.74129	0.0269367
Irak3	interleukin-1 receptor-associated kinase 3		0	0	0	11.9203	12.392	11.278	0	11.8635	11.8635	4.22924e-32
Cdc42bpb	CDC42 binding protein kinase beta		5.12753	4.74625	5.67011	6.66552	6.66496	6.02929	5.1813	6.45326	1.27196	0.000739417
Csf3r	colony stimulating factor 3 receptor (granulocyte)		11.5931	11.2935	10.6512	13.7645	13.6232	13.4101	11.1793	13.5993	2.42	6.12594e-20
Syne1	spectrin repeat containing, nuclear envelope 1		6.68471	7.07477	7.37014	5.20222	5.19701	6.07108	7.0432	5.4901	-1.5531	4.33845e-05
Sema4c	sema domain, immunoglobulin domain (Ig), transmembrane domain (TM) and short cytoplasmic domain, (semaphorin) 4C		3.40296	2.22998	5.25528	6.87882	4.23581	6.70968	3.6294	5.94144	2.31203	0.0185424
Nlrc5	NLR family, CARD domain containing 5		11.6726	11.234	11.4689	13.8392	13.6313	13.1961	11.4585	13.5555	2.09703	3.13549e-23
Kif20a	kinesin family member 20A		2.42049	3.89164	4.49399	6.581	5.66583	7.07065	3.60204	6.43916	2.83712	1.1406e-05
Serpinb6a	serine (or cysteine) peptidase inhibitor, clade B, member 6a		5.44839	6.07559	7.66966	4.52049	0.955316	2.53592	6.39788	2.67058	-3.7273	0.000429265
Esco1	establishment of sister chromatid cohesion N-acetyltransferase 1		2.42049	1.91397	2.29724	8.72347	9.25364	2.94846	2.21057	6.97519	4.76462	1.83884e-08
Htra1	HtrA serine peptidase 1		6.05099	7.23358	5.751	8.21317	9.17145	8.78656	6.34519	8.72373	2.37853	1.32109e-06
Eya3	EYA transcriptional coactivator and phosphatase 3		9.9451	0	7.52383	0	0	0	5.82298	0	-5.82298	0.00473676
Fsd1l	fibronectin type III and SPRY domain containing 1-like		5.12753	5.31318	5.17937	1.1079	0.955316	0.970773	5.20669	1.01133	-4.19536	1.82451e-08
Ift22	intraflagellar transport 22		10.427	10.0973	10.0392	12.0674	11.3334	11.6204	10.1879	11.6737	1.48589	1.92337e-10
Adgrl2	adhesion G protein-coupled receptor L2		0	0	0	0	0	10.8129	0	3.60429	3.60429	1.6051e-10
Cmah	cytidine monophospho-N-acetylneuraminic acid hydroxylase		6.229	5.20906	4.42993	0	3.50195	2.53592	5.28933	2.01262	-3.27671	0.00109752
Ly6i	lymphocyte antigen 6 complex, locus I		6.34171	6.20755	2.97298	8.60433	9.83856	7.82994	5.17408	8.75761	3.58353	8.26921e-05
Olfr433	olfactory receptor 433		2.82679	1.91397	2.55924	3.64999	4.30598	3.53092	2.43333	3.82896	1.39563	0.0212604
Tmem19	transmembrane protein 19		9.65223	10.1914	10.4699	1.1079	2.24975	1.54586	10.1045	1.63451	-8.47002	2.51613e-46
Tmem19	transmembrane protein 19		8.63677	6.88506	6.88819	8.89782	9.08429	9.62049	7.47001	9.20087	1.73086	0.00495517
Ipcef1	interaction protein for cytohesin exchange factors 1		2.82679	2.48905	4.77754	7.10148	5.74374	7.09111	3.36446	6.64544	3.28098	2.32189e-05
Taf6	TATA-box binding protein associated factor 6		0	7.39257	0	0	0	0	2.46419	0	-2.46419	1.16349e-08
Csde1	cold shock domain containing E1, RNA binding		2.82679	0	0	4.1022	3.37713	4.11421	0.942262	3.86451	2.92225	0.039375
---	---		0	2.22998	3.14247	6.45367	3.61683	4.46712	1.79081	4.84588	3.05506	0.00376197
Nod1	nucleotide-binding oligomerization domain containing 1		2.63789	3.35447	3.43134	5.2468	4.81921	5.26438	3.14124	5.11013	1.96889	1.45667e-05
Rdh12	retinol dehydrogenase 12		0	1.50875	2.55924	2.76057	5.69227	3.26888	1.356	3.90724	2.55124	0.0109188
1700017D01Rik	RIKEN cDNA 1700017D01 gene		0	0	0	2.76057	2.24975	2.53592	0	2.51541	2.51541	0.0057356
Lpl	lipoprotein lipase		8.43741	8.89558	9.51408	6.94795	6.61054	7.12127	8.94902	6.89325	-2.05577	5.50548e-10
Dnah11	dynein, axonemal, heavy chain 11		3.98203	4.28217	3.67192	2.4909	2.92087	2.27488	3.9787	2.56222	-1.41649	0.0114746
Znrf1	zinc and ring finger 1		7.27719	6.61317	5.64211	8.14414	7.38546	7.22673	6.51082	7.58545	1.07462	0.044145
Kynu	kynureninase (L-kynurenine hydrolase)		3.62283	1.91397	2.55924	0	0	0	2.69868	0	-2.69868	0.00407095
Cdca2	cell division cycle associated 2		8.81747	8.87304	9.39748	6.66552	1.52507	7.40071	9.02933	5.1971	-3.83223	0.0112144
---	---		8.00065	8.68528	8.38702	6.47256	6.43378	7.29004	8.35765	6.73213	-1.62552	3.00544e-06
---	---		5.89086	5.50128	4.82813	4.00173	4.66756	4.33613	5.40676	4.33514	-1.07162	0.0114974
Cdca8	cell division cycle associated 8		6.3104	5.50128	6.3957	4.65888	4.43683	3.26888	6.06913	4.12153	-1.94759	9.02291e-05
Acpp	acid phosphatase, prostate		3.14345	1.91397	1.56442	2.76057	5.40314	4.58721	2.20728	4.2503	2.04303	0.00903221
Nav2	neuron navigator 2		8.86943	8.88435	8.51219	6.49121	6.15836	6.95264	8.75532	6.53407	-2.22125	1.15926e-15
Hrh2	histamine receptor H2		5.89086	5.17261	6.11926	9.38289	8.3852	8.50334	5.72758	8.75714	3.02957	1.93212e-14
Cited2	Cbp/p300-interacting transactivator, with Glu/Asp-rich carboxy-terminal domain, 2		10.9056	10.959	10.6928	10.0378	10.2701	9.00175	10.8524	9.76989	-1.08255	0.00267553
Ctnnal1	catenin (cadherin associated protein), alpha-like 1		5.23149	6.20755	6.0988	0	3.82233	4.11421	5.84595	2.64551	-3.20043	0.00379488
1110008F13Rik	RIKEN cDNA 1110008F13 gene		11.7908	11.6606	11.7231	12.975	12.7036	12.7772	11.7248	12.8186	1.09379	5.5381e-23
Phb	prohibitin		5.99301	3.21806	5.01441	3.64999	3.61683	2.94846	4.74183	3.40509	-1.33673	0.0232886
Steap3	STEAP family member 3		11.1748	10.7083	11.144	8.23546	8.27581	10.0324	11.0091	8.8479	-2.16116	0.000149125
Pld1	phospholipase D1		0	0.94322	0	1.72711	0.955316	3.85184	0.314407	2.17809	1.86368	0.0366156
Rptor	regulatory associated protein of MTOR, complex 1		6.50275	6.11454	6.07805	4.19612	5.26904	5.7234	6.23178	5.06285	-1.16893	0.017116
Syt8	synaptotagmin VIII		3.51708	0	4.67071	0	0	0	2.72926	0	-2.72926	0.0138848
Paqr5	progestin and adipoQ receptor family member V		4.39411	4.41291	5.36213	0	0	0	4.72305	0	-4.72305	9.10518e-08
Ckb	creatine kinase, brain		7.2109	7.04483	7.11904	6.2929	5.40314	6.52653	7.12492	6.07419	-1.05073	0.00387831
Gpr137b	G protein-coupled receptor 137B		8.04413	7.31944	7.04612	6.31401	5.91067	6.82409	7.4699	6.34959	-1.12031	0.0039982
Lcn2	lipocalin 2		1.85284	0.94322	0	8.55643	10.4848	8.54101	0.93202	9.19408	8.26206	5.79373e-21
Ggta1	glycoprotein galactosyltransferase alpha 1, 3		8.53207	8.45429	8.44894	9.8893	9.51295	9.64492	8.47843	9.68239	1.20395	9.86753e-15
Smap1	small ArfGAP 1		0	0	0	2.15897	1.93244	2.27488	0	2.1221	2.1221	0.026567
Daxx	Fas death domain-associated protein		9.91419	8.42747	8.80203	10.8673	9.20167	11.109	9.0479	10.3927	1.34476	0.0124286
Rnf183	ring finger protein 183		5.86953	6.52918	4.82813	4.7234	1.52507	3.53092	5.74228	3.2598	-2.48248	0.00876522
Tgtp2	T cell specific GTPase 2		4.76134	2.22998	2.29724	7.69907	6.93229	7.0499	3.09619	7.22709	4.1309	5.59893e-07
Ifi203	interferon activated gene 203		10.3626	9.97962	10.3657	13.1397	12.7514	12.6494	10.236	12.8468	2.61085	1.47504e-41
Ica1	islet cell autoantigen 1		2.42049	2.22998	2.29724	0	0	0	2.3159	0	-2.3159	0.0147403
Zfp13	zinc finger protein 13		3.40296	4.79502	2.97298	2.76057	0	1.54586	3.72365	1.43547	-2.28818	0.026858
Cenpp	centromere protein P		4.97611	5.20906	5.29178	2.76057	3.50195	4.40311	5.15898	3.55521	-1.60377	0.00398331
Dock4	dedicator of cytokinesis 4		10.5694	10.5628	10.3134	11.6292	11.6282	11.5094	10.4819	11.5889	1.10709	9.90441e-21
Cxcl10	chemokine (C-X-C motif) ligand 10		5.47687	6.03556	5.29178	9.79301	9.52954	8.62057	5.6014	9.31437	3.71297	3.44909e-22
Tor1aip2	torsin A interacting protein 2		9.03183	8.96649	8.58018	10.6144	9.95095	9.8524	8.8595	10.1392	1.27974	1.80696e-06
Ms4a4a	membrane-spanning 4-domains, subfamily A, member 4A		11.6791	9.21298	10.0257	14.1035	14.125	13.9703	10.3059	14.0663	3.76031	6.87233e-10
Plk2	polo-like kinase 2		12.5951	12.2794	12.9604	11.6392	10.9233	11.5469	12.6116	11.3698	-1.24185	2.5405e-06
Azin2	antizyme inhibitor 2		5.09114	4.4741	5.01441	3.5107	3.61683	1.95593	4.85988	3.02782	-1.83206	0.00220805
Plxnb3	plexin B3		0	0	0	2.15897	0	4.40311	0	2.18736	2.18736	0.0377241
Arid5a	AT rich interactive domain 5A (MRF1-like)		3.98203	3.35447	2.78089	6.41513	5.37076	6.54147	3.37246	6.10912	2.73666	1.75957e-07
Rpl15	ribosomal protein L15		2.63789	1.91397	0.984619	4.36741	3.37713	4.801	1.84549	4.18184	2.33635	0.00168801
Mcoln2	mucolipin 2		9.90373	9.1417	9.51601	11.4843	10.8355	11.6714	9.52048	11.3304	1.80996	1.30159e-09
Nop58	NOP58 ribonucleoprotein		5.47687	6.03556	6.958	3.89374	4.37289	5.15202	6.15681	4.47288	-1.68393	0.00177458
S1pr2	sphingosine-1-phosphate receptor 2		0	2.48905	2.29724	2.98767	4.16206	3.9447	1.59543	3.69814	2.10271	0.0280437
Maml3	mastermind like 3 (Drosophila)		6.95151	6.98303	6.61324	4.78515	5.52582	5.89611	6.84926	5.40236	-1.4469	7.41777e-05
---	---		5.16302	3.97866	5.42922	2.4909	1.93244	0.970773	4.85696	1.79804	-3.05892	1.33875e-05
Mzt2	mitotic spindle organizing protein 2		2.82679	5.86331	6.30931	0	3.72324	3.26888	4.9998	2.33071	-2.66909	0.0203633
Zfpm1	zinc finger protein, multitype 1		0	4.21206	4.21865	0	0	0	2.81024	0	-2.81024	0.0127144
Dnajc14	DnaJ heat shock protein family (Hsp40) member C14		11.3801	6.31178	10.8333	7.65013	7.7425	6.8603	9.50839	7.41764	-2.09074	0.00679377
2810474O19Rik	RIKEN cDNA 2810474O19 gene		9.49225	8.82394	8.159	11.529	11.3026	11.4767	8.82507	11.4361	2.61106	1.0013e-13
Cd244	CD244 natural killer cell receptor 2B4		7.33279	6.13363	6.34449	9.12377	6.15836	8.85396	6.60364	8.04536	1.44173	0.0115306
Spn	sialophorin		5.16302	4.97512	3.67192	2.76057	2.72988	0	4.60335	1.83015	-2.7732	0.00283515
Nsun2	NOL1/NOP2/Sun domain family member 2		0	0	0	3.5107	3.37713	0	0	2.29594	2.29594	0.0411817
Oas2	2-5 oligoadenylate synthetase 2		9.77057	2.48905	3.67192	12.5473	11.926	11.5184	5.31051	11.9972	6.68672	0.0296008
Apobec3	apolipoprotein B mRNA editing enzyme, catalytic polypeptide 3		6.34171	5.79301	7.08824	8.75467	7.65783	8.01263	6.40766	8.14171	1.73406	0.00014323
Zfp558	zinc finger protein 558		5.16302	4.28217	3.67192	6.50962	7.10951	6.17056	4.37237	6.59657	2.2242	1.40221e-05
Kif1bp	KIF1 binding protein		0	0	0	0	9.1878	9.21483	0	6.13421	6.13421	0.00425393
Clcn7	chloride channel, voltage-sensitive 7		13.6569	13.6618	13.4915	15.0497	15.2332	15.1173	13.6034	15.1334	1.52998	2.17679e-53
Mast4	microtubule associated serine/threonine kinase family member 4		0	0	0	5.45111	6.13927	0	0	3.86346	3.86346	0.0466935
Tmem185a	transmembrane protein 185A		3.98203	0	4.55534	0	0	0	2.84579	0	-2.84579	0.0108604
B230307C23Rik	RIKEN cDNA B230307C23 gene		6.37236	6.31178	6.62759	8.03399	7.31064	7.65547	6.43725	7.6667	1.22946	4.80653e-06
Fastkd2	FAST kinase domains 2		4.05941	2.70861	3.77866	2.15897	1.52507	2.27488	3.51556	1.98631	-1.52925	0.0227557
Irf8	interferon regulatory factor 8		8.14521	7.56418	7.46909	7.56467	9.46392	9.43488	7.72616	8.82115	1.09499	0.0125957
Zbtb42	zinc finger and BTB domain containing 42		5.97315	5.47159	5.05746	0	4.16206	1.95593	5.50073	2.03933	-3.4614	0.00649408
Magohb	mago homolog B, exon junction complex core component		3.98203	3.06738	4.36288	6.24975	5.86491	4.69806	3.8041	5.60424	1.80014	0.00134569
Tmbim1	transmembrane BAX inhibitor motif containing 1		4.05941	2.89912	2.97298	1.1079	0	0.970773	3.3105	0.692892	-2.61761	0.00358144
Fam221a	family with sequence similarity 221, member A		0	4.93216	3.97103	0	0	0	2.96773	0	-2.96773	0.00774713
Esd	esterase D/formylglutathione hydrolase		0	0	0	0	7.49465	0	0	2.49822	2.49822	2.57269e-08
Sh2d3c	SH2 domain containing 3C		10.8039	10.3313	10.5866	9.45828	9.26249	9.56307	10.5739	9.42795	-1.14596	1.94536e-10
Cyfip1	cytoplasmic FMR1 interacting protein 1		8.66799	7.77944	6.66981	10.1105	9.57997	9.37982	7.70575	9.69009	1.98434	0.000326288
Slco4a1	solute carrier organic anion transporter family, member 4a1		7.62138	8.36827	8.64863	6.47256	5.74374	7.17016	8.21276	6.46215	-1.7506	0.000173036
2700060E02Rik	RIKEN cDNA 2700060E02 gene		3.14345	4.06073	4.49399	5.37282	5.7688	5.07195	3.89939	5.40452	1.50513	0.00238011
Pxk	PX domain containing serine/threonine kinase		6.79062	6.76778	6.958	7.96895	7.60314	8.32914	6.8388	7.96708	1.12828	9.40914e-06
Rfx3	regulatory factor X, 3 (influences HLA class II expression)		8.36687	8.20191	0	0	0	0	5.52293	0	-5.52293	0.00954288
Hipk1	homeodomain interacting protein kinase 1		6.91033	6.9511	11.2288	6.68185	7.1766	6.35104	8.36342	6.7365	-1.62692	0.0194968
Eef1akmt2	EEF1A lysine methyltransferase 2		3.14345	3.79903	4.21865	5.56111	5.88797	4.98716	3.72037	5.47875	1.75837	0.000190674
Sh2b2	SH2B adaptor protein 2		9.01736	9.5227	7.89994	10.937	10.3303	10.1541	8.81333	10.4738	1.66045	0.000341249
Helz2	helicase with zinc finger 2, transcriptional coactivator		11.07	10.9279	10.3593	12.9812	12.8764	12.3263	10.7857	12.728	1.94224	1.33311e-13
Eya3	EYA transcriptional coactivator and phosphatase 3		1.85284	3.06738	2.55924	11.7776	1.93244	2.27488	2.49315	5.32831	2.83516	0.000448162
Scrib	scribbled planar cell polarity		0	0	0	6.11195	0	0	0	2.03732	2.03732	0.0368107
Abcc5	ATP-binding cassette, sub-family C (CFTR/MRP), member 5		12.5399	12.7989	12.3763	13.4927	13.8726	13.6374	12.5717	13.6676	1.09587	1.25238e-10
Prkar1a	protein kinase, cAMP dependent regulatory, type I, alpha		8.50812	11.3492	6.958	6.22768	6.28537	6.35104	8.93845	6.28803	-2.65042	3.42138e-05
Marveld1	MARVEL (membrane-associating) domain containing 1		8.74027	9.25934	9.30451	7.30491	7.61009	7.34218	9.10137	7.41906	-1.68231	1.9702e-13
S100a8	S100 calcium binding protein A8 (calgranulin A)		6.29448	7.34423	6.86415	10.2836	11.1199	9.61873	6.83429	10.3407	3.50646	1.30548e-15
Arhgef3	Rho guanine nucleotide exchange factor (GEF) 3		8.1363	7.62615	6.27325	9.52314	10.9427	8.25854	7.34523	9.57479	2.22955	0.000529819
Igsf9	immunoglobulin superfamily, member 9		4.3331	4.97512	5.13987	6.83569	6.28537	5.61455	4.81603	6.2452	1.42918	0.000908763
Pla2g16	phospholipase A2, group XVI		3.14345	4.97512	1.97687	6.86459	6.30264	6.88395	3.36514	6.68372	3.31858	9.63586e-05
Npm1	nucleophosmin 1		7.61498	7.77944	7.4611	6.43453	6.94334	6.17056	7.61851	6.51614	-1.10236	9.16083e-05
Arid5a	AT rich interactive domain 5A (MRF1-like)		1.45491	2.22998	1.56442	3.89374	2.72988	4.26588	1.74977	3.62983	1.88006	0.00759517
Stard9	START domain containing 9		0.90358	0.94322	0.984619	1.1079	4.81921	0.970773	0.943807	2.2993	1.35549	0.0383682
Usp34	ubiquitin specific peptidase 34		7.88319	7.80942	8.07247	12.7693	12.9805	8.342	7.9217	11.3639	3.44224	4.62916e-05
Ccne2	cyclin E2		8.93249	9.02132	8.63093	0	0	0	8.86158	0	-8.86158	4.94309e-21
Nipsnap1	nipsnap homolog 1		4.13285	2.70861	3.55664	2.15897	2.24975	0.970773	3.46603	1.79317	-1.67286	0.0250564
Dtnb	dystrobrevin, beta		4.39411	4.13838	4.14073	6.20526	5.19701	5.98625	4.22441	5.79617	1.57176	7.92576e-05
Map3k12	mitogen-activated protein kinase kinase kinase 12		7.01115	8.04944	7.1492	9.79113	7.88686	9.72237	7.40326	9.13345	1.73019	0.000590981
Ppp1r15b	protein phosphatase 1, regulatory (inhibitor) subunit 15b		12.7914	13.0272	12.6621	13.9533	13.9169	13.7411	12.8269	13.8705	1.04355	4.13424e-14
L1cam	L1 cell adhesion molecule		5.99301	6.26061	5.01441	3.35651	3.50195	2.94846	5.75601	3.26897	-2.48704	4.65862e-07
Itga6	integrin alpha 6		10.8752	10.9313	10.7917	9.15627	7.8521	9.21483	10.866	8.74107	-2.12497	2.91788e-08
Top3b	topoisomerase (DNA) III beta		4.3331	4.88788	0.984619	4.65888	7.05961	5.7234	3.40187	5.81396	2.4121	0.0382897
Snx29	sorting nexin 29		8.77509	8.55684	8.77971	7.37687	7.11929	8.0549	8.70388	7.51702	-1.18686	0.000117592
Nkiras1	NFKB inhibitor interacting Ras-like protein 1		4.61524	1.91397	3.87805	5.37282	5.7688	5.19045	3.46908	5.44403	1.97494	0.0153413
Gm6034	predicted gene 6034		4.05941	3.97866	3.29412	7.22917	7.08976	6.76165	3.7774	7.02686	3.24946	8.69296e-21
Lst1	leukocyte specific transcript 1		10.8522	10.5271	10.8333	12.1959	12.0404	11.7141	10.7376	11.9835	1.24591	2.76101e-12
Bhlhe40	basic helix-loop-helix family, member e40		8.55229	7.02452	7.04612	5.66331	5.84148	5.19045	7.54098	5.56508	-1.9759	2.81686e-05
Krba1	KRAB-A domain containing 1		0	4.58919	4.87701	0	0	0	3.1554	0	-3.1554	0.00484525
Pisd	phosphatidylserine decarboxylase		8.94018	8.98762	0	0	0	0	5.97593	0	-5.97593	0.00567753
Tulp2	tubby-like protein 2		2.1644	0	1.56442	3.18385	3.37713	3.53092	1.24294	3.36396	2.12102	0.0170701
Magohb	mago homolog B, exon junction complex core component		5.84789	5.31318	5.55469	7.22917	7.86378	5.96424	5.57192	7.01906	1.44714	0.00154589
Klra2	killer cell lectin-like receptor, subfamily A, member 2		7.65916	7.91248	7.45306	10.6407	11.4838	9.77231	7.6749	10.6323	2.95738	3.86868e-13
Mettl18	methyltransferase like 18		5.78093	6.55772	6.15933	4.59135	4.49807	5.49681	6.16599	4.86208	-1.30392	0.00280668
Hsd17b10	hydroxysteroid (17-beta) dehydrogenase 10		2.1644	4.74625	3.29412	4.00173	3.50195	8.24947	3.40159	5.25105	1.84946	0.0136513
Pdlim2	PDZ and LIM domain 2		5.41933	4.53279	5.05746	6.20526	5.86491	5.96424	5.00319	6.01147	1.00828	0.00468806
Ankrd50	ankyrin repeat domain 50		5.7345	5.81683	5.05746	6.54575	6.89863	7.10123	5.53626	6.84854	1.31228	6.15426e-05
Peli1	pellino 1		7.49477	7.54292	7.23606	8.88378	8.12869	8.32483	7.42459	8.44576	1.02118	0.000103405
Lgals8	lectin, galactose binding, soluble 8		0	0	0	4.7234	3.91505	3.7526	0	4.13035	4.13035	1.602e-06
Dna2	DNA replication helicase/nuclease 2		5.05381	6.47033	7.61309	0	0	3.9447	6.37907	1.3149	-5.06417	0.030812
Tnip2	TNFAIP3 interacting protein 2		8.73438	8.5744	10.4265	11.1682	9.76573	11.0715	9.24509	10.6685	1.4234	0.0261056
Trafd1	TRAF type zinc finger domain containing 1		10.9608	10.2603	10.4828	12.9758	12.7792	12.7583	10.568	12.8378	2.26979	2.83368e-26
Cd320	CD320 antigen		7.65916	7.86187	7.8021	6.27149	6.92116	6.87217	7.77438	6.68827	-1.0861	1.30704e-05
Gpr19	G protein-coupled receptor 19		2.1644	1.91397	1.97687	3.64999	4.81921	4.84984	2.01841	4.43968	2.42127	7.42291e-05
Herc6	hect domain and RLD 6		3.51708	4.34902	3.87805	6.45367	5.91067	6.22712	3.91471	6.19715	2.28244	1.70866e-09
Casp7	caspase 7		9.78203	9.93272	10.0539	11.3036	11.2875	11.1824	9.92289	11.2578	1.33495	1.65201e-31
Cenpm	centromere protein M		6.3104	6.96182	6.65588	4.84437	4.23581	5.19045	6.6427	4.75688	-1.88582	4.63557e-07
Oas3	2-5 oligoadenylate synthetase 3		7.16787	6.52918	6.75072	9.10574	9.06924	9.07033	6.81592	9.08177	2.26585	9.96406e-26
Pds5a	PDS5 cohesin associated factor A		7.17658	7.6126	3.77866	7.50168	9.06924	9.13087	6.18928	8.56726	2.37798	0.0271259
Tmem110	transmembrane protein 110		8.37446	8.94233	8.61661	9.70388	9.82965	9.49369	8.64447	9.67574	1.03127	1.16008e-06
Birc5	baculoviral IAP repeat-containing 5		8.50812	8.43518	9.05659	6.96139	4.99942	6.98579	8.66663	6.31553	-2.3511	4.52486e-05
---	---		4.61524	4.69577	4.77754	4.19612	3.37713	2.53592	4.69618	3.36972	-1.32646	0.0215027
---	---		3.90026	3.06738	3.55664	5.45111	5.40314	3.11755	3.50809	4.65727	1.14917	0.0435639
Bcl2l1	BCL2-like 1		3.51708	3.35447	4.05837	4.36741	4.23581	9.26971	3.64331	5.95764	2.31433	0.000471569
Tnfrsf4	tumor necrosis factor receptor superfamily, member 4		4.26939	5.66767	4.36288	3.18385	3.91505	4.03195	4.76664	3.71028	-1.05636	0.0484665
Mb21d1	Mab-21 domain containing 1		0	0	0	5.56111	7.85795	0	0	4.47302	4.47302	0.0201393
Chaf1b	chromatin assembly factor 1, subunit B (p60)		4.05941	3.21806	5.17937	2.76057	2.5097	3.26888	4.15228	2.84638	-1.3059	0.0321599
Rfx3	regulatory factor X, 3 (influences HLA class II expression)		5.01548	5.58687	5.42922	4.36741	4.81921	3.40584	5.34386	4.19749	-1.14637	0.0233671
Pla2g6	phospholipase A2, group VI		0	0	6.90007	0	0	0	2.30002	0	-2.30002	2.34652e-08
Trim47	tripartite motif-containing 47		9.4244	7.77944	8.63093	6.37553	4.81921	7.10123	8.61159	6.09866	-2.51293	0.000153905
Ltc4s	leukotriene C4 synthase		4.71427	5.17261	5.29178	0	3.50195	3.64601	5.05955	2.38265	-2.6769	0.0100098
Gbp9	guanylate-binding protein 9		2.42049	1.50875	1.97687	5.52537	5.66583	5.07195	1.9687	5.42105	3.45235	4.29601e-10
Abcg3	ATP-binding cassette, sub-family G (WHITE), member 3		8.67415	6.74314	8.96631	5.72764	4.91213	5.87267	8.12787	5.50414	-2.62372	1.39664e-06
Serpinb6a	serine (or cysteine) peptidase inhibitor, clade B, member 6a		10.8858	10.4607	10.8571	9.60033	8.56049	9.90967	10.7345	9.35683	-1.3777	0.000323389
Zfyve28	zinc finger, FYVE domain containing 28		7.04959	6.42457	6.72425	4.52049	3.37713	5.33469	6.7328	4.41077	-2.32203	3.67379e-05
Lyrm1	LYR motif containing 1		0	0	0	1.72711	4.99942	4.52841	0	3.75165	3.75165	8.03731e-05
Cpeb1	cytoplasmic polyadenylation element binding protein 1		3.14345	3.21806	3.87805	2.15897	2.5097	0.970773	3.41318	1.87982	-1.53337	0.0422968
Cacna1a	calcium channel, voltage-dependent, P/Q type, alpha 1A subunit		7.63408	7.71119	7.57656	6.18249	6.28537	6.26362	7.64061	6.24383	-1.39678	1.84596e-14
Zbtb37	zinc finger and BTB domain containing 37		4.97611	4.28217	6.90007	4.19612	4.49807	4.11421	5.38612	4.26947	-1.11665	0.0330053
Ascc3	activating signal cointegrator 1 complex subunit 3		5.93259	5.09683	5.72454	6.27149	6.76799	6.79944	5.58465	6.61297	1.02832	0.00269491
Fam71e1	family with sequence similarity 71, member E1		0	0	0	2.15897	3.0895	0.970773	0	2.07308	2.07308	0.0327427
Asap2	ArfGAP with SH3 domain, ankyrin repeat and PH domain 2		8.63361	8.84436	8.67651	0	5.23347	5.79996	8.71816	3.67781	-5.04035	0.00783898
Tagap	T cell activation Rho GTPase activating protein		9.68159	9.06672	9.09325	11.6553	11.201	10.5992	9.28052	11.1518	1.87131	4.0631e-09
Phb	prohibitin		0	0.94322	0.984619	3.18385	4.23581	0	0.642613	2.47322	1.83061	0.0428439
Celf2	CUGBP, Elav-like family member 2		7.69597	7.1795	8.01359	6.01218	6.70446	6.9187	7.62969	6.54512	-1.08457	0.00248413
Rai14	retinoic acid induced 14		0	10.5235	0	0	0	0	3.50784	0	-3.50784	2.47482e-10
Pcp4l1	Purkinje cell protein 4-like 1		10.4639	10.8622	11.0479	9.01522	7.81648	9.18659	10.7913	8.67277	-2.11857	8.04106e-08
Pisd	phosphatidylserine decarboxylase		5.66192	5.13521	6.98054	7.12556	7.69099	7.35915	5.92589	7.3919	1.466	0.0137736
Pparg	peroxisome proliferator activated receptor gamma		3.40296	3.21806	3.55664	2.15897	0	0.970773	3.39255	1.04325	-2.3493	0.0088552
---	---		5.09114	2.22998	4.72512	1.1079	0.955316	0.970773	4.01541	1.01133	-3.00408	0.000397684
---	---		0	0	0	0	3.82233	2.75688	0	2.19307	2.19307	0.0449808
C330027C09Rik	RIKEN cDNA C330027C09 gene		3.14345	2.22998	3.67192	1.1079	1.52507	1.54586	3.01511	1.39294	-1.62217	0.0304919
Xpo6	exportin 6		8.51157	6.17106	7.27305	8.53412	9.09176	8.68255	7.31856	8.76948	1.45092	0.0398567
AI661453	expressed sequence AI661453		6.24565	7.19776	6.64181	5.56111	4.66756	6.29923	6.69507	5.5093	-1.18577	0.0285982
Slamf7	SLAM family member 7		4.6656	4.4741	5.05746	6.87882	5.12119	6.4494	4.73238	6.1498	1.41742	0.00266441
Aplp2	amyloid beta (A4) precursor-like protein 2		5.99301	5.53038	6.27325	4.95598	3.72324	5.55688	5.93221	4.74537	-1.18685	0.0480312
Alkbh8	alkB homolog 8, tRNA methyltransferase		2.63789	2.22998	4.14073	0	0	0	3.00287	0	-3.00287	0.00132725
Bend3	BEN domain containing 3		2.82679	2.70861	1.97687	2.98767	4.23581	4.52841	2.50409	3.9173	1.41321	0.0221352
Rnpep	arginyl aminopeptidase (aminopeptidase B)		12.1426	12.116	11.9838	13.2804	12.9766	13.2558	12.0808	13.171	1.09015	5.55117e-18
Ccnj	cyclin J		8.18891	8.28535	7.72411	9.40764	9.38912	9.31824	8.06612	9.37167	1.30554	7.32409e-11
Syne3	spectrin repeat containing, nuclear envelope family member 3		11.5231	11.5212	11.6838	9.15627	8.53515	9.66382	11.576	9.11841	-2.45762	3.75215e-16
Nsl1	NSL1, MIS12 kinetochore complex component		8.52527	8.45429	9.01353	7.66663	7.11929	8.1506	8.66436	7.6455	-1.01886	0.00316719
Clp1	CLP1, cleavage and polyadenylation factor I subunit		3.14345	2.48905	7.78299	2.98767	3.37713	3.53092	4.47183	3.29857	-1.17326	0.0148519
Cenpe	centromere protein E		3.51708	3.89164	4.05837	2.15897	1.93244	1.95593	3.82236	2.01578	-1.80658	0.00291758
Il18	interleukin 18		3.72135	3.70006	3.87805	6.43453	5.71823	5.586	3.76649	5.91292	2.14643	1.17936e-07
Dennd2c	DENN/MADD domain containing 2C		7.28526	5.86331	7.69714	5.45111	5.1596	6.46516	6.94857	5.69195	-1.25662	0.0215679
Prss37	protease, serine 37		0	0	0	2.98767	3.0895	1.95593	0	2.6777	2.6777	0.00324926
Tfdp1	transcription factor Dp 1		6.10674	5.47159	6.77671	6.72975	7.5463	7.37592	6.11835	7.21732	1.09898	0.0137475
Rgs19	regulator of G-protein signaling 19		3.98203	3.89164	0	0	0	0	2.62456	0	-2.62456	0.0194221
Sla	src-like adaptor		8.53884	8.40408	8.17375	10.5176	10.8707	9.71744	8.37222	10.3686	1.99636	1.33966e-10
Ifitm3	interferon induced transmembrane protein 3		13.7148	13.4315	14.0808	16.3026	16.2383	16.0334	13.7424	16.1914	2.44903	1.23372e-35
Ifitm2	interferon induced transmembrane protein 2		12.0787	11.5993	11.9535	13.7909	14.8215	13.3424	11.8772	13.9849	2.10775	3.85305e-09
Drd4	dopamine receptor D4		0	0	0	2.98767	1.93244	2.94846	0	2.62286	2.62286	0.0040641
---	---		5.7345	5.86331	6.37883	2.76057	0	4.89708	5.99221	2.55255	-3.43966	0.0252438
---	---		3.14345	2.48905	1.56442	4.19612	3.82233	4.03195	2.39897	4.0168	1.61783	0.0147601
---	---		0.90358	0	1.56442	4.59135	2.92087	4.40311	0.822666	3.97178	3.14911	0.000329743
---	---		12.0116	12.0872	12.1967	11.0058	10.2789	11.0264	12.0985	10.7704	-1.3281	1.80028e-08
2010005H15Rik	RIKEN cDNA 2010005H15 gene		2.42049	0	1.56442	2.15897	3.91505	4.03195	1.3283	3.36866	2.04035	0.0407648
Mt2	metallothionein 2		6.62232	7.40833	6.42886	8.67535	8.14313	8.08581	6.81984	8.30143	1.48159	3.93769e-05
Cdkn2c	cyclin-dependent kinase inhibitor 2C (p18, inhibits CDK4)		7.21936	6.81584	7.4122	5.84827	5.63889	6.09154	7.14913	5.85957	-1.28957	3.19639e-06
Ddx60	DEAD (Asp-Glu-Ala-Asp) box polypeptide 60		11.0122	9.9862	10.6876	13.6824	13.5929	13.6521	10.562	13.6424	3.08042	1.90089e-30
Rgsl1	regulator of G-protein signaling like 1		1.85284	3.21806	4.42993	0	0	0	3.16694	0	-3.16694	0.000838527
Traf1	TNF receptor-associated factor 1		9.59653	9.63245	8.2956	11.2689	11.3758	9.91111	9.17486	10.8519	1.67708	0.000504243
Rad51	RAD51 recombinase		8.38952	9.16971	8.67995	7.02676	5.84148	6.68297	8.7464	6.51707	-2.22933	7.09336e-09
Siglec1	sialic acid binding Ig-like lectin 1, sialoadhesin		12.2378	11.4464	12.5852	15.4611	15.2056	15.3327	12.0898	15.3331	3.24335	2.79229e-28
Wdhd1	WD repeat and HMG-box DNA binding protein 1		6.91033	7.23358	7.43686	5.69583	5.71823	6.59975	7.19359	6.0046	-1.18898	0.00121587
Adrb2	adrenergic receptor, beta 2		9.57528	9.85002	10.3636	7.70707	8.10428	7.22673	9.92962	7.67936	-2.25026	2.06631e-12
Osbpl10	oxysterol binding protein-like 10		3.27903	2.89912	2.55924	0	0	0	2.91246	0	-2.91246	0.00116279
Sh2b2	SH2B adaptor protein 2		5.32846	4.13838	3.67192	6.2929	5.69227	5.64254	4.37959	5.8759	1.49632	0.0112927
Phf19	PHD finger protein 19		7.40868	6.47033	6.29139	0	0	0	6.72347	0	-6.72347	5.3921e-13
St7	suppression of tumorigenicity 7		7.43795	7.78549	7.43686	9.08133	8.95104	9.14806	7.55343	9.06014	1.50671	1.20056e-17
Cyp2j9	cytochrome P450, family 2, subfamily j, polypeptide 9		4.50891	4.53279	3.67192	0	0	0	4.23787	0	-4.23787	1.09431e-06
Ino80c	INO80 complex subunit C		0.90358	0	0	0	5.61144	4.52841	0.301193	3.37995	3.07876	0.00240926
Slc4a7	solute carrier family 4, sodium bicarbonate cotransporter, member 7		0.90358	0	12.4944	0	0	0	4.46598	0	-4.46598	3.90744e-12
Rnf135	ring finger protein 135		9.74445	9.62235	9.5522	11.4779	10.7711	10.8083	9.63966	11.0191	1.37943	2.32871e-09
---	---		6.81314	7.18866	7.63456	5.81904	6.17721	6.59975	7.21212	6.19867	-1.01345	0.0031692
Ruvbl2	RuvB-like protein 2		6.50275	4.97512	0	0	0.955316	0	3.82596	0.318439	-3.50752	0.000910728
Saa3	serum amyloid A 3		3.27903	0.94322	0	4.2843	6.63801	5.33469	1.40742	5.419	4.01159	0.000545961
Mag	myelin-associated glycoprotein		7.40868	7.01426	6.73754	8.33689	8.15269	7.9524	7.05349	8.14733	1.09383	2.32329e-05
Mxd1	MAX dimerization protein 1		6.80192	5.97335	7.13922	9.26321	8.40532	9.69255	6.63816	9.12036	2.4822	1.34633e-08
Metap1d	methionyl aminopeptidase type 1D (mitochondrial)		5.29686	4.79502	2.97298	0	0	0	4.35495	0	-4.35495	3.54377e-06
Gm6377	predicted gene 6377		9.42257	7.89021	8.94642	11.4189	10.8815	10.4859	8.75307	10.9288	2.17572	8.33408e-07
Tfdp2	transcription factor Dp 2		2.42049	3.35447	4.87701	0	1.52507	1.54586	3.55065	1.02364	-2.52701	0.00539643
Keap1	kelch-like ECH-associated protein 1		6.77923	5.86331	5.90032	7.87977	6.89863	7.87782	6.18095	7.55207	1.37112	0.00112819
Il6	interleukin 6		0	0	0	4.2843	5.79343	3.9447	0	4.67415	4.67415	3.56788e-07
Pdlim5	PDZ and LIM domain 5		5.23149	5.4103	5.39606	3.777	4.23581	4.84984	5.34595	4.28755	-1.0584	0.0125001
Hist1h2ao	histone cluster 1, H2ao		8.70458	7.58513	8.85484	7.81463	7.19521	7.11128	8.38152	7.37371	-1.00781	0.00775322
Muc1	mucin 1, transmembrane		2.42049	0	0	4.59135	3.72324	4.58721	0.806828	4.3006	3.49377	0.0012445
Arhgef1	Rho guanine nucleotide exchange factor (GEF) 1		6.77923	6.74314	6.76377	7.10148	6.87574	10.1283	6.76205	8.03519	1.27314	0.0110411
Adora2a	adenosine A2a receptor		0	0	0	4.2843	6.08043	4.46712	0	4.94395	4.94395	8.72048e-08
---	---		0	1.91397	1.56442	2.98767	3.37713	2.94846	1.15946	3.10442	1.94496	0.0287771
Nusap1	nucleolar and spindle associated protein 1		9.12026	8.985	9.53326	7.91473	6.95431	8.1938	9.21284	7.68761	-1.52523	5.90349e-05
Pitpnm2	phosphatidylinositol transfer protein, membrane-associated 2		6.05099	6.77995	6.37883	5.20222	6.15836	4.52841	6.40326	5.29633	-1.10692	0.0441798
Adgre5	adhesion G protein-coupled receptor E5		10.2119	9.13224	10.019	7.82936	8.13352	8.57409	9.7877	8.17899	-1.60871	3.1598e-06
Cln3	ceroid lipofuscinosis, neuronal 3, juvenile (Batten, Spielmeyer-Vogt disease)		8.53884	8.82687	8.78932	6.93439	7.23172	7.34218	8.71835	7.16943	-1.54892	1.78512e-15
Cdk6	cyclin-dependent kinase 6		7.66536	8.1699	8.1835	6.581	6.52487	7.22673	8.00625	6.77753	-1.22872	5.31817e-05
Kctd17	potassium channel tetramerisation domain containing 17		3.98203	5.37865	1.97687	0	0.955316	0.970773	3.77918	0.64203	-3.13715	0.000992774
Hnmt	histamine N-methyltransferase		9.12701	8.43518	9.34416	8.24648	7.89826	7.61366	8.96879	7.91947	-1.04932	0.000565374
Ndufb8	NADH dehydrogenase (ubiquinone) 1 beta subcomplex 8		5.82591	5.53038	5.99192	5.4125	8.80422	8.21726	5.78274	7.47799	1.69525	0.0020498
Zfp707	zinc finger protein 707		6.0126	5.37865	4.29256	1.1079	2.5097	4.11421	5.22794	2.57727	-2.65066	0.00586465
Cd300a	CD300A molecule		5.61143	5.66767	5.13987	4.00173	3.50195	4.11421	5.47299	3.87263	-1.60035	4.32765e-05
Rad51	RAD51 recombinase		7.2609	7.447	8.61661	5.15622	5.08173	6.72285	7.77483	5.6536	-2.12123	0.000641243
Fry	FRY microtubule binding protein		6.21216	5.93034	6.30931	4.00173	5.08173	4.6437	6.1506	4.57572	-1.57488	3.50084e-05
---	---		0	0	0	2.15897	7.77997	2.53592	0	4.15829	4.15829	0.00202194
Zfp28	zinc finger protein 28		6.12485	5.44127	5.80251	4.2843	4.91213	4.46712	5.78954	4.55452	-1.23503	0.000815376
Fiz1	Flt3 interacting zinc finger protein 1		0	0	0	0	7.85795	0	0	2.61932	2.61932	1.52381e-08
Olfm1	olfactomedin 1		5.7579	6.15247	6.34449	5.05957	4.91213	5.22789	6.08495	5.06653	-1.01842	0.00080926
Ugp2	UDP-glucose pyrophosphorylase 2		9.61106	9.48604	9.35282	10.4667	10.7262	10.4626	9.48331	10.5518	1.06853	1.94661e-13
Ntng2	netrin G2		5.38967	5.13521	5.39606	7.46442	7.77997	7.57787	5.30698	7.60742	2.30043	5.77514e-23
Gcc2	GRIP and coiled-coil domain containing 2		6.41715	10.0263	10.1087	0	4.7199	5.15202	8.85071	3.29064	-5.56007	0.0016584
Ift140	intraflagellar transport 140		0	0.94322	0.984619	1.1079	7.44887	0.970773	0.642613	3.17585	2.53323	0.00100078
Poli	polymerase (DNA directed), iota		6.92073	7.5712	7.05677	0	0	0	7.1829	0	-7.1829	4.48934e-15
Dock9	dedicator of cytokinesis 9		7.01115	7.15168	7.04612	5.05957	6.15836	6.26362	7.06965	5.82719	-1.24247	0.00134323
Smim8	small integral membrane protein 8		6.48883	6.17106	6.96932	6.18249	5.26904	3.7526	6.54307	5.06804	-1.47503	0.0452633
Pitpnm2	phosphatidylinositol transfer protein, membrane-associated 2		4.26939	4.21206	2.55924	0	0	0	3.68023	0	-3.68023	5.64388e-05
Cep295	centrosomal protein 295		5.29686	5.61431	5.751	4.00173	3.82233	5.29996	5.55406	4.37467	-1.17938	0.0416908
Tle1	transducin-like enhancer of split 1		9.48175	9.94762	9.52945	6.85021	7.92079	6.87217	9.65294	7.21439	-2.43855	3.44236e-11
Coro2a	coronin, actin binding protein 2A		0	0	7.12916	0	0	0	2.37639	0	-2.37639	1.72021e-08
Tbc1d2	TBC1 domain family, member 2		5.44839	5.09683	6.23627	3.5107	4.16206	4.69806	5.59383	4.1236	-1.47022	0.00379688
Epha4	Eph receptor A4		0	0	0	0	8.87229	6.36791	0	5.08006	5.08006	0.00997021
Kdm4a	lysine (K)-specific demethylase 4A		0	8.28535	0	0	0	0	2.76178	0	-2.76178	3.21776e-09
Kdm4a	lysine (K)-specific demethylase 4A		9.08368	9.58296	9.8954	11.5464	10.2142	11.1227	9.52068	10.9611	1.44043	7.54047e-05
Sp140	Sp140 nuclear body protein		4.05941	2.70861	3.67192	7.0521	6.65155	5.94188	3.47998	6.54851	3.06853	1.19483e-09
Cdh23	cadherin 23 (otocadherin)		7.94056	6.9511	0	0	0	0	4.96389	0	-4.96389	0.0165226
---	---		7.34056	7.23358	7.30018	6.01218	6.06027	5.74937	7.29144	5.94061	-1.35083	6.25505e-11
Psd3	pleckstrin and Sec7 domain containing 3		4.50891	4.8422	5.36213	3.18385	3.37713	2.94846	4.90441	3.16981	-1.7346	0.000246919
Cep63	centrosomal protein 63		2.63789	2.89912	2.29724	3.64999	4.00217	3.9447	2.61142	3.86562	1.2542	0.0222951
Ido2	indoleamine 2,3-dioxygenase 2		0	2.22998	2.55924	7.0646	6.44937	6.46516	1.5964	6.65971	5.06331	3.31479e-16
Olfr653	olfactory receptor 653		0.90358	0	0	3.777	0.955316	3.40584	0.301193	2.71272	2.41153	0.0106556
Olfr656	olfactory receptor 656		0	0	0	3.89374	0.955316	2.53592	0	2.46166	2.46166	0.00968433
Olfr657	olfactory receptor 657		0	0	1.56442	4.19612	2.24975	2.94846	0.521473	3.13144	2.60997	0.0106409
Il27	interleukin 27		5.53221	5.71912	5.64211	8.95268	9.26249	8.0909	5.63115	8.76869	3.13754	2.1238e-19
Trim5	tripartite motif-containing 5		9.52331	9.40784	9.39538	10.5962	10.5504	10.5575	9.44218	10.568	1.12586	1.74482e-33
Zfp108	zinc finger protein 108		0	0	0.984619	1.1079	5.84148	0	0.328206	2.31646	1.98825	0.0151704
Sptbn1	spectrin beta, non-erythrocytic 1		5.44839	6.01512	5.69758	4.78515	4.43683	4.11421	5.72036	4.4454	-1.27496	0.000379695
Mfng	MFNG O-fucosylpeptide 3-beta-N-acetylglucosaminyltransferase		2.99379	1.91397	3.55664	1.1079	0	0	2.82146	0.369301	-2.45216	0.00787211
Adar	adenosine deaminase, RNA-specific		8.94783	7.90139	8.47695	9.9529	9.69721	9.00983	8.44206	9.55332	1.11126	0.00275194
Chrnb2	cholinergic receptor, nicotinic, beta polypeptide 2 (neuronal)		0	0	0	4.44598	6.79264	0	0	3.74621	3.74621	0.0408054
Fam198b	family with sequence similarity 198, member B		10.2892	9.60022	10.9789	8.28973	7.09967	9.07291	10.2895	8.1541	-2.13536	0.000167759
Tmem144	transmembrane protein 144		8.32439	7.8388	8.98872	6.50962	6.19581	7.53371	8.38397	6.74638	-1.63759	0.000677205
Ankrd13d	ankyrin repeat domain 13 family, member D		4.894	6.54352	4.49399	6.93439	7.41751	6.9187	5.3105	7.0902	1.77969	0.009294
Ccl25	chemokine (C-C motif) ligand 25		2.42049	0	0	5.10871	3.82233	3.7526	0.806828	4.22788	3.42105	0.00272205
Dph6	diphthamine biosynthesis 6		7.85634	7.80942	7.35296	5.81904	6.46479	6.4494	7.67291	6.24441	-1.4285	8.21959e-07
Slc46a3	solute carrier family 46, member 3		10.8905	10.3052	10.1798	8.56965	8.08445	9.37148	10.4585	8.6752	-1.78329	6.88e-06
Flt1	FMS-like tyrosine kinase 1		4.76134	6.61317	6.66981	7.63343	6.70446	8.27652	6.01478	7.53814	1.52336	0.018204
Kcnk12	potassium channel, subfamily K, member 12		6.26212	6.40899	5.42922	4.1022	3.24047	3.11755	6.03344	3.48674	-2.5467	1.17785e-07
Cacna1d	calcium channel, voltage-dependent, L type, alpha 1D subunit		1.45491	3.4791	3.55664	4.00173	5.1596	4.26588	2.83022	4.47574	1.64552	0.0362785
Gm5150	predicted gene 5150		9.12926	7.86187	8.77327	11.9121	10.422	11.406	8.58814	11.2467	2.65859	2.906e-09
1600014C10Rik	RIKEN cDNA 1600014C10 gene		5.23149	6.15247	4.49399	7.35668	6.78037	7.5035	5.29265	7.21352	1.92087	0.000181594
Gbp4	guanylate binding protein 4		1.85284	0	0	6.39546	4.99942	5.64254	0.617613	5.67914	5.06153	1.87804e-08
Spc24	SPC24, NDC80 kinetochore complex component, homolog (S. cerevisiae)		6.24565	6.58571	7.21721	5.45111	2.24975	5.26438	6.68286	4.32175	-2.36111	0.011235
Fpr2	formyl peptide receptor 2		11.3414	10.8001	9.94352	13.8082	14.3769	13.2353	10.695	13.8068	3.11179	6.25808e-14
Ssr2	signal sequence receptor, beta		9.67392	9.47299	9.5875	11.2166	11.002	11.0124	9.57814	11.077	1.49889	1.91052e-34
Hdac5	histone deacetylase 5		0.90358	1.50875	0.984619	1.1079	3.91505	4.84984	1.13232	3.29093	2.15861	0.00661997
Shc4	SHC (Src homology 2 domain containing) family, member 4		0	6.86235	6.3957	0	1.93244	1.54586	4.41935	1.15943	-3.25992	0.00137551
Arid5a	AT rich interactive domain 5A (MRF1-like)		0	0	0	3.35651	5.23347	4.6437	0	4.41123	4.41123	9.71556e-07
Lztfl1	leucine zipper transcription factor-like 1		3.14345	4.34902	4.05837	4.59135	5.12119	5.03018	3.85028	4.91424	1.06396	0.0310849
Tor1aip2	torsin A interacting protein 2		9.85709	9.47486	10.0244	11.342	10.6666	11.0567	9.78544	11.0218	1.23632	3.19015e-07
Myo18a	myosin XVIIIA		4.894	3.59381	4.05837	5.2468	8.40132	6.31671	4.18206	6.65494	2.47288	0.000279699
Tbc1d13	TBC1 domain family, member 13		4.894	5.58687	5.13987	6.27149	7.03916	5.61455	5.20691	6.3084	1.10148	0.0105344
Slc38a6	solute carrier family 38, member 6		7.45952	7.26854	7.64165	8.634	8.97547	8.9212	7.45657	8.84355	1.38698	6.53663e-13
Maf1	MAF1 homolog, negative regulator of RNA polymerase III		2.63789	0	4.92428	0	0	0	2.52072	0	-2.52072	0.0184291
Fry	FRY microtubule binding protein		5.12753	6.65341	7.08824	0	3.72324	4.84984	6.28972	2.85769	-3.43203	0.00975775
Ppan	peter pan homolog (Drosophila)		9.0998	9.94492	8.93492	8.07783	8.78592	7.85408	9.32655	8.23928	-1.08727	0.00412935
Angptl2	angiopoietin-like 2		11.1786	11.39	11.4634	10.3322	9.92888	10.6858	11.344	10.3156	-1.02836	9.38479e-06
Gan	giant axonal neuropathy		12.1969	12.5428	12.4624	11.1456	11.1678	11.2651	12.4007	11.1928	-1.20787	3.2978e-21
Gm21748	predicted gene, 21748		4.3331	4.4741	4.21865	7.13744	5.66583	6.70968	4.34195	6.50432	2.16237	1.05333e-06
---	---		2.1644	2.22998	0	3.5107	3.72324	2.75688	1.46479	3.33027	1.86548	0.0491797
---	---		0	0	0	0	10.423	0	0	3.47433	3.47433	3.16702e-10
---	---		5.5855	8.07928	6.30931	5.45111	5.04116	4.94282	6.65803	5.14503	-1.513	0.00434341
Nt5c1a	5-nucleotidase, cytosolic IA		2.1644	1.50875	0	7.65013	7.4566	6.46516	1.22438	7.19063	5.96624	3.53185e-17
E2f7	E2F transcription factor 7		2.63789	6.9403	6.42886	0	0	0	5.33569	0	-5.33569	2.28549e-07
Arrdc4	arrestin domain containing 4		9.75321	9.48232	9.25914	10.5323	10.675	10.54	9.49822	10.5824	1.08419	4.17803e-10
Il1f6	interleukin 1 family, member 6		0	0	0	6.79124	6.49514	5.64254	0	6.30964	6.30964	2.9283e-12
Gm16867	predicted gene, 16867		8.90916	9.321	7.67658	10.0314	10.9385	10.2136	8.63558	10.3945	1.75895	0.000253713
---	---		4.97611	4.34902	4.55534	6.27149	5.69227	5.82461	4.62682	5.92945	1.30263	0.000247097
Cacna1b	calcium channel, voltage-dependent, N type, alpha 1B subunit		8.51157	8.25517	9.37	5.4125	7.20442	8.1938	8.71224	6.93691	-1.77534	0.0255225
Zbp1	Z-DNA binding protein 1		9.18428	7.46971	8.10361	13.4339	12.9701	13.1693	8.25253	13.1911	4.93858	1.80441e-30
Rbm38	RNA binding motif protein 38		5.82591	7.36053	6.47721	7.65013	7.36095	7.72912	6.55455	7.58006	1.02551	0.03607
Slfn2	schlafen 2		14.0138	13.6916	13.4077	15.5045	15.1758	14.9056	13.7044	15.1953	1.49094	5.11692e-11
Atg16l2	autophagy related 16-like 2 (S. cerevisiae)		3.81358	4.21206	4.14073	2.4909	3.0895	3.26888	4.05546	2.94976	-1.1057	0.0377556
Phex	phosphate regulating endopeptidase homolog, X-linked		3.98203	3.21806	4.42993	0	2.92087	2.53592	3.87667	1.81893	-2.05774	0.0413445
Rgs10	regulator of G-protein signalling 10		6.55712	6.17106	6.59875	4.1022	5.30375	6.02929	6.44231	5.14508	-1.29723	0.0280772
Chek1	checkpoint kinase 1		7.15911	7.62615	7.986	1.1079	0	5.26438	7.59042	2.12409	-5.46633	0.0262401
---	---		0	6.48527	0	0	0	0	2.16176	0	-2.16176	4.15288e-08
Itgal	integrin alpha L		12.555	13.0781	11.1459	13.8762	14.0128	13.0271	12.2597	13.6387	1.37904	0.00954373
Utp20	UTP20 small subunit processome component		4.71427	5.34629	5.77699	4.2843	3.82233	4.33613	5.27918	4.14759	-1.13159	0.00773375
Nnt	nicotinamide nucleotide transhydrogenase		4.85112	1.91397	1.56442	6.85021	7.47955	8.4489	2.7765	7.59289	4.81638	4.4592e-06
Actr3b	ARP3 actin-related protein 3B		4.13285	0	4.67071	0	0	0	2.93452	0	-2.93452	0.00852528
Ube2c	ubiquitin-conjugating enzyme E2C		8.31259	7.7975	9.01079	7.32584	6.11992	4.58721	8.37363	6.01099	-2.36264	0.00178333
Mark2	MAP/microtubule affinity regulating kinase 2		2.42049	0	2.78089	3.89374	5.08173	3.9447	1.73379	4.30672	2.57293	0.00611027
---	---		3.40296	2.70861	4.55534	4.78515	5.40314	4.69806	3.55563	4.96212	1.40648	0.0353249
Ephb6	Eph receptor B6		5.71071	6.17106	5.29178	0	4.16206	3.64601	5.72452	2.60269	-3.12183	0.00494722
Ddx24	DEAD (Asp-Glu-Ala-Asp) box polypeptide 24		0	2.89912	0	4.2843	4.95643	4.6437	0.966373	4.62815	3.66177	0.00379223
Frmd6	FERM domain containing 6		10.197	9.97962	10.2876	8.82986	9.08179	8.5993	10.1548	8.83698	-1.31778	1.21601e-12
Phf19	PHD finger protein 19		5.95301	6.11454	6.77671	5.00871	5.23347	4.98716	6.28142	5.07645	-1.20497	0.000369042
Parp12	poly (ADP-ribose) polymerase family, member 12		8.2927	8.38827	7.91757	10.2903	10.2876	10.1948	8.19951	10.2576	2.05804	5.7965e-34
Thoc2	THO complex 2		0	0	0	0	6.67825	0	0	2.22608	2.22608	8.10243e-08
Gucd1	guanylyl cyclase domain containing 1		2.82679	1.50875	0	2.4909	4.77041	3.9447	1.44518	3.73534	2.29016	0.0342109
Fgfr1	fibroblast growth factor receptor 1		6.68471	6.73065	7.66271	3.777	3.91505	5.11254	7.02602	4.2682	-2.75783	1.27954e-07
Irf7	interferon regulatory factor 7		9.53352	8.52466	8.52375	12.6272	12.0233	12.341	8.86064	12.3305	3.46986	1.06716e-24
Prrg2	proline-rich Gla (G-carboxyglutamic acid) polypeptide 2		0	0	0	6.86459	6.56834	0	0	4.47764	4.47764	0.0264309
BC017643	cDNA sequence BC017643		5.93259	5.74417	5.90032	7.46442	7.56072	6.4494	5.85903	7.15818	1.29915	0.00017764
Vps9d1	VPS9 domain containing 1		3.14345	3.21806	2.55924	4.44598	4.30598	4.84984	2.97358	4.53393	1.56035	0.00157435
Vps13a	vacuolar protein sorting 13A		5.63689	6.97246	6.34449	4.95598	5.30375	5.22789	6.31795	5.16254	-1.15541	0.00351113
Tgfbi	transforming growth factor, beta induced		7.74949	8.926	7.744	10.6869	10.9523	10.906	8.13983	10.8484	2.70858	5.67003e-13
Uty	ubiquitously transcribed tetratricopeptide repeat gene, Y chromosome		9.39112	7.83297	9.61657	8.34203	6.66496	7.49585	8.94689	7.50095	-1.44594	0.00988931
Cuedc1	CUE domain containing 1		8.04413	7.26854	7.33558	6.20526	5.58347	5.52716	7.54942	5.77196	-1.77746	3.49604e-07
Aup1	ancient ubiquitous protein 1		4.3331	4.58919	3.43134	5.33203	4.91213	5.49681	4.11788	5.24699	1.12911	0.0160337
Arhgap4	Rho GTPase activating protein 4		0.90358	0.94322	0.984619	1.1079	0.955316	5.11254	0.943807	2.39192	1.44811	0.026799
---	---		6.91033	0	6.057	10.8321	8.4291	10.6748	4.32244	9.97866	5.65622	0.0135354
Ckap2	cytoskeleton associated protein 2		8.5821	8.28535	8.96631	6.01218	5.33765	6.68297	8.61125	6.01093	-2.60032	1.83679e-10
Megf8	multiple EGF-like-domains 8		6.96162	6.0952	7.64165	9.2605	8.70708	8.24491	6.89949	8.7375	1.83801	0.000122295
Spag9	sperm associated antigen 9		13.2847	13.2723	13.1473	12.0962	12.0773	12.3168	13.2348	12.1634	-1.07132	8.97526e-22
Lrrc40	leucine rich repeat containing 40		3.27903	3.59381	4.05837	4.1022	8.3973	2.75688	3.64374	5.08546	1.44173	0.00712232
Src	Rous sarcoma oncogene		0	0	0	0	6.65155	7.59229	0	4.74795	4.74795	0.0190908
0610010F05Rik	RIKEN cDNA 0610010F05 gene		5.05381	4.06073	5.72454	6.18249	6.17721	6.02929	4.94636	6.12966	1.18331	0.0239025
Ssb	Sjogren syndrome antigen B		7.40127	7.31108	7.70393	5.75875	4.49807	4.11421	7.47209	4.79034	-2.68175	4.11168e-08
Syne1	spectrin repeat containing, nuclear envelope 1		12.4767	12.6947	12.964	11.1602	11.0823	11.3844	12.7118	11.209	-1.5028	1.72042e-18
Mgll	monoglyceride lipase		4.71427	4.28217	1.56442	2.15897	2.5097	0	3.52028	1.55622	-1.96406	0.0499868
Sp110	Sp110 nuclear body protein		4.20273	3.89164	4.42993	6.9747	6.3697	6.00793	4.17477	6.45078	2.27601	8.71054e-09
Arid5a	AT rich interactive domain 5A (MRF1-like)		2.82679	1.91397	0.984619	4.65888	3.72324	4.75045	1.90846	4.37752	2.46906	0.000752124
Zfp661	zinc finger protein 661		6.21216	3.06738	0.984619	2.15897	0	0	3.42139	0.719658	-2.70173	0.0121211
Fgd4	FYVE, RhoGEF and PH domain containing 4		9.18643	8.51741	9.71394	7.31541	6.76799	8.70263	9.13926	7.59535	-1.54392	0.0127916
Mef2a	myocyte enhancer factor 2A		5.47687	5.7688	5.58442	4.78515	4.00217	4.69806	5.61003	4.49513	-1.1149	0.00197058
Atxn2	ataxin 2		0.90358	2.22998	1.97687	4.1022	1.93244	4.11421	1.70347	3.38295	1.67948	0.0304737
Mcm4	minichromosome maintenance complex component 4		11.19	11.8657	11.8306	10.5458	10.0527	10.7612	11.6287	10.4532	-1.17555	1.26263e-05
Aicda	activation-induced cytidine deaminase		0	0	0	3.18385	3.37713	2.53592	0	3.0323	3.0323	0.00054635
Dusp22	dual specificity phosphatase 22		9.2924	8.8298	9.27974	8.12038	7.82248	7.03941	9.13398	7.66076	-1.47322	1.12674e-05
Tsku	tsukushi, small leucine rich proteoglycan		5.97315	0	0	0	0	0	1.99105	0	-1.99105	0.0459696
Dmtf1	cyclin D binding myb-like transcription factor 1		2.1644	0.94322	2.29724	6.18249	4.5568	4.03195	1.80162	4.92375	3.12213	4.18077e-05
Synj2	synaptojanin 2		0	0	0	0	8.49441	0	0	2.83147	2.83147	5.97355e-09
Cab39	calcium binding protein 39		4.20273	0	3.87805	0	0	0	2.69359	0	-2.69359	0.0166304
Sag	S-antigen, retina and pineal gland (arrestin)		0	2.22998	0	5.29004	3.82233	5.40174	0.743325	4.83804	4.09471	4.68359e-05
Gga2	golgi associated, gamma adaptin ear containing, ARF binding protein 2		5.5048	5.20906	5.69758	4.1022	4.00217	4.69806	5.47048	4.26748	-1.20301	0.00177138
Acpp	acid phosphatase, prostate		2.1644	0	2.78089	4.2843	4.30598	3.9447	1.64843	4.17833	2.5299	0.00364679
Reep6	receptor accessory protein 6		3.98203	4.74625	4.42993	2.98767	2.92087	3.53092	4.38607	3.14649	-1.23958	0.0137407
Ptprs	protein tyrosine phosphatase, receptor type, S		3.62283	3.4791	4.21865	2.98767	2.5097	0.970773	3.77352	2.15605	-1.61747	0.0365567
Ints7	integrator complex subunit 7		5.95301	6.57179	6.27325	5.69583	4.49807	5.26438	6.26602	5.15276	-1.11326	0.00760728
Unc13d	unc-13 homolog D (C. elegans)		6.32614	5.53038	7.0137	7.79225	7.42542	7.35915	6.29008	7.5256	1.23553	0.00656618
Ms4a4b	membrane-spanning 4-domains, subfamily A, member 4B		0	0	0	4.00173	0	3.26888	0	2.42354	2.42354	0.0287705
Actl9	actin-like 9		2.1644	1.91397	2.55924	0	0	0	2.21254	0	-2.21254	0.0220199
Ric1	RAB6A GEF complex partner 1		7.64039	7.10409	7.39552	8.64236	8.12869	8.81759	7.38	8.52955	1.14954	2.45635e-05
Adgre5	adhesion G protein-coupled receptor E5		6.74451	5.99439	6.81484	4.59135	4.86642	3.85184	6.51791	4.43654	-2.08137	6.25913e-07
Slc25a22	solute carrier family 25 (mitochondrial carrier, glutamate), member 22		8.86405	9.20623	7.84572	5.84827	5.33765	5.82461	8.63867	5.67017	-2.96849	8.45292e-14
Lgals8	lectin, galactose binding, soluble 8		5.5855	4.79502	5.13987	6.15936	6.11992	6.33398	5.17346	6.20442	1.03096	0.00156525
Rgs1	regulator of G-protein signaling 1		9.40415	8.2981	9.20035	7.11357	7.31064	7.35915	8.96753	7.26112	-1.70641	7.29015e-08
Milr1	mast cell immunoglobulin like receptor 1		5.91188	5.79301	6.03563	7.79225	6.15836	6.89562	5.91351	6.94875	1.03524	0.00993648
Mastl	microtubule associated serine/threonine kinase-like		9.44076	9.24624	10.1022	7.91473	7.47955	7.83601	9.59642	7.74343	-1.85299	9.5118e-11
Myo1f	myosin IF		11.1667	14.3922	14.5096	10.4819	10.6774	7.12127	13.3561	9.42688	-3.92927	0.00111614
Tmem106a	transmembrane protein 106A		9.93487	10.372	9.7619	11.3089	11.0978	10.8739	10.0229	11.0935	1.07061	1.58554e-06
Il2ra	interleukin 2 receptor, alpha chain		2.82679	0	0	5.78921	4.81921	4.6437	0.942262	5.08404	4.14178	0.000408074
Rbm39	RNA binding motif protein 39		5.66192	5.2793	4.77754	8.634	9.39516	6.15121	5.23959	8.06012	2.82053	4.78514e-06
Xpo6	exportin 6		4.71427	3.97866	4.77754	9.03442	4.61324	4.89708	4.49016	6.18158	1.69142	0.0041789
Arid5a	AT rich interactive domain 5A (MRF1-like)		0	0	0	3.64999	3.24047	3.40584	0	3.4321	3.4321	5.26392e-05
Tfeb	transcription factor EB		3.72135	3.89164	4.67071	2.98767	2.92087	3.11755	4.09457	3.0087	-1.08587	0.0351921
Sumo3	small ubiquitin-like modifier 3		5.66192	6.05571	6.23627	7.51996	7.6239	7.27223	5.98463	7.47203	1.4874	3.0162e-09
Cep170b	centrosomal protein 170B		0.90358	2.89912	4.05837	1.1079	0.955316	0.970773	2.62036	1.01133	-1.60903	0.0391742
Cep72	centrosomal protein 72		0	0	0	4.1022	2.92087	3.40584	0	3.4763	3.4763	6.78699e-05
Lpcat2	lysophosphatidylcholine acyltransferase 2		4.80693	4.97512	4.14073	6.20526	6.63801	5.98625	4.64093	6.27651	1.63558	1.17442e-05
Mbp	myelin basic protein		8.05362	8.63259	7.87609	6.66552	7.08976	6.66943	8.18743	6.80824	-1.3792	1.879e-06
Dusp16	dual specificity phosphatase 16		0.90358	0.94322	0.984619	4.84437	1.52507	0.970773	0.943807	2.44674	1.50293	0.0308067
Lcp2	lymphocyte cytosolic protein 2		12.0467	11.7633	11.716	13.5991	13.8054	12.8477	11.842	13.4174	1.57534	1.1191e-09
Sell	selectin, lymphocyte		0	0	0	5.93255	4.43683	5.87267	0	5.41402	5.41402	2.35332e-09
Sbno2	strawberry notch homolog 2 (Drosophila)		8.91698	9.32516	8.76356	10.1299	9.91912	10.2808	9.0019	10.11	1.10807	2.88709e-07
Pcif1	PDX1 C-terminal inhibiting factor 1		1.85284	0.94322	0	1.1079	4.08433	3.26888	0.93202	2.82037	1.88835	0.0467125
Stk36	serine/threonine kinase 36		0	1.91397	0.984619	0	4.30598	4.40311	0.966197	2.90303	1.93683	0.0470632
Alpk1	alpha-kinase 1		7.69597	7.91248	7.94648	8.89782	9.17614	8.49185	7.85164	8.85527	1.00363	1.43793e-05
Tlr6	toll-like receptor 6		4.71427	5.24461	5.13987	6.56348	5.84148	6.43346	5.03291	6.27947	1.24656	0.000234669
Col18a1	collagen, type XVIII, alpha 1		7.35598	0	8.34421	0	0	0	5.2334	0	-5.2334	0.0124118
Gm826	predicted gene 826		0	0	0	2.15897	2.72988	3.11755	0	2.6688	2.6688	0.00313103
Eme2	essential meiotic structure-specific endonuclease subunit 2		4.6656	4.93216	5.21782	6.83569	6.13927	5.22789	4.93853	6.06762	1.12909	0.0103171
---	---		5.61143	5.69362	5.46162	6.581	7.76136	6.64196	5.58889	6.99477	1.40588	0.000273711
H2-Q7	histocompatibility 2, Q region locus 7		7.2109	4.28217	3.67192	10.3387	9.14058	9.91542	5.05499	9.79823	4.74324	3.26947e-06
Olfr1396	olfactory receptor 1396		5.44839	3.21806	0	8.89782	8.49441	8.669	2.88881	8.68708	5.79826	0.00186174
Pold1	polymerase (DNA directed), delta 1, catalytic subunit		4.56305	5.58687	5.25528	1.1079	2.24975	2.75688	5.13507	2.03818	-3.09689	1.28641e-06
4933434E20Rik	RIKEN cDNA 4933434E20 gene		4.93564	6.50005	4.29256	3.89374	4.08433	4.33613	5.24275	4.10473	-1.13802	0.0288052
Npepps	aminopeptidase puromycin sensitive		5.97315	7.22471	6.958	9.12676	7.67119	8.14572	6.71862	8.31455	1.59593	0.000953515
Fxr1	fragile X mental retardation gene 1, autosomal homolog		7.35598	7.40047	0.984619	4.36741	3.37713	0.970773	5.24702	2.9051	-2.34192	0.0113382
Met	met proto-oncogene		2.63789	2.89912	3.87805	5.69583	5.12119	4.33613	3.13835	5.05105	1.9127	0.00118095
---	---		7.62774	7.19776	9.16388	5.69583	6.2679	6.41735	7.99646	6.12703	-1.86943	0.000174746
Notch1	notch 1		3.62283	2.70861	2.78089	5.05957	4.08433	4.94282	3.03744	4.69557	1.65813	0.00256819
Stat1	signal transducer and activator of transcription 1		8.84505	8.68528	8.65915	11.4418	11.3991	11.7954	8.72983	11.5455	2.81562	3.05345e-65
Plek	pleckstrin		0	0	1.97687	0	0	9.34191	0.658956	3.11397	2.45501	0.040864
2310035C23Rik	RIKEN cDNA 2310035C23 gene		8.34772	8.3803	7.63456	10.0551	8.14792	9.33763	8.12086	9.18023	1.05937	0.0136357
Morc4	microrchidia 4		2.63789	1.91397	2.29724	0	0	0	2.28303	0	-2.28303	0.0171587
Prdx5	peroxiredoxin 5		11.0435	11.5504	10.9831	14.6596	14.786	14.1487	11.1923	14.5314	3.3391	2.26514e-44
Atxn7l2	ataxin 7-like 2		7.34056	7.05488	7.77657	6.27149	6.19581	6.40106	7.39067	6.28945	-1.10122	3.64968e-05
Rin2	Ras and Rab interactor 2		5.7345	5.4103	5.46162	6.9747	6.41803	6.70968	5.53547	6.7008	1.16533	2.54619e-05
Rhbdf2	rhomboid 5 homolog 2		6.32614	6.76778	6.77671	7.57344	7.61009	7.79295	6.62354	7.65883	1.03529	2.61534e-06
Epas1	endothelial PAS domain protein 1		8.21873	8.62586	8.08813	5.48872	6.94334	6.79944	8.31091	6.4105	-1.90041	1.58014e-05
H2-Q7	histocompatibility 2, Q region locus 7		4.26939	3.4791	4.29256	8.26827	6.56834	7.46483	4.01368	7.43381	3.42013	2.1624e-11
Il15ra	interleukin 15 receptor, alpha chain		2.99379	4.69577	4.82813	6.06293	5.93301	6.1117	4.17256	6.03588	1.86332	0.00089973
---	---		4.97611	4.88788	4.61418	9.80982	9.78582	8.18431	4.82606	9.25998	4.43393	3.01962e-22
Gm4070	predicted gene 4070		8.57553	8.33567	8.38279	10.3642	10.1212	9.94662	8.43133	10.144	1.71267	2.3162e-23
Klf7	Kruppel-like factor 7 (ubiquitous)		7.28526	6.54352	6.37883	8.45083	8.3973	7.75499	6.73587	8.20104	1.46517	4.25916e-05
Trim16	tripartite motif-containing 16		8.38952	8.93962	8.11893	7.56467	6.49514	4.94282	8.48269	6.33421	-2.14848	0.00265458
Sipa1l3	signal-induced proliferation-associated 1 like 3		6.41715	6.22545	7.63456	5.63004	6.15836	5.15202	6.75905	5.64681	-1.11224	0.0172115
Ccser1	coiled-coil serine rich 1		5.29686	4.4741	4.29256	7.17253	8.42516	6.07108	4.68784	7.22292	2.53509	1.51684e-05
L3mbtl3	l(3)mbt-like 3 (Drosophila)		0	0	0	7.87268	0	6.62803	0	4.83357	4.83357	0.0168527
Zfp235	zinc finger protein 235		5.5855	5.99439	6.01394	4.95598	4.49807	4.89708	5.86461	4.78371	-1.0809	0.00069126
Cd33	CD33 antigen		5.32846	4.93216	4.36288	5.45111	6.75551	5.87267	4.8745	6.02643	1.15193	0.0132726
Gon4l	gon-4-like (C.elegans)		6.87865	7.17029	7.4611	9.48643	8.4291	6.98579	7.17001	8.30044	1.13043	0.0142062
Msto1	misato 1, mitochondrial distribution and morphology regulator		6.24565	6.81584	6.96932	7.03948	8.1669	8.488	6.67694	7.89813	1.22119	0.00254535
Lcp2	lymphocyte cytosolic protein 2		6.12485	6.22545	6.13943	7.53801	7.87536	6.74883	6.16325	7.3874	1.22415	0.000197212
---	---		6.03192	5.81683	6.44516	0	0	0	6.09797	0	-6.09797	6.43468e-12
---	---		0	0	0	2.76057	0.955316	3.53092	0	2.4156	2.4156	0.0116283
Plgrkt	plasminogen receptor, C-terminal lysine transmembrane protein		6.06982	5.93034	6.61324	7.48317	7.51701	6.78695	6.20446	7.26238	1.05791	0.00139121
Unc13d	unc-13 homolog D (C. elegans)		2.42049	0.94322	1.56442	3.18385	4.43683	2.53592	1.64271	3.38553	1.74282	0.0303212
Cfb	complement factor B		5.89086	6.37731	5.55469	9.32948	10.0817	11.0534	5.94095	10.1549	4.21392	6.02713e-20
Rgs3	regulator of G-protein signaling 3		0	0	0	3.89374	2.92087	0	0	2.27154	2.27154	0.0407254
Eno1	enolase 1, alpha non-neuron		1.45491	0	0	3.18385	2.72988	3.11755	0.484972	3.01043	2.52545	0.0105647
Rpn2	ribophorin II		0	0	0	1.1079	13.3386	13.1405	0	9.19566	9.19566	6.83459e-06
Tmcc3	transmembrane and coiled coil domains 3		6.80192	5.81683	6.07805	8.53412	7.5096	7.97459	6.23227	8.00611	1.77384	1.09302e-05
Anapc5	anaphase-promoting complex subunit 5		0	0	0	0	7.36917	0	0	2.45639	2.45639	3.14756e-08
Phc1	polyhomeotic-like 1 (Drosophila)		1.85284	4.13838	8.50443	3.5107	4.30598	3.64601	4.83188	3.82089	-1.01099	0.0150001
Adck5	aarF domain containing kinase 5		4.05941	4.06073	5.39606	6.43453	5.81766	5.77489	4.5054	6.00902	1.50362	0.00527899
Fcgr2b	Fc receptor, IgG, low affinity IIb		4.3331	4.4741	3.87805	8.30034	8.22238	8.16031	4.22841	8.22768	3.99927	5.45199e-54
Ndufaf6	NADH dehydrogenase (ubiquinone) complex I, assembly factor 6		2.42049	2.89912	1.97687	3.18385	4.16206	4.11421	2.43216	3.82004	1.38788	0.0225644
Lcn2	lipocalin 2		0.90358	0.94322	2.29724	4.00173	5.30375	4.26588	1.38135	4.52379	3.14244	4.17459e-05
Mfsd4b4	major facilitator superfamily domain containing 4B4		8.31259	8.80918	6.21741	6.49121	6.25021	5.64254	7.77973	6.12799	-1.65174	0.00166958
---	---		11.6925	11.7445	11.7708	12.7795	12.5271	13.3844	11.7359	12.897	1.16113	5.618e-07
---	---		2.42049	1.50875	3.14247	0	0	0	2.35723	0	-2.35723	0.0143264
Rin1	Ras and Rab interactor 1		3.27903	1.50875	1.97687	0	0	0	2.25488	0	-2.25488	0.0200046
3110062M04Rik	RIKEN cDNA 3110062M04 gene		7.89379	7.95603	7.78939	11.0732	9.12853	9.76914	7.87974	9.99028	2.11054	1.39205e-06
Mtf2	metal response element binding transcription factor 2		9.2435	7.1795	5.55469	5.29004	6.25021	6.54147	7.3259	6.02724	-1.29865	0.0203809
Cep128	centrosomal protein 128		1.45491	0	2.29724	1.1079	6.61054	0.970773	1.25072	2.89641	1.64569	0.0225446
Wdr44	WD repeat domain 44		6.79062	4.8422	6.96932	10.2305	4.30598	9.14072	6.20071	7.89239	1.69168	0.0403713
Tmem161b	transmembrane protein 161B		0	6.79201	5.21782	0	0	0	4.00328	0	-4.00328	0.0398574
Nup85	nucleoporin 85		4.20273	5.79301	6.56931	4.00173	4.66756	4.33613	5.52169	4.33514	-1.18655	0.0233048
2900011O08Rik	RIKEN cDNA 2900011O08 gene		2.42049	2.22998	2.97298	5.98613	6.56834	4.03195	2.54115	5.5288	2.98766	7.37573e-06
Tbc1d4	TBC1 domain family, member 4		0	0	6.37883	0	0	0	2.12628	0	-2.12628	5.04882e-08
Nos1ap	nitric oxide synthase 1 (neuronal) adaptor protein		6.12485	5.24461	6.5841	4.95598	3.72324	5.29996	5.98452	4.65973	-1.32479	0.0203403
Nup62	nucleoporin 62		4.20273	4.28217	4.67071	0	0	0	4.38521	0	-4.38521	2.80156e-07
Fam198a	family with sequence similarity 198, member A		2.99379	3.21806	2.97298	0	1.93244	0	3.06161	0.644148	-2.41746	0.0250138
Mbnl2	muscleblind like splicing factor 2		1.85284	2.22998	1.97687	2.98767	5.95502	2.94846	2.01989	3.96372	1.94382	0.00573627
9930111J21Rik2	RIKEN cDNA 9930111J21 gene 2		6.37236	5.99439	6.56931	7.70707	8.00758	7.34218	6.31202	7.68561	1.37359	1.47992e-06
Tnfrsf9	tumor necrosis factor receptor superfamily, member 9		3.14345	2.22998	4.05837	5.4125	6.11992	6.8603	3.14393	6.13091	2.98698	2.16661e-06
Lair1	leukocyte-associated Ig-like receptor 1		6.0884	5.93034	5.55469	0	4.30598	0	5.85781	1.43533	-4.42248	0.0216192
---	---		1.45491	2.89912	1.56442	3.64999	3.82233	3.7526	1.97282	3.74164	1.76882	0.0154327
Ssbp3	single-stranded DNA binding protein 3		5.7345	6.11454	6.15933	3.5107	2.92087	3.11755	6.00279	3.18304	-2.81975	3.07295e-12
Odf2	outer dense fiber of sperm tails 2		6.76775	7.37664	7.05677	9.32429	9.98075	9.24253	7.06705	9.51586	2.44881	9.53075e-17
---	---		2.82679	3.35447	3.97103	1.1079	1.93244	0.970773	3.3841	1.33704	-2.04705	0.00838539
Marcksl1	MARCKS-like 1		13.0135	12.7693	12.578	15.0081	15.0456	14.3983	12.7869	14.8173	2.03041	2.74848e-20
Atad3a	ATPase family, AAA domain containing 3A		5.38967	5.81683	4.92428	4.2843	4.49807	3.53092	5.37693	4.10443	-1.2725	0.00485419
Atpaf1	ATP synthase mitochondrial F1 complex assembly factor 1		0.90358	1.91397	2.29724	1.1079	7.47194	1.95593	1.70493	3.51193	1.807	0.00400336
Gmppa	GDP-mannose pyrophosphorylase A		0	0	2.29724	3.89374	3.37713	4.19204	0.765747	3.82097	3.05522	0.00514544
---	---		5.47687	5.20906	5.42922	3.64999	4.08433	4.03195	5.37171	3.92209	-1.44963	7.06836e-05
Smarca2	SWI/SNF related, matrix associated, actin dependent regulator of chromatin, subfamily a, member 2		0	3.59381	3.55664	0	0	0	2.38348	0	-2.38348	0.0384149
Kitl	kit ligand		2.99379	6.22545	4.97005	2.15897	0.955316	3.40584	4.72976	2.17338	-2.55639	0.00516213
Slpi	secretory leukocyte peptidase inhibitor		6.91033	7.76114	6.52399	8.47913	11.9817	9.0806	7.06516	9.84714	2.78199	0.000945048
---	---		8.11381	8.18371	8.89395	10.0938	9.9261	9.96059	8.39715	9.99349	1.59634	1.3335e-09
Cd93	CD93 antigen		15.0795	14.4434	15.2978	13.9948	13.2838	14.3858	14.9403	13.8881	-1.05212	0.00205493
Ndc80	NDC80 kinetochore complex component		8.41918	8.27249	8.97756	7.32584	6.38599	7.5035	8.55641	7.07178	-1.48463	9.98767e-05
Kit	KIT proto-oncogene receptor tyrosine kinase		4.93564	4.4741	5.77699	4.00173	2.72988	2.94846	5.06224	3.22669	-1.83555	0.00189634
Rin2	Ras and Rab interactor 2		1.45491	0	0.984619	3.35651	6.69142	1.54586	0.813178	3.86459	3.05142	0.000815076
Herc6	hect domain and RLD 6		5.47687	6.39323	6.46127	8.78143	8.70708	9.7739	6.11046	9.08747	2.97701	1.32244e-12
Cd200r4	CD200 receptor 4		7.58258	7.93442	8.2956	9.45591	9.27567	9.52786	7.93753	9.41981	1.48228	3.13668e-10
Htra4	HtrA serine peptidase 4		0	0	0	3.35651	1.93244	3.64601	0	2.97832	2.97832	0.00107023
Ppm1l	protein phosphatase 1 (formerly 2C)-like		9.81029	10.034	9.94781	7.38687	7.34437	6.9187	9.93069	7.21665	-2.71404	1.25943e-49
Gen1	GEN1, Holliday junction 5 flap endonuclease		3.90026	4.64346	5.69758	1.72711	2.92087	3.26888	4.7471	2.63896	-2.10815	0.00227178
Depdc1b	DEP domain containing 1B		6.94132	6.55772	7.70393	3.35651	0	4.801	7.06766	2.71917	-4.34849	0.000429959
Serpina3f	serine (or cysteine) peptidase inhibitor, clade A, member 3F		3.51708	2.48905	3.29412	6.82103	6.58255	6.64196	3.10008	6.68184	3.58176	1.11112e-20
Irgm1	immunity-related GTPase family M member 1		10.8262	10.4019	10.3742	12.8723	12.5907	12.4096	10.5341	12.6242	2.09008	4.88412e-26
Ubap2	ubiquitin-associated protein 2		4.76134	4.97512	4.29256	2.98767	3.50195	4.26588	4.67634	3.58517	-1.09117	0.0451073
Stat5a	signal transducer and activator of transcription 5A		9.71187	7.71119	7.37865	10.758	10.4289	10.5194	8.26724	10.5687	2.3015	0.00125276
Sbno2	strawberry notch homolog 2 (Drosophila)		11.3273	11.5954	10.9211	12.9767	12.6209	13.1098	11.2813	12.9024	1.62117	1.70644e-12
Ppm1m	protein phosphatase 1M		2.82679	2.70861	0	4.65888	3.37713	4.03195	1.84513	4.02265	2.17752	0.0321073
Kif23	kinesin family member 23		5.23149	3.4791	5.90032	2.98767	0	2.75688	4.8703	1.91485	-2.95545	0.00321361
Acvr2b	activin receptor IIB		7.26907	3.89164	7.64871	3.777	5.7688	3.26888	6.2698	4.27156	-1.99824	0.0206974
Flrt3	fibronectin leucine rich transmembrane protein 3		8.44464	8.46939	6.64181	10.3579	9.83263	10.2089	7.85195	10.1331	2.2812	1.15521e-05
Plcd1	phospholipase C, delta 1		0	0	0	0	7.24963	0	0	2.41654	2.41654	3.62788e-08
Slc6a17	solute carrier family 6 (neurotransmitter transporter), member 17		6.69687	6.58571	5.36213	4.90126	3.61683	4.69806	6.21491	4.40538	-1.80952	0.000568463
Tacc2	transforming, acidic coiled-coil containing protein 2		0	5.71912	8.06194	0	0	0	4.59369	0	-4.59369	0.0191653
Stat3	signal transducer and activator of transcription 3		5.47687	5.20906	4.82813	6.76082	6.25021	6.18966	5.17135	6.40023	1.22888	0.000205369
Sh3bp4	SH3-domain binding protein 4		2.1644	2.22998	1.56442	3.18385	3.82233	3.26888	1.98627	3.42502	1.43875	0.0268131
Herc6	hect domain and RLD 6		4.26939	5.05739	3.87805	6.87882	6.2679	6.40106	4.40161	6.51592	2.11432	6.69542e-07
Peli1	pellino 1		11.1485	11.1828	10.7861	12.7009	12.794	12.3244	11.0391	12.6064	1.56728	7.61691e-17
---	---		6.12485	6.13363	5.64211	8.34716	7.07978	7.0499	5.96686	7.49228	1.52542	0.000250535
Abtb2	ankyrin repeat and BTB (POZ) domain containing 2		5.66192	5.47159	5.25528	6.64901	6.98671	5.96424	5.46293	6.53332	1.07039	0.0020468
---	---		5.05381	6.07559	6.71083	4.00173	3.91505	3.64601	5.94674	3.85426	-2.09248	2.26903e-05
Txlnb	taxilin beta		1.45491	3.21806	1.97687	3.89374	4.37289	4.46712	2.21661	4.24458	2.02797	0.00435051
Vnn3	vanin 3		5.5048	4.06073	4.36288	9.23583	10.1369	7.91846	4.6428	9.09706	4.45426	2.8167e-13
Fgf13	fibroblast growth factor 13		4.61524	2.70861	2.29724	1.72711	0	0	3.20703	0.575704	-2.63132	0.0121053
H2-T22	histocompatibility 2, T region locus 22		9.50095	8.46186	8.49663	12.9617	11.8623	12.3461	8.81981	12.39	3.57023	8.18409e-20
---	---		3.51708	3.70006	0	0	0	0	2.40571	0	-2.40571	0.0342271
Slc25a33	solute carrier family 25, member 33		7.21936	7.65945	6.91184	8.4838	8.79814	8.35475	7.26355	8.54556	1.28201	3.15078e-06
Itfg2	integrin alpha FG-GAP repeat containing 2		2.82679	0	4.36288	0	0	0	2.39655	0	-2.39655	0.030442
Mthfd2	methylenetetrahydrofolate dehydrogenase (NAD+ dependent), methenyltetrahydrofolate cyclohydrolase		5.16302	6.11454	4.49399	6.64901	7.00792	6.61396	5.25718	6.75696	1.49978	0.00323811
Map3k1	mitogen-activated protein kinase kinase kinase 1		2.1644	1.91397	0.984619	1.1079	5.66583	1.95593	1.68766	2.90989	1.22222	0.0448397
Pcyox1l	prenylcysteine oxidase 1 like		7.83998	8.59521	8.6202	6.43453	7.42542	7.40889	8.3518	7.08961	-1.26219	0.000939631
Usp40	ubiquitin specific peptidase 40		8.11833	8.85302	8.17863	7.28367	7.28481	6.97482	8.38333	7.1811	-1.20223	1.13522e-05
Dapp1	dual adaptor for phosphotyrosine and 3-phosphoinositides 1		9.2944	9.23303	9.33326	10.1696	10.2908	10.6187	9.2869	10.3597	1.07279	1.07474e-10
Park2	Parkinson disease (autosomal recessive, juvenile) 2, parkin		5.35939	4.8422	4.55534	2.15897	2.92087	2.75688	4.91898	2.61224	-2.30673	1.34776e-05
Banp	BTG3 associated nuclear protein		0.90358	0.94322	5.13987	1.1079	0.955316	0.970773	2.32889	1.01133	-1.31756	0.035779
Lnpk	lunapark, ER junction formation factor		6.86794	6.83928	0	0	0	0	4.56907	0	-4.56907	0.0262306
Dut	deoxyuridine triphosphatase		8.52186	7.59893	7.71741	5.87691	6.86416	6.09154	7.94607	6.27754	-1.66853	3.91689e-05
Stbd1	starch binding domain 1		6.24565	6.54352	6.49297	5.29004	5.99804	4.94282	6.42738	5.4103	-1.01708	0.00733238
Eng	endoglin		10.1235	9.75152	9.40583	11.934	11.4474	11.5798	9.76028	11.6538	1.89349	7.87476e-15
Polg	polymerase (DNA directed), gamma		3.40296	3.4791	0	0	0	0	2.29402	0	-2.29402	0.0453285
Arrdc3	arrestin domain containing 3		7.18524	7.18866	8.14909	9.02485	7.6239	9.21017	7.50766	8.61964	1.11197	0.0159145
Tnfaip8l3	tumor necrosis factor, alpha-induced protein 8-like 3		6.40237	5.4103	4.72512	8.35736	8.28886	6.8603	5.5126	7.83551	2.32291	5.80053e-05
Mast4	microtubule associated serine/threonine kinase family member 4		0	0	0	4.1022	4.43683	2.53592	0	3.69165	3.69165	4.29159e-05
Pml	promyelocytic leukemia		5.05381	4.97512	5.49331	6.92069	7.69099	6.79944	5.17408	7.13704	1.96296	4.98763e-08
Cox18	cytochrome c oxidase assembly protein 18		5.44839	5.05739	6.15933	7.46442	7.40957	7.18926	5.55503	7.35442	1.79938	3.28617e-07
Gprc5c	G protein-coupled receptor, family C, group 5, member C		2.63789	3.4791	2.55924	0	0	0	2.89208	0	-2.89208	0.00143174
Psme2	proteasome (prosome, macropain) activator subunit 2 (PA28 beta)		5.93259	3.21806	5.96956	7.36681	6.7174	7.30763	5.04007	7.13061	2.09054	0.0113969
Mfsd7b	major facilitator superfamily domain containing 7B		5.7345	5.71912	5.77699	4.78515	4.43683	4.98716	5.74353	4.73638	-1.00715	0.00117608
Nras	neuroblastoma ras oncogene		6.10674	9.58816	9.51986	7.32584	6.2323	7.78669	8.40492	7.11495	-1.28998	0.0243013
Tbc1d24	TBC1 domain family, member 24		0.90358	4.34902	4.21865	1.1079	10.0879	1.54586	3.15708	4.24724	1.09016	0.0366641
Sp100	nuclear antigen Sp100		10.3947	9.89686	9.95352	12.0091	11.9471	11.7325	10.0817	11.8963	1.81456	2.25677e-22
Vwa5b2	von Willebrand factor A domain containing 5B2		2.99379	4.28217	0	0	0	0	2.42532	0	-2.42532	0.0288989
Mthfd2	methylenetetrahydrofolate dehydrogenase (NAD+ dependent), methenyltetrahydrofolate cyclohydrolase		11.1857	11.9296	10.8075	12.3713	12.9704	11.9031	11.3076	12.4149	1.10737	0.00352909
Mcm7	minichromosome maintenance complex component 7		4.3331	4.13838	3.87805	0	0.955316	0	4.11651	0.318439	-3.79807	3.03179e-05
Tdrd7	tudor domain containing 7		4.45265	3.70006	4.29256	5.37282	5.49612	5.19045	4.14843	5.35313	1.20471	0.00156673
Sp140	Sp140 nuclear body protein		5.63689	5.58687	5.92377	7.51085	6.98671	7.08092	5.71585	7.19283	1.47698	2.54105e-08
Ptpn22	protein tyrosine phosphatase, non-receptor type 22 (lymphoid)		4.93564	5.44127	5.25528	3.64999	3.72324	4.11421	5.21073	3.82915	-1.38158	0.000447412
Crip1	cysteine-rich protein 1 (intestinal)		9.38361	10.2028	10.5112	8.4977	6.33656	7.76139	10.0325	7.53188	-2.50063	1.8547e-05
Gcat	glycine C-acetyltransferase (2-amino-3-ketobutyrate-coenzyme A ligase)		7.36363	8.08909	8.159	6.31401	6.33656	6.78695	7.87058	6.47917	-1.3914	6.21953e-06
Mgll	monoglyceride lipase		4.6656	4.4741	0.984619	1.72711	2.24975	0	3.37477	1.32562	-2.04915	0.0341663
Mark2	MAP/microtubule affinity regulating kinase 2		5.86953	7.64622	7.86402	5.45111	6.66496	5.61455	7.12659	5.91021	-1.21639	0.0249119
Fam53c	family with sequence similarity 53, member C		10.1358	9.79113	9.44688	9.45115	6.3197	6.33398	9.79127	7.36827	-2.423	0.0379852
2810428I15Rik	RIKEN cDNA 2810428I15 gene		4.26939	4.21206	4.77754	5.75875	5.37076	5.19045	4.41967	5.43999	1.02032	0.00585764
Igfbp4	insulin-like growth factor binding protein 4		13.2411	13.1639	13.1193	11.688	11.4239	11.9275	13.1748	11.6798	-1.49495	7.49049e-21
Chid1	chitinase domain containing 1		1.85284	3.06738	1.56442	3.35651	4.99942	4.84984	2.16155	4.40192	2.24037	0.00215139
---	---		0	0	4.05837	4.78515	6.28537	5.94188	1.35279	5.6708	4.31801	0.0187004
Slk	STE20-like kinase		3.14345	5.17261	7.18845	3.5107	3.50195	3.53092	5.16817	3.51452	-1.65364	0.00669236
Dennd2c	DENN/MADD domain containing 2C		1.85284	6.42457	5.21782	0	0	1.95593	4.49841	0.651978	-3.84643	0.000522832
H2-T24	histocompatibility 2, T region locus 24		7.90955	7.05488	7.42046	9.82827	9.92192	9.49177	7.46163	9.74732	2.28569	3.39896e-16
Olfr114	olfactory receptor 114		6.0884	5.05739	6.42886	5.05957	4.08433	5.15202	5.85821	4.76531	-1.09291	0.0259698
Myc	myelocytomatosis oncogene		8.09095	8.52466	7.4122	5.84827	6.03982	4.40311	8.00927	5.4304	-2.57887	5.90821e-07
Trim21	tripartite motif-containing 21		9.89188	9.79713	9.62554	12.2598	12.1467	11.6812	9.77152	12.0292	2.25771	5.10914e-32
Bard1	BRCA1 associated RING domain 1		9.2944	9.64414	9.87299	7.9353	6.53951	8.36318	9.60384	7.61266	-1.99118	6.63658e-05
---	---		3.62283	4.4741	4.49399	7.0893	4.77041	5.19045	4.19697	5.68339	1.48641	0.0105496
Dusp9	dual specificity phosphatase 9		7.80109	8.1699	8.02447	5.66331	5.49612	5.69694	7.99849	5.61879	-2.3797	1.84031e-26
Tnfaip8	tumor necrosis factor, alpha-induced protein 8		8.8934	8.94233	8.69025	10.0122	10.0047	9.80054	8.84199	9.93915	1.09715	8.30626e-15
---	---		4.20273	4.53279	4.77754	2.98767	2.92087	2.94846	4.50436	2.95233	-1.55202	0.00114784
Ncaph2	non-SMC condensin II complex, subunit H2		7.74364	8.49545	11.0345	6.93439	7.19521	7.66233	9.0912	7.26397	-1.82722	0.0012109
Ccnb1	cyclin B1		8.84505	8.56037	9.88498	7.14923	6.3697	6.54147	9.0968	6.6868	-2.41	5.7428e-09
Amot	angiomotin		3.14345	5.886	2.29724	0	0.955316	2.94846	3.77556	1.30126	-2.4743	0.028109
Trmt2a	TRM2 tRNA methyltransferase 2A		7.90955	8.12292	7.73077	5.87691	7.31915	7.03941	7.92108	6.74516	-1.17592	0.00747293
Mcoln3	mucolipin 3		9.06739	8.69495	7.30018	7.077	6.44937	4.40311	8.35417	5.97649	-2.37768	0.00160836
Tnfsf10	tumor necrosis factor (ligand) superfamily, member 10		0	0	0	3.35651	1.52507	3.7526	0	2.87806	2.87806	0.00198573
Gigyf2	GRB10 interacting GYF protein 2		4.6656	3.4791	3.67192	6.03778	4.16206	5.94188	3.93887	5.38057	1.4417	0.0162725
Vps9d1	VPS9 domain containing 1		6.77923	6.67962	8.01359	9.23029	8.0023	7.99102	7.15748	8.40787	1.25039	0.01785
H2-M3	histocompatibility 2, M region locus 3		10.2045	9.64414	9.75538	11.8119	11.3768	11.4338	9.868	11.5408	1.67284	2.89875e-14
Glrx	glutaredoxin		13.4659	13.3725	13.0452	15.2387	14.7888	14.8387	13.2945	14.9554	1.66087	6.21377e-19
Gk	glycerol kinase		1.85284	3.97866	4.05837	4.78515	4.86642	4.75045	3.29662	4.80067	1.50405	0.0489506
Skiv2l	superkiller viralicidic activity 2-like (S. cerevisiae)		4.85112	3.97866	4.97005	5.98613	6.03982	5.26438	4.59994	5.76344	1.1635	0.00735382
Dnmt3a	DNA methyltransferase 3A		7.39382	6.9511	7.45306	6.56348	4.81921	6.1117	7.26599	5.83147	-1.43453	0.00552329
Cxcl9	chemokine (C-X-C motif) ligand 9		2.42049	1.91397	2.55924	5.29004	3.37713	3.40584	2.2979	4.02434	1.72644	0.00973509
Atp2b1	ATPase, Ca++ transporting, plasma membrane 1		10.3444	10.2744	9.10356	9.66335	8.19952	8.37991	9.90744	8.74759	-1.15985	0.025833
Tha1	threonine aldolase 1		4.50891	4.74625	3.55664	5.75875	5.74374	5.74937	4.2706	5.75062	1.48002	0.000345623
Kif2c	kinesin family member 2C		9.00274	8.70775	9.40583	7.077	5.93301	7.21745	9.03877	6.74249	-2.29628	1.31535e-08
Rab7	RAB7, member RAS oncogene family		5.68652	5.86331	11.4892	6.87882	6.59661	5.49681	7.67968	6.32408	-1.3556	0.0260361
Ifit1bl1	interferon induced protein with tetratricpeptide repeats 1B like 1		5.01548	4.28217	0.984619	9.73355	10.6062	9.42081	3.42742	9.9202	6.49277	5.506e-14
Pdzd11	PDZ domain containing 11		7.19384	6.47033	6.96932	8.51146	7.68442	7.86005	6.87783	8.01865	1.14081	0.000578143
Faf2	Fas associated factor family member 2		4.56305	4.58919	3.55664	5.84827	5.97669	5.69694	4.23629	5.84063	1.60434	5.92009e-05
Chmp2a	charged multivesicular body protein 2A		0	0	0	0	4.16206	4.26588	0	2.80931	2.80931	0.00911857
Rtp4	receptor transporter protein 4		6.44625	6.20755	6.42886	8.59573	8.11409	8.27204	6.36089	8.32729	1.9664	8.46226e-19
Ank2	ankyrin 2, brain		2.99379	3.59381	2.29724	1.1079	0.955316	0	2.96161	0.68774	-2.27387	0.0114037
Plekhg1	pleckstrin homology domain containing, family G (with RhoGef domain) member 1		2.42049	2.89912	3.29412	5.05957	3.61683	4.19204	2.87124	4.28948	1.41824	0.0149901
Tmem158	transmembrane protein 158		6.14274	5.7688	6.07805	4.7234	4.23581	4.52841	5.99653	4.49587	-1.50066	2.47861e-06
Chd9	chromodomain helicase DNA binding protein 9		8.64621	8.2981	9.16142	6.47256	6.48005	7.12127	8.70191	6.69129	-2.01062	1.19238e-09
Bbs10	Bardet-Biedl syndrome 10 (human)		0.90358	0.94322	0.984619	6.5983	5.69227	6.49617	0.943807	6.26225	5.31844	6.98016e-12
Pik3cd	phosphatidylinositol-4,5-bisphosphate 3-kinase catalytic subunit delta		3.14345	4.34902	4.82813	6.54575	5.37076	5.84884	4.10687	5.92178	1.81492	0.00174149
Synj1	synaptojanin 1		12.3981	11.8478	11.9028	13.6845	13.3828	13.4985	12.0495	13.5219	1.4724	7.47766e-14
Adar	adenosine deaminase, RNA-specific		7.94056	7.88459	7.69032	9.30597	9.04892	8.91548	7.83849	9.09012	1.25163	3.6533e-12
Sirpa	signal-regulatory protein alpha		8.38577	7.12332	7.83957	2.98767	6.59661	5.61455	7.78289	5.06628	-2.71661	0.00468698
Rad51	RAD51 recombinase		3.72135	3.35447	4.49399	1.72711	1.93244	1.95593	3.85661	1.87183	-1.98478	0.00238591
Vcan	versican		9.92586	8.33979	8.2453	12.2967	12.8993	11.6453	8.83698	12.2804	3.44346	1.51727e-10
Pde4b	phosphodiesterase 4B, cAMP specific		10.4825	9.80161	9.24757	12.4374	10.3449	9.85987	9.84389	10.8807	1.03683	0.0334047
Il4ra	interleukin 4 receptor, alpha		7.71403	7.4772	7.5542	10.5016	9.07678	10.9709	7.58181	10.1831	2.60131	9.54345e-10
Ankrd24	ankyrin repeat domain 24		0	4.13838	3.14247	0	0	0	2.42695	0	-2.42695	0.0319792
Slc39a7	solute carrier family 39 (zinc transporter), member 7		6.40237	6.58571	6.47721	8.81142	7.4566	6.66943	6.48843	7.64582	1.15739	0.00925728
Vcam1	vascular cell adhesion molecule 1		2.63789	2.22998	3.43134	5.00871	4.49807	3.7526	2.7664	4.41979	1.65339	0.00660134
Mtm1	X-linked myotubular myopathy gene 1		6.98164	7.8388	7.05677	8.33172	9.21769	8.72244	7.2924	8.75728	1.46488	5.49007e-05
Erp27	endoplasmic reticulum protein 27		1.85284	4.79502	0	0	0	0	2.21595	0	-2.21595	0.0310226
Gm3550	predicted gene 3550		3.62283	3.06738	4.72512	2.15897	1.52507	1.95593	3.80511	1.87999	-1.92512	0.00517172
Fat3	FAT atypical cadherin 3		10.7812	0	11.6043	0	0	0	7.46185	0	-7.46185	0.000804956
Gbp7	guanylate binding protein 7		9.39485	8.98762	9.3485	13.3733	13.3363	13.0065	9.24366	13.2387	3.99505	1.84703e-117
Ubr4	ubiquitin protein ligase E3 component n-recognin 4		8.07241	8.36827	9.33544	11.2402	9.65583	9.21483	8.59204	10.037	1.44493	0.00561938
---	---		7.41605	6.97246	6.46127	10.0219	10.2004	9.34191	6.94993	9.85474	2.90481	5.02868e-17
Lpcat4	lysophosphatidylcholine acyltransferase 4		7.45952	8.57091	7.78939	6.06293	7.65111	6.09154	7.93994	6.60186	-1.33808	0.0259596
Kat7	K(lysine) acetyltransferase 7		3.90026	4.64346	3.55664	0	0	0	4.03345	0	-4.03345	4.4401e-06
Tceanc2	transcription elongation factor A (SII) N-terminal and central domain containing 2		3.51708	4.28217	3.29412	5.05957	5.49612	4.19204	3.69779	4.91591	1.21812	0.0217271
Mfsd9	major facilitator superfamily domain containing 9		5.05381	6.62671	0.984619	1.1079	0	2.75688	4.22171	1.28826	-2.93345	0.00591987
Notch1	notch 1		9.37607	8.72673	8.82089	10.8912	10.7453	10.8075	8.97456	10.8147	1.84009	4.4957e-17
---	---		0.90358	0.94322	0.984619	1.1079	5.46579	0.970773	0.943807	2.51482	1.57101	0.016896
Skiv2l2	superkiller viralicidic activity 2-like 2 (S. cerevisiae)		4.20273	2.48905	4.21865	1.1079	0.955316	2.94846	3.63681	1.67056	-1.96625	0.0404403
Syk	spleen tyrosine kinase		10.4684	10.3136	9.7619	11.557	11.4862	10.9874	10.1813	11.3435	1.16222	7.03463e-06
Cmpk2	cytidine monophosphate (UMP-CMP) kinase 2, mitochondrial		9.65379	8.21092	6.56931	12.1068	11.4729	11.5137	8.14467	11.6978	3.55313	1.81397e-06
Arid5a	AT rich interactive domain 5A (MRF1-like)		7.05904	6.13363	6.87622	3.5107	3.0895	4.26588	6.68963	3.62203	-3.0676	7.20623e-11
Pcdhgc5	protocadherin gamma subfamily C, 5		6.54372	6.77995	6.91184	6.50962	5.30375	5.36861	6.74517	5.72733	-1.01784	0.0232146
Derl3	Der1-like domain family, member 3		0	4.13838	2.78089	0	0	0	2.30642	0	-2.30642	0.0403412
Tpra1	transmembrane protein, adipocyte asscociated 1		0	0	0	4.19612	0	5.43413	0	3.21009	3.21009	0.00301736
Pla2g4c	phospholipase A2, group IVC (cytosolic, calcium-independent)		0	0	0	0	6.38599	6.43346	0	4.27315	4.27315	0.0323732
Dhx58	DEXH (Asp-Glu-X-His) box polypeptide 58		5.80359	5.44127	5.39606	7.6584	7.51701	7.3925	5.54698	7.52264	1.97566	3.37687e-17
C130026I21Rik	RIKEN cDNA C130026I21 gene		5.84789	4.79502	5.58442	8.67943	8.0694	7.69611	5.40911	8.14831	2.7392	9.56655e-12
Phyhd1	phytanoyl-CoA dioxygenase domain containing 1		3.90026	4.06073	3.14247	6.82103	6.4021	6.5854	3.70115	6.60284	2.90169	2.26733e-15
Nap1l1	nucleosome assembly protein 1-like 1		6.53019	7.71753	6.73754	5.84827	5.91067	5.36861	6.99509	5.70918	-1.28591	0.00103059
Ppcdc	phosphopantothenoylcysteine decarboxylase		6.91033	7.5712	6.56931	7.73863	8.3018	8.20323	7.01695	8.08122	1.06428	0.00262534
Mrps6	mitochondrial ribosomal protein S6		9.80468	9.82968	9.86544	8.44606	8.54243	8.75165	9.83327	8.58005	-1.25322	1.70944e-20
Hist1h2ap	histone cluster 1, H2ap		8.69552	7.55004	8.86092	7.80721	7.21358	7.07065	8.36883	7.36381	-1.00501	0.00883599
Mgst1	microsomal glutathione S-transferase 1		0	0	0	0	7.56072	0	0	2.52024	2.52024	2.35208e-08
Abcc5	ATP-binding cassette, sub-family C (CFTR/MRP), member 5		7.61498	7.2424	7.04612	8.25196	9.04123	8.20792	7.30117	8.50037	1.1992	0.000156267
Aim2	absent in melanoma 2		5.84789	5.79301	5.80251	7.0646	6.99736	6.74883	5.81447	6.93693	1.12246	4.33181e-07
Gtpbp2	GTP binding protein 2		4.3331	4.21206	4.29256	4.59135	5.84148	5.43413	4.27924	5.28899	1.00974	0.013284
Neto2	neuropilin (NRP) and tolloid (TLL)-like 2		0	3.21806	5.36213	0	0	0	2.86006	0	-2.86006	0.00815648
Cers6	ceramide synthase 6		9.2331	9.45223	9.33544	10.9276	11.3579	10.5667	9.34026	10.9507	1.61045	2.65563e-12
Hadhb	hydroxyacyl-Coenzyme A dehydrogenase/3-ketoacyl-Coenzyme A thiolase/enoyl-Coenzyme A hydratase (trifunctional protein), beta subunit		10.4442	10.4417	10.7298	9.47008	9.16674	8.78028	10.5386	9.13903	-1.39954	3.33937e-10
Hadhb	hydroxyacyl-Coenzyme A dehydrogenase/3-ketoacyl-Coenzyme A thiolase/enoyl-Coenzyme A hydratase (trifunctional protein), beta subunit		2.63789	2.89912	0.984619	4.78515	6.13927	2.27488	2.17388	4.39977	2.22589	0.00723645
Rtkn	rhotekin		5.66192	5.61431	4.49399	3.777	1.52507	0	5.25674	1.76736	-3.48938	0.00393391
Slfn8	schlafen 8		12.1507	12.0186	11.7164	13.7011	13.1814	13.4495	11.9619	13.444	1.48211	1.42081e-14
Gpatch2	G patch domain containing 2		6.85714	7.64622	8.81463	8.97934	9.20167	9.50326	7.77267	9.22809	1.45543	0.0117434
Zgrf1	zinc finger, GRF-type containing 1		6.51654	5.58687	6.62759	4.19612	4.23581	5.19045	6.24367	4.5408	-1.70287	0.000329551
Wfdc17	WAP four-disulfide core domain 17		10.8977	10.3323	10.7659	13.8061	13.7119	13.413	10.6653	13.6437	2.97835	2.61716e-51
Znhit1	zinc finger, HIT domain containing 1		5.63689	6.74314	5.49331	7.77713	7.76136	6.38458	5.95778	7.30769	1.34991	0.00992933
Grm1	glutamate receptor, metabotropic 1		0	0	0	2.76057	2.92087	2.27488	0	2.6521	2.6521	0.00319682
4930512M02Rik	RIKEN cDNA 4930512M02 gene		0	0	0	2.4909	1.93244	1.54586	0	1.98974	1.98974	0.0415028
Sf3a2	splicing factor 3a, subunit 2		4.13285	4.58919	4.72512	3.18385	3.82233	3.11755	4.48239	3.37457	-1.10781	0.0225965
Brd3	bromodomain containing 3		7.37123	6.26061	5.80251	7.73863	7.98101	8.23575	6.47812	7.98513	1.50702	0.00246466
Rbm39	RNA binding motif protein 39		1.45491	5.71912	7.00273	9.08747	9.31022	7.7094	4.72559	8.70236	3.97677	0.00427058
Raly	hnRNP-associated with lethal yellow		5.35939	5.66767	6.41238	2.15897	4.43683	0.970773	5.81314	2.52219	-3.29095	0.0026944
Zfp583	zinc finger protein 583		0	0	0	2.98767	2.72988	1.95593	0	2.55783	2.55783	0.00520122
Clcn7	chloride channel, voltage-sensitive 7		8.37067	6.99351	8.20758	9.00228	9.56037	9.07547	7.85725	9.21271	1.35545	0.00156939
Hells	helicase, lymphoid specific		9.92844	10.554	10.593	8.41221	8.32311	8.83891	10.3585	8.52474	-1.83371	1.47917e-12
Sh2d3c	SH2 domain containing 3C		4.39411	4.06073	4.77754	2.98767	3.82233	2.75688	4.41079	3.18896	-1.22183	0.0267171
Cmtr1	cap methyltransferase 1		1.85284	2.89912	3.14247	4.19612	4.43683	4.19204	2.63148	4.275	1.64352	0.00425504
Foxj2	forkhead box J2		0	0	0	8.03399	0	0	0	2.678	2.678	1.17717e-08
---	---		0	0	0	4.95598	4.66756	4.19204	0	4.60519	4.60519	6.10997e-08
---	---		0	9.77146	10.412	0	0	0	6.72783	0	-6.72783	0.0021912
Tma16	translation machinery associated 16		9.62067	9.19492	9.00805	11.1602	11.0697	9.91971	9.27455	10.7166	1.44201	3.29594e-05
Chaf1b	chromatin assembly factor 1, subunit B (p60)		4.93564	2.89912	5.32739	2.98767	2.72988	3.64601	4.38738	3.12119	-1.26619	0.0382732
Mical2	microtubule associated monooxygenase, calponin and LIM domain containing 2		8.81189	7.19776	9.96204	6.49121	5.84148	7.53371	8.65723	6.62213	-2.0351	0.00137139
Cdkl2	cyclin-dependent kinase-like 2 (CDC2-related kinase)		6.86794	7.55713	7.66271	5.78921	0	5.61455	7.36259	3.80125	-3.56134	0.0375434
Ccdc80	coiled-coil domain containing 80		0	6.73065	0	0	0	0	2.24355	0	-2.24355	2.95223e-08
Hsf4	heat shock transcription factor 4		5.80359	5.53038	5.92377	4.19612	3.37713	4.46712	5.75258	4.01346	-1.73913	2.29024e-05
Plod3	procollagen-lysine, 2-oxoglutarate 5-dioxygenase 3		6.37236	6.75551	6.01394	7.66663	7.28481	7.48042	6.3806	7.47729	1.09668	9.95249e-05
Igfbp4	insulin-like growth factor binding protein 4		5.7345	6.20755	6.27325	5.10871	5.12119	4.52841	6.07177	4.91944	-1.15233	0.000568117
Lpin2	lipin 2		0	0	0	0	7.33601	0	0	2.44534	2.44534	3.20945e-08
Etnk1	ethanolamine kinase 1		12.7851	12.7431	12.7194	14.0466	13.8457	13.7278	12.7492	13.8734	1.1242	1.10649e-23
Nfkb2	nuclear factor of kappa light polypeptide gene enhancer in B cells 2, p49/p100		11.8808	11.8636	11.0958	13.0288	13.2945	12.3646	11.6134	12.896	1.28261	4.26423e-05
Ccdc6	coiled-coil domain containing 6		3.90026	3.89164	3.67192	6.11195	4.81921	3.9447	3.82127	4.95862	1.13735	0.0289368
Plcb4	phospholipase C, beta 4		7.39382	8.22878	0	0	0	0	5.20753	0	-5.20753	0.0129577
Brd3	bromodomain containing 3		6.80192	10.7911	10.63	6.6323	6.25021	5.94188	9.40766	6.2748	-3.13286	1.07149e-06
Lpin1	lipin 1		4.05941	3.59381	3.29412	2.4909	2.72988	1.54586	3.64911	2.25555	-1.39356	0.0340685
Gm960	predicted gene 960		2.42049	0.94322	1.56442	2.98767	3.37713	3.53092	1.64271	3.29857	1.65587	0.0327893
Rbm44	RNA binding motif protein 44		1.85284	2.22998	2.55924	0	0	0	2.21402	0	-2.21402	0.0219944
Zscan22	zinc finger and SCAN domain containing 22		6.91033	0	0	0	0	0	2.30344	0	-2.30344	2.29005e-08
Cox18	cytochrome c oxidase assembly protein 18		5.23149	4.97512	4.77754	6.76082	6.70446	6.36791	4.99472	6.61106	1.61635	1.40841e-08
Zfp688	zinc finger protein 688		4.45265	4.79502	4.05837	6.86459	4.66756	4.98716	4.43535	5.50643	1.07109	0.0415779
Slc12a7	solute carrier family 12, member 7		3.81358	9.75769	4.21865	3.5107	3.0895	3.11755	5.92997	3.23925	-2.69072	0.00150807
Cdk20	cyclin-dependent kinase 20		9.5216	8.58137	8.82089	10.1608	9.52954	10.6875	8.97462	10.126	1.15134	0.00243651
Lpin1	lipin 1		6.67245	5.58687	7.0137	3.18385	1.93244	4.40311	6.42434	3.17313	-3.25121	1.1595e-05
Tns1	tensin 1		9.01736	8.04441	8.25919	7.0646	6.84071	7.96354	8.44032	7.28962	-1.1507	0.00735608
Gpr19	G protein-coupled receptor 19		5.5591	5.69362	5.92377	1.72711	3.61683	1.95593	5.7255	2.43329	-3.29221	1.09999e-07
Ing4	inhibitor of growth family, member 4		6.55712	6.9511	6.83971	6.03778	5.4348	5.77489	6.78264	5.74916	-1.03349	0.000159762
Padi2	peptidyl arginine deiminase, type II		10.6419	10.188	10.3806	8.53412	7.3276	8.34626	10.4035	8.06933	-2.33418	2.75159e-11
Hist1h4a	histone cluster 1, H4a		10.095	10.1914	10.9428	8.53412	8.17629	8.30745	10.4097	8.33929	-2.07046	6.21244e-14
Ehmt1	euchromatic histone methyltransferase 1		5.91188	0	0	0	0	0	1.97063	0	-1.97063	0.0489343
Snx10	sorting nexin 10		8.87746	9.44842	8.17375	11.2642	11.8972	10.8621	8.83321	11.3411	2.50793	3.95625e-10
Cops5	COP9 signalosome subunit 5		7.2024	6.96182	6.41238	0	0	0	6.85887	0	-6.85887	5.66977e-14
Trafd1	TRAF type zinc finger domain containing 1		6.41715	6.22545	5.39606	8.40239	8.80422	8.342	6.01289	8.5162	2.50331	4.98223e-14
Nolc1	nucleolar and coiled-body phosphoprotein 1		8.05362	8.32325	7.28215	5.93255	7.10951	7.32501	7.88634	6.78902	-1.09732	0.0216579
Bnip3l	BCL2/adenovirus E1B interacting protein 3-like		7.64667	3.79903	1.56442	2.98767	0.955316	1.54586	4.33671	1.82962	-2.50709	0.00205414
Slirp	SRA stem-loop interacting RNA binding protein		9.30636	9.67867	9.4265	11.0677	10.9489	10.3493	9.47051	10.7886	1.31812	1.82966e-08
Psme2	proteasome (prosome, macropain) activator subunit 2 (PA28 beta)		6.99154	6.87375	6.50857	9.23029	9.41911	8.89526	6.79129	9.18155	2.39027	5.54282e-24
Syne1	spectrin repeat containing, nuclear envelope 1		6.3104	6.0952	5.87648	3.89374	4.81921	5.46581	6.09403	4.72626	-1.36777	0.00582922
Slc1a5	solute carrier family 1 (neutral amino acid transporter), member 5		3.51708	3.79903	3.43134	1.1079	1.93244	2.27488	3.58248	1.77174	-1.81074	0.00908476
Parp3	poly (ADP-ribose) polymerase family, member 3		9.61267	9.00327	9.52945	11.0786	10.2811	10.9325	9.3818	10.764	1.38224	8.28046e-07
Laptm5	lysosomal-associated protein transmembrane 5		0	0	6.37883	0	0	0	2.12628	0	-2.12628	5.04882e-08
Cflar	CASP8 and FADD-like apoptosis regulator		8.03458	7.94526	7.88209	9.04076	9.1691	8.80835	7.95398	9.00607	1.05209	1.46838e-10
---	---		3.62283	3.4791	0.984619	0	0	0	2.69552	0	-2.69552	0.00560359
Ecsit	ECSIT signalling integrator		1.45491	0	7.22667	0	0.955316	0.970773	2.89386	0.64203	-2.25183	0.00352115
---	---		0	0	0	9.36783	0	0	0	3.12261	3.12261	1.59772e-09
Msn	moesin		9.83663	10.0161	9.75864	10.822	13.0662	10.5649	9.87045	11.4844	1.61391	0.000750868
Ddx58	DEAD (Asp-Glu-Ala-Asp) box polypeptide 58		3.27903	2.48905	3.87805	4.59135	5.4348	4.40311	3.21537	4.80975	1.59438	0.00606685
Prodh	proline dehydrogenase		7.53597	6.73065	7.9292	5.37282	3.24047	5.87267	7.39861	4.82865	-2.56995	0.00045792
Gm28043	predicted gene, 28043		10.5611	10.3271	10.5484	12.1144	11.5349	11.6349	10.4789	11.7614	1.28252	4.77552e-11
---	---		3.27903	3.35447	3.29412	5.20222	5.04116	3.26888	3.30921	4.50409	1.19488	0.0249321
Adgre4	adhesion G protein-coupled receptor E4		10.5875	9.45603	9.77324	7.51085	8.36068	5.94188	9.93891	7.27114	-2.66777	3.153e-05
Nudt6	nudix (nucleoside diphosphate linked moiety X)-type motif 6		0	3.59381	3.55664	0	0	0	2.38348	0	-2.38348	0.0384149
Mtss1	metastasis suppressor 1		13.5582	13.431	13.7552	12.1841	11.4225	12.2869	13.5815	11.9645	-1.61699	3.58886e-10
Man1a	mannosidase 1, alpha		2.42049	0.94322	0	1.1079	7.5463	1.95593	1.12124	3.53671	2.41548	0.00416451
Tmem2	transmembrane protein 2		8.54894	5.50128	7.79576	11.8081	10.9639	11.2786	7.282	11.3502	4.0682	9.84498e-09
Tmc4	transmembrane channel-like gene family 4		0	0	0	3.5107	4.49807	0	0	2.66959	2.66959	0.014366
St8sia6	ST8 alpha-N-acetyl-neuraminide alpha-2,8-sialyltransferase 6		6.37236	4.21206	3.29412	3.18385	2.5097	0	4.62618	1.89785	-2.72833	0.00985148
Ndel1	nudE neurodevelopment protein 1 like 1		4.50891	4.58919	3.29412	5.20222	6.46479	5.74937	4.13074	5.80546	1.67472	0.00185294
Vps25	vacuolar protein sorting 25		4.13285	8.13718	9.25684	4.36741	5.26904	1.54586	7.17562	3.72743	-3.44819	0.000667976
Fscn1	fascin actin-bundling protein 1		5.53221	7.80942	1.97687	9.53891	9.71666	8.17955	5.10617	9.14504	4.03887	0.0412777
Gls	glutaminase		7.32498	6.61317	6.81484	9.2441	9.11149	8.44493	6.91766	8.93351	2.01585	2.49468e-10
Rgl1	ral guanine nucleotide dissociation stimulator,-like 1		8.24381	7.33601	8.19318	9.29009	8.37299	9.18183	7.92433	8.9483	1.02397	0.00561281
Zfp874a	zinc finger protein 874a		4.13285	3.35447	3.43134	8.23546	3.37713	2.94846	3.63956	4.85368	1.21413	0.0127471
Pxylp1	2-phosphoxylose phosphatase 1		0	5.90834	0	0	0	0	1.96945	0	-1.96945	0.0497078
Mamdc2	MAM domain containing 2		10.7326	10.2307	10.2417	8.78899	7.92637	8.64844	10.4017	8.4546	-1.94707	3.45543e-11
Morc4	microrchidia 4		5.16302	6.20755	6.36176	0	0	0	5.91078	0	-5.91078	9.18877e-11
---	---		2.82679	3.4791	1.97687	0	0	0	2.76092	0	-2.76092	0.00295635
Nat9	N-acetyltransferase 9 (GCN5-related, putative)		7.35598	6.51469	7.83339	8.44127	8.14792	8.49185	7.23469	8.36035	1.12566	0.00467058
Ptprm	protein tyrosine phosphatase, receptor type, M		2.1644	0.94322	0.984619	5.56111	4.16206	2.75688	1.36408	4.16002	2.79593	0.000887043
Dcstamp	dendrocyte expressed seven transmembrane protein		9.7863	8.68528	9.86544	8.40731	7.22268	7.48816	9.44568	7.70605	-1.73963	8.49629e-05
Dpys	dihydropyrimidinase		6.14274	4.88788	6.25488	5.00871	3.61683	4.11421	5.76183	4.24658	-1.51525	0.00655095
Stmn1	stathmin 1		6.24565	5.01684	6.07805	1.72711	1.52507	1.54586	5.78018	1.59935	-4.18083	2.96365e-10
Aunip	aurora kinase A and ninein interacting protein		6.69687	7.06486	7.77657	5.05957	4.08433	5.07195	7.17943	4.73861	-2.44082	2.8771e-08
Stmn1	stathmin 1		5.80359	5.53038	4.77754	4.2843	3.72324	4.46712	5.37051	4.15822	-1.21229	0.00560511
Irak3	interleukin-1 receptor-associated kinase 3		10.9753	11.0503	9.70382	13.0882	13.5069	12.4716	10.5765	13.0223	2.44578	4.44279e-09
Uck2	uridine-cytidine kinase 2		4.05941	3.35447	3.43134	0	2.24975	0	3.61508	0.749918	-2.86516	0.0093773
Fanci	Fanconi anemia, complementation group I		3.62283	4.74625	4.29256	0	0	0	4.22055	0	-4.22055	1.54012e-06
Pla2g4a	phospholipase A2, group IVA (cytosolic, calcium-dependent)		5.61143	5.84026	6.5841	6.31401	8.54606	7.13118	6.01193	7.33042	1.31849	0.0110814
Stat3	signal transducer and activator of transcription 3		4.3331	4.41291	4.21865	5.93255	4.99942	5.586	4.32155	5.50599	1.18444	0.00189413
Mthfr	5,10-methylenetetrahydrofolate reductase		7.52918	7.74262	7.77657	10.1897	9.80715	9.88645	7.68279	9.96109	2.2783	5.96915e-38
Snx10	sorting nexin 10		6.5966	6.90741	6.41238	0	0	0	6.63879	0	-6.63879	1.23647e-13
Abcb4	ATP-binding cassette, sub-family B (MDR/TAP), member 4		9.1315	9.80757	9.37213	7.17253	9.04892	7.92986	9.43707	8.05044	-1.38663	0.0126497
H2-K1	histocompatibility 2, K1, K region		8.88545	8.03429	8.16885	9.99924	8.84897	9.63798	8.36286	9.4954	1.13253	0.00261627
Erp29	endoplasmic reticulum protein 29		7.28526	7.18866	7.28215	5.48872	5.81766	6.77436	7.25202	6.02691	-1.22511	0.00369929
Rad50	RAD50 double strand break repair protein		0	6.87375	7.09858	0	0	0	4.65744	0	-4.65744	0.0239957
Syt8	synaptotagmin VIII		0	0	0	4.00173	3.61683	0	0	2.53952	2.53952	0.02165
Txndc16	thioredoxin domain containing 16		6.55712	6.9511	6.25488	4.7234	5.26904	6.13159	6.5877	5.37468	-1.21302	0.011755
Tdrd6	tudor domain containing 6		5.44839	4.58919	4.61418	6.90687	6.48005	6.43346	4.88392	6.60679	1.72288	4.11011e-06
Alcam	activated leukocyte cell adhesion molecule		7.46664	7.23358	8.09331	6.2929	6.73021	6.24548	7.59784	6.42287	-1.17498	0.000203662
Spaca6	sperm acrosome associated 6		4.20273	3.79903	3.14247	6.9747	7.40957	4.52841	3.71474	6.30423	2.58948	6.08846e-05
Tcp11l2	t-complex 11 (mouse) like 2		10.0789	9.40784	9.66434	7.28367	7.37734	7.82994	9.71702	7.49698	-2.22003	1.20773e-16
Ehmt2	euchromatic histone lysine N-methyltransferase 2		11.3707	12.1267	7.44498	2.98767	4.7199	5.22789	10.3141	4.31182	-6.0023	3.09656e-08
Tmem71	transmembrane protein 71		8.66799	8.27249	8.64863	7.40665	7.28481	7.49585	8.5297	7.39577	-1.13393	3.59239e-09
Carhsp1	calcium regulated heat stable protein 1		10.5586	10.554	10.7885	11.9004	11.4638	11.8274	10.6337	11.7306	1.09688	2.88653e-11
Ackr2	atypical chemokine receptor 2		2.42049	2.70861	1.97687	0	0	0	2.36865	0	-2.36865	0.0124294
Clec2g	C-type lectin domain family 2, member g		2.42049	0	0	5.15622	3.82233	4.03195	0.806828	4.33683	3.53	0.001581
Rps9	ribosomal protein S9		8.10014	7.59893	8.35718	9.21354	8.99153	9.21017	8.01875	9.13841	1.11966	7.51089e-06
Lilrb4a	leukocyte immunoglobulin-like receptor, subfamily B, member 4A		9.3123	9.12272	9.78449	10.6747	10.8191	11.2538	9.4065	10.9159	1.50941	4.21014e-09
Rps6kb2	ribosomal protein S6 kinase, polypeptide 2		7.09624	6.13363	7.45306	7.74641	7.67119	8.33344	6.89431	7.91701	1.0227	0.0184671
Deptor	DEP domain containing MTOR-interacting protein		9.77917	10.0109	9.98591	8.46976	8.60987	8.94949	9.92534	8.67637	-1.24897	2.14787e-11
Rnh1	ribonuclease/angiogenin inhibitor 1		8.71059	8.74856	8.124	6.80621	6.63801	7.22673	8.52772	6.89032	-1.6374	7.57801e-09
---	---		9.1669	8.3803	8.37431	10.4249	9.9107	9.93535	8.6405	10.0903	1.44981	2.60676e-06
Ube2l6	ubiquitin-conjugating enzyme E2L 6		10.8845	10.5785	10.9803	13.2051	12.8093	12.8327	10.8145	12.9491	2.1346	3.17296e-33
Pparg	peroxisome proliferator activated receptor gamma		6.3104	5.99439	6.76377	3.64999	2.5097	4.11421	6.35619	3.42463	-2.93155	6.57474e-09
Ubtf	upstream binding transcription factor, RNA polymerase I		0	0	6.958	0	0	0	2.31933	0	-2.31933	2.16322e-08
Ihh	Indian hedgehog		4.05941	4.34902	2.97298	2.76057	2.24975	0	3.7938	1.67011	-2.1237	0.0306259
Tgif2	TGFB-induced factor homeobox 2		5.5048	4.74625	4.14073	6.22768	6.7174	5.74937	4.79726	6.23148	1.43422	0.00404546
Nectin2	nectin cell adhesion molecule 2		9.06739	8.5533	8.71734	10.6768	9.04123	9.93677	8.77934	9.88493	1.10559	0.00326757
Rgl1	ral guanine nucleotide dissociation stimulator,-like 1		12.7539	11.5135	12.0932	14.2818	13.1066	13.8491	12.1202	13.7458	1.62561	4.33239e-05
---	---		1.45491	5.34629	2.78089	1.72711	0	0.970773	3.19403	0.899295	-2.29473	0.0117037
Orai2	ORAI calcium release-activated calcium modulator 2		8.60808	8.92326	7.2454	10.1521	11.123	9.79119	8.25892	10.3554	2.09649	5.9374e-05
Adgrl2	adhesion G protein-coupled receptor L2		5.5048	4.93216	5.25528	4.19612	4.77041	3.40584	5.23075	4.12413	-1.10662	0.027948
Trim34a	tripartite motif-containing 34A		8.2355	8.91501	7.85185	9.48178	10.4658	10.6858	8.33412	10.2111	1.877	3.70296e-06
Clec4a1	C-type lectin domain family 4, member a1		14.3212	13.7355	13.8623	15.3314	14.8086	14.8483	13.973	14.9961	1.02311	8.30437e-06
Serpina3g	serine (or cysteine) peptidase inhibitor, clade A, member 3G		3.14345	0	0	3.777	4.43683	4.26588	1.04782	4.15991	3.11209	0.047319
Ccl3	chemokine (C-C motif) ligand 3		10.1613	10.0365	10.2406	11.7205	12.3194	10.5118	10.1461	11.5172	1.37111	0.000207443
Wfdc18	WAP four-disulfide core domain 18		0	0	1.56442	4.19612	4.77041	3.85184	0.521473	4.27279	3.75132	5.2869e-05
Svbp	small vasohibin binding protein		4.3331	4.69577	4.72512	7.25122	5.71823	4.801	4.58466	5.92348	1.33882	0.0106728
Slc29a1	solute carrier family 29 (nucleoside transporters), member 1		5.38967	4.74625	4.82813	4.65888	3.61683	3.11755	4.98802	3.79776	-1.19026	0.0391836
Mid1	midline 1		7.53597	8.46939	8.85178	10.4561	9.427	9.50135	8.28571	9.79481	1.50909	0.000587682
Zfp335	zinc finger protein 335		0	0	0	0	7.88686	0	0	2.62895	2.62895	1.453e-08
Zfp708	zinc finger protein 708		5.91188	0	0	0	0	0	1.97063	0	-1.97063	0.0489343
Gpr146	G protein-coupled receptor 146		0.90358	0.94322	0.984619	1.1079	0.955316	5.26438	0.943807	2.44253	1.49873	0.0220858
Cda	cytidine deaminase		2.42049	2.89912	2.97298	0	0	1.54586	2.76419	0.515286	-2.24891	0.0292655
Pink1	PTEN induced putative kinase 1		11.2033	10.91	10.724	9.82827	9.27348	9.941	10.9458	9.68092	-1.26486	1.69698e-07
Arhgef6	Rac/Cdc42 guanine nucleotide exchange factor (GEF) 6		4.6656	4.74625	0	0	0	0	3.13728	0	-3.13728	0.00467131
Arhgef2	rho/rac guanine nucleotide exchange factor (GEF) 2		8.62409	7.96671	7.94074	7.53801	6.67825	7.0499	8.17718	7.08872	-1.08846	0.00115375
Cables1	CDK5 and Abl enzyme substrate 1		4.6656	4.53279	4.42993	2.15897	3.82233	2.53592	4.54277	2.83907	-1.7037	0.00898469
Fpgs	folylpolyglutamyl synthetase		7.76111	8.0292	7.68347	6.41513	6.17721	4.58721	7.82459	5.72651	-2.09808	4.01066e-05
Orc1	origin recognition complex, subunit 1		2.1644	2.22998	0	2.76057	4.08433	3.26888	1.46479	3.37126	1.90647	0.0452472
Upp1	uridine phosphorylase 1		0	0	0	5.48872	5.40314	5.07195	0	5.32127	5.32127	3.98488e-10
Nmi	N-myc (and STAT) interactor		2.99379	3.21806	3.97103	4.90126	4.81921	3.7526	3.39429	4.49102	1.09673	0.0442201
Ect2	ect2 oncogene		4.39411	4.21206	3.87805	1.72711	1.52507	2.27488	4.16141	1.84235	-2.31905	0.000216492
Smurf1	SMAD specific E3 ubiquitin protein ligase 1		2.63789	2.48905	1.97687	2.76057	2.24975	6.07108	2.36794	3.6938	1.32587	0.0291828
Pml	promyelocytic leukemia		5.35939	5.01684	5.69758	7.11357	7.38546	7.33362	5.35794	7.27755	1.91961	9.1751e-13
Fam198b	family with sequence similarity 198, member B		6.229	0	7.48494	0	0	0	4.57132	0	-4.57132	0.0240095
Pxdn	peroxidasin		2.42049	4.4741	0	0	0	0	2.29819	0	-2.29819	0.0332599
Tnip1	TNFAIP3 interacting protein 1		6.37236	4.88788	4.14073	7.0521	6.74292	6.90721	5.13366	6.90074	1.76708	0.0122733
Slc29a3	solute carrier family 29 (nucleoside transporters), member 3		5.12753	3.89164	5.32739	5.72764	5.97669	6.38458	4.78218	6.02963	1.24745	0.0124489
Rab4b	RAB4B, member RAS oncogene family		8.79219	9.46923	8.45298	9.92403	10.4011	9.8981	8.9048	10.0744	1.16962	0.000428799
Ispd	isoprenoid synthase domain containing		0	0.94322	2.29724	5.29004	4.7199	0	1.08015	3.33665	2.25649	0.032839
Gabarapl1	gamma-aminobutyric acid (GABA) A receptor-associated protein-like 1		3.40296	3.79903	0	0	0	0	2.40066	0	-2.40066	0.0343452
Cadm1	cell adhesion molecule 1		4.26939	3.59381	4.87701	2.4909	2.24975	3.40584	4.24673	2.7155	-1.53123	0.0156227
Sh2b3	SH2B adaptor protein 3		4.56305	1.50875	1.97687	0	0.955316	1.54586	2.68289	0.833725	-1.84916	0.0374721
Nlrc5	NLR family, CARD domain containing 5		3.27903	4.21206	4.21865	6.2929	5.4348	6.07108	3.90325	5.93293	2.02968	5.03656e-06
Dctn1	dynactin 1		3.27903	3.21806	3.55664	2.15897	2.24975	1.95593	3.35124	2.12155	-1.22969	0.0476228
Pigp	phosphatidylinositol glycan anchor biosynthesis, class P		7.0305	6.62671	7.80841	4.59135	4.5568	4.6437	7.15521	4.59728	-2.55792	1.06369e-10
Sla	src-like adaptor		8.2927	8.57789	8.87302	9.88402	10.2908	9.37148	8.5812	9.84877	1.26757	1.34162e-05
Dock6	dedicator of cytokinesis 6		9.48351	8.69816	9.01079	8.23546	7.24963	8.26756	9.06415	7.91755	-1.1466	0.00209109
Prkcsh	protein kinase C substrate 80K-H		4.76134	4.41291	4.05837	6.11195	5.7688	5.33469	4.41088	5.73848	1.3276	0.000647591
Zfp873	zinc finger protein 873		7.32498	7.29421	7.82096	6.22768	6.86416	5.96424	7.48005	6.35202	-1.12803	0.000925098
Traf1	TNF receptor-associated factor 1		8.52186	8.8062	8.89987	11.0824	11.0867	9.98266	8.74265	10.7172	1.9746	4.86936e-10
Ralgds	ral guanine nucleotide dissociation stimulator		10.5017	9.48975	9.4265	11.1631	11.3181	10.5502	9.80598	11.0105	1.20448	0.0016918
---	---		6.51654	6.42457	6.56931	5.59599	5.08173	5.26438	6.50347	5.31403	-1.18944	5.03095e-06
---	---		5.7345	2.22998	2.78089	6.9747	6.10031	6.83626	3.58179	6.63709	3.05531	0.0132882
Btbd6	BTB (POZ) domain containing 6		6.06982	0.94322	0.984619	1.1079	0.955316	0.970773	2.66589	1.01133	-1.65455	0.00996235
Ppp1r9a	protein phosphatase 1, regulatory (inhibitor) subunit 9A		2.99379	3.06738	1.97687	0	7.07978	4.26588	2.67935	3.78189	1.10254	0.0314706
Scd4	stearoyl-coenzyme A desaturase 4		4.39411	3.59381	4.14073	3.18385	2.92087	2.53592	4.04288	2.88021	-1.16267	0.0280916
Plekhn1	pleckstrin homology domain containing, family N member 1		8.83133	8.49913	8.7668	10.1565	9.84888	9.43688	8.69909	9.81408	1.11499	1.85295e-06
Mbp	myelin basic protein		5.5048	0	3.87805	0	0	0	3.12762	0	-3.12762	0.00424561
Vps72	vacuolar protein sorting 72		0	8.33567	0	0	0	0	2.77856	0	-2.77856	2.97487e-09
Trnp1	TMF1-regulated nuclear protein 1		4.05941	2.89912	2.97298	0	1.52507	1.95593	3.3105	1.16033	-2.15017	0.016512
Oas1c	2-5 oligoadenylate synthetase 1C		2.1644	3.89164	2.55924	4.52049	5.23347	4.19204	2.87176	4.64867	1.77691	0.0114752
Pstpip1	proline-serine-threonine phosphatase-interacting protein 1		10.374	10.4673	10.4058	12.1887	11.8521	11.7911	10.4157	11.944	1.52829	2.33543e-26
Cmklr1	chemokine-like receptor 1		4.85112	4.58919	4.82813	5.56111	6.10031	5.98625	4.75615	5.88256	1.12641	0.000316569
Osgepl1	O-sialoglycoprotein endopeptidase-like 1		3.62283	1.50875	4.55534	1.1079	1.52507	0	3.22897	0.877658	-2.35131	0.0108903
Tex14	testis expressed gene 14		4.45265	3.70006	4.29256	5.59599	5.4348	5.15202	4.14843	5.39427	1.24585	0.00128623
Cramp1l	Crm, cramped-like (Drosophila)		5.93259	7.37664	3.29412	2.76057	4.86642	1.95593	5.53445	3.19431	-2.34014	0.0164634
Kitl	kit ligand		5.26454	6.22545	6.66981	4.65888	3.72324	5.26438	6.05327	4.54883	-1.50444	0.00780658
Acpp	acid phosphatase, prostate		4.80693	4.69577	1.56442	6.77611	5.08173	5.36861	3.68904	5.74215	2.05311	0.0490032
Ppm1l	protein phosphatase 1 (formerly 2C)-like		3.40296	3.4791	3.43134	2.4909	1.93244	2.27488	3.4378	2.23274	-1.20506	0.0470535
Igsf9	immunoglobulin superfamily, member 9		4.6656	6.05571	5.90032	7.40665	7.03916	7.14102	5.54055	7.19561	1.65506	0.000139099
Pias2	protein inhibitor of activated STAT 2		6.98164	8.50281	7.08824	7.78471	9.00213	9.25618	7.52423	8.68101	1.15678	0.0459945
Shcbp1	Shc SH2-domain binding protein 1		7.3788	7.3524	8.34855	0	2.72988	3.40584	7.69325	2.04524	-5.64801	1.28419e-15
Ckb	creatine kinase, brain		9.87057	10.0997	10.6012	9.48643	8.19491	9.43488	10.1905	9.03874	-1.15176	0.00577823
Zfp469	zinc finger protein 469		10.8358	10.6664	10.7173	8.9048	9.16202	9.1937	10.7398	9.08684	-1.65299	2.00454e-34
Ednrb	endothelin receptor type B		5.5591	5.86331	5.55469	8.19622	6.65155	8.39232	5.65903	7.7467	2.08766	3.03225e-06
Phactr1	phosphatase and actin regulator 1		0	0	1.97687	3.18385	1.93244	4.03195	0.658956	3.04941	2.39046	0.0349877
Relt	RELT tumor necrosis factor receptor		7.04959	7.43165	6.65588	8.88378	8.66097	9.06775	7.04571	8.87083	1.82513	1.19678e-11
Agpat2	1-acylglycerol-3-phosphate O-acyltransferase 2 (lysophosphatidic acid acyltransferase, beta)		5.91188	6.15247	5.67011	6.98789	7.91519	7.63472	5.91149	7.5126	1.60112	7.90136e-07
Slc25a22	solute carrier family 25 (mitochondrial carrier, glutamate), member 22		4.6656	6.01512	4.36288	8.54309	8.31036	7.26325	5.01453	8.0389	3.02436	1.08938e-07
Rnf31	ring finger protein 31		9.06269	8.50281	9.17614	10.1359	10.1297	10.3117	8.91388	10.1924	1.27852	1.26379e-08
Src	Rous sarcoma oncogene		3.62283	2.70861	2.97298	4.2843	4.99942	4.52841	3.10147	4.60405	1.50258	0.00356811
Traf7	TNF receptor-associated factor 7		2.42049	0.94322	0	4.1022	3.37713	2.75688	1.12124	3.41207	2.29083	0.0276137
Pdik1l	PDLIM1 interacting kinase 1 like		6.06982	3.59381	7.10885	2.4909	2.92087	2.27488	5.59082	2.56222	-3.02861	2.62178e-05
Pgap2	post-GPI attachment to proteins 2		0.90358	0	1.97687	3.18385	2.5097	3.11755	0.960149	2.93703	1.97688	0.037425
Anks3	ankyrin repeat and sterile alpha motif domain containing 3		7.65916	3.21806	5.67011	4.2843	3.61683	3.53092	5.51578	3.81069	-1.70509	0.00612578
Nrbp1	nuclear receptor binding protein 1		1.85284	1.91397	1.97687	2.15897	10.5808	2.27488	1.91456	5.00488	3.09032	0.000333752
Fam46a	family with sequence similarity 46, member A		9.85166	10.4282	9.50633	12.0576	12.507	11.3035	9.92873	11.956	2.02732	1.98003e-08
Ltbp1	latent transforming growth factor beta binding protein 1		0	0	0	1.1079	5.58347	0	0	2.23046	2.23046	0.0161363
Peli1	pellino 1		9.88658	9.68029	9.70382	10.9961	11.0641	10.9318	9.7569	10.9973	1.24041	4.15464e-29
Knl1	kinetochore scaffold 1		6.75617	0	6.82732	0	0	0	4.52783	0	-4.52783	0.0273618
Pidd1	p53 induced death domain protein 1		5.82591	7.4772	7.58394	6.37553	5.26904	5.91918	6.96235	5.85458	-1.10777	0.0234119
Art3	ADP-ribosyltransferase 3		0	0	0	6.5278	6.56834	5.64254	0	6.24623	6.24623	2.94631e-12
Prkag2	protein kinase, AMP-activated, gamma 2 non-catalytic subunit		4.894	4.64346	4.82813	3.18385	3.91505	4.11421	4.78853	3.7377	-1.05083	0.0192127
Anapc15	anaphase prompoting complex C subunit 15		5.01548	4.53279	6.66981	3.777	1.52507	4.801	5.40603	3.36769	-2.03834	0.0454063
Camk2b	calcium/calmodulin-dependent protein kinase II, beta		3.72135	0	5.39606	0	1.93244	0	3.03914	0.644148	-2.39499	0.0422029
---	---		7.26907	7.15168	7.27305	5.15622	5.55493	5.55688	7.23127	5.42268	-1.80859	7.93279e-15
Piwil4	piwi-like RNA-mediated gene silencing 4		0	0	0	6.43453	0	0	0	2.14484	2.14484	1.1449e-07
Col19a1	collagen, type XIX, alpha 1		7.09624	0	7.52383	0	0	0	4.87335	0	-4.87335	0.0190781
Csnk1a1	casein kinase 1, alpha 1		0	0	1.56442	5.52537	3.0895	1.54586	0.521473	3.38691	2.86544	0.00524097
5730480H06Rik	RIKEN cDNA 5730480H06 gene		4.13285	6.20755	4.14073	3.64999	4.08433	3.26888	4.82705	3.66773	-1.15931	0.0413206
Il7	interleukin 7		5.41933	5.5589	5.52433	7.7308	7.7234	6.72285	5.50085	7.39235	1.8915	4.24973e-08
Setd2	SET domain containing 2		7.12352	7.10409	6.91184	6.92069	8.77049	8.69262	7.04648	8.12794	1.08145	0.00842638
Gpr141	G protein-coupled receptor 141		10.806	10.2162	10.0365	11.8696	12.7466	11.0913	10.3529	11.9025	1.5496	9.9546e-05
Qrich1	glutamine-rich 1		6.21216	6.75551	6.9466	5.87691	5.40314	5.19045	6.63809	5.49017	-1.14792	0.00062088
Il12a	interleukin 12a		1.45491	0	0	3.64999	4.81921	1.95593	0.484972	3.47505	2.99007	0.00363625
Saa3	serum amyloid A 3		10.7281	11.2662	11.0223	18.2814	19.0745	18.1924	11.0056	18.5161	7.51053	8.25113e-153
Epsti1	epithelial stromal interaction 1 (breast)		7.80671	6.9403	7.35296	9.93939	9.1691	9.41473	7.36666	9.50774	2.14108	4.8796e-11
Pip5k1c	phosphatidylinositol-4-phosphate 5-kinase, type 1 gamma		7.38633	9.76841	5.82759	5.05957	5.55493	4.89708	7.66078	5.17053	-2.49025	0.000113535
Oas1g	2-5 oligoadenylate synthetase 1G		9.60623	8.91225	9.00805	11.6615	11.3112	11.2183	9.17551	11.397	2.22147	7.21495e-19
Impdh1	inosine monophosphate dehydrogenase 1		10.234	10.5698	10.4549	7.43582	8.66764	8.35051	10.4196	8.15132	-2.26825	3.00455e-11
Tmprss4	transmembrane protease, serine 4		0	0	2.78089	5.00871	3.24047	4.46712	0.926962	4.23877	3.31181	0.0118431
C130050O18Rik	RIKEN cDNA C130050O18 gene		7.64667	8.18828	8.27751	10.262	10.1536	10.3344	8.03749	10.25	2.21253	1.05454e-25
Flot1	flotillin 1		4.71427	4.13838	4.67071	5.72764	5.63889	5.7234	4.50779	5.69664	1.18885	0.000299013
Ino80e	INO80 complex subunit E		2.1644	4.41291	4.61418	2.98767	8.71354	8.90106	3.7305	6.86743	3.13693	0.000233528
Trmt1l	tRNA methyltransferase 1 like		4.45265	7.22471	5.36213	7.37687	7.31064	7.80539	5.67983	7.49763	1.8178	0.0455028
Fgfr1	fibroblast growth factor receptor 1		7.00138	7.01426	8.70724	0	5.52582	5.40174	7.57429	3.64252	-3.93177	0.00775786
Poli	polymerase (DNA directed), iota		0.90358	0.94322	0.984619	7.58217	4.61324	7.43313	0.943807	6.54285	5.59904	5.00941e-10
Nav2	neuron navigator 2		9.09291	9.44652	9.03522	5.98613	5.93301	7.2542	9.19155	6.39111	-2.80044	8.73707e-11
Azi2	5-azacytidine induced gene 2		5.89086	5.44127	5.09925	6.41513	7.74882	6.5854	5.47713	6.91645	1.43932	0.00122938
Clspn	claspin		7.04007	7.60579	6.77671	4.36741	4.16206	0	7.14086	2.84315	-4.2977	6.84019e-05
Tbp	TATA box binding protein		4.894	4.74625	3.29412	5.29004	5.84148	5.49681	4.31146	5.54278	1.23132	0.0283991
Ddit3	DNA-damage inducible transcript 3		9.34936	8.71093	9.03791	10.6365	10.5101	9.96752	9.03273	10.3714	1.33865	3.62768e-07
Shmt2	serine hydroxymethyltransferase 2 (mitochondrial)		10.5669	11.6197	10.7398	9.60889	10.4706	9.42282	10.9755	9.83409	-1.14137	0.00358518
Tmbim6	transmembrane BAX inhibitor motif containing 6		5.19766	5.50128	5.36213	6.68185	6.89863	6.22712	5.35369	6.60253	1.24884	2.22277e-05
Gcc2	GRIP and coiled-coil domain containing 2		7.04959	5.34629	5.49331	8.00184	6.59661	7.41701	5.96306	7.33849	1.37543	0.0339025
Nrg4	neuregulin 4		0	0.94322	0	2.4909	2.24975	2.27488	0.314407	2.33851	2.0241	0.0276381
Celf1	CUGBP, Elav-like family member 1		5.38967	5.13521	4.92428	3.89374	4.08433	4.11421	5.14972	4.03076	-1.11896	0.00233592
Chpf2	chondroitin polymerizing factor 2		6.77923	7.14229	6.99168	7.02676	8.02848	10.4527	6.97107	8.50266	1.53159	0.00399316
Irs3	insulin receptor substrate 3		4.76134	3.89164	3.77866	3.18385	3.37713	2.75688	4.14388	3.10595	-1.03793	0.048325
Mutyh	mutY DNA glycosylase		3.14345	3.35447	1.97687	1.72711	0	0	2.82493	0.575704	-2.24922	0.0320796
Cd83	CD83 antigen		10.3415	9.57076	8.98036	7.34647	7.25851	7.43313	9.63087	7.34604	-2.28484	1.03238e-10
---	---		9.03423	9.09621	9.01353	7.00096	5.37076	6.46516	9.04799	6.27896	-2.76902	5.21846e-11
Psmd11	proteasome (prosome, macropain) 26S subunit, non-ATPase, 11		6.62232	6.45524	6.03563	7.6584	6.96519	8.20792	6.37106	7.6105	1.23944	0.000860025
Uhrf1	ubiquitin-like, containing PHD and RING finger domains, 1		3.72135	3.97866	5.32739	3.64999	0.955316	2.53592	4.34247	2.38041	-1.96206	0.0344015
Pik3c3	phosphatidylinositol 3-kinase catalytic subunit type 3		4.76134	4.13838	9.56344	4.65888	4.7199	4.46712	6.15439	4.6153	-1.53908	0.00339947
Trim47	tripartite motif-containing 47		7.07776	9.18122	9.54843	6.96139	6.30264	8.27204	8.60247	7.17869	-1.42378	0.0316802
Aurkaip1	aurora kinase A interacting protein 1		0.90358	0.94322	0.984619	4.00173	4.43683	1.95593	0.943807	3.46483	2.52103	0.00214554
Chka	choline kinase alpha		3.72135	3.06738	3.87805	0	0.955316	2.75688	3.5556	1.2374	-2.3182	0.0367648
Uhrf1	ubiquitin-like, containing PHD and RING finger domains, 1		5.47687	5.37865	5.49331	3.64999	0.955316	3.53092	5.44961	2.71207	-2.73754	0.000213508
Mmp25	matrix metallopeptidase 25		4.97611	3.35447	4.87701	10.8903	8.65426	10.0599	4.40253	9.86816	5.46563	7.07106e-19
Wdr75	WD repeat domain 75		9.40601	9.63412	9.19313	8.61712	8.61679	7.99645	9.41109	8.41012	-1.00097	5.34644e-05
---	---		8.17159	7.41615	7.06733	8.90827	9.05148	8.86884	7.55169	8.94286	1.39117	4.95378e-05
Pot1b	protection of telomeres 1B		9.57199	9.76536	8.85484	7.077	9.00477	8.1359	9.39739	8.07256	-1.32483	0.0192488
Smim20	small integral membrane protein 20		0	0	0	0	4.37289	4.11421	0	2.82903	2.82903	0.00858413
Gfra2	glial cell line derived neurotrophic factor family receptor alpha 2		6.35712	5.24461	6.62759	3.777	1.52507	4.52841	6.07644	3.27683	-2.79961	0.00105567
Bmp1	bone morphogenetic protein 1		6.24565	7.68556	4.05837	8.57403	9.07176	7.68269	5.99653	8.44283	2.4463	0.0159796
Thoc7	THO complex 7		2.42049	1.50875	2.29724	4.90126	1.93244	6.9301	2.07549	4.58793	2.51244	0.000952775
Vamp8	vesicle-associated membrane protein 8		11.5094	12.0262	12.1334	13.4093	12.9048	13.1774	11.8897	13.1638	1.27418	1.23124e-08
Wdr35	WD repeat domain 35		0.90358	0.94322	2.55924	1.72711	6.74292	7.5706	1.46868	5.34688	3.8782	3.12943e-05
Cd9	CD9 antigen		7.50863	7.82124	7.9692	6.15936	6.2323	6.61396	7.76636	6.33521	-1.43115	7.01582e-09
---	---		5.5048	5.5589	4.82813	0	0	3.53092	5.29728	1.17697	-4.12031	0.00601096
Tmem106a	transmembrane protein 106A		5.86953	6.03556	6.17895	6.47256	7.76136	8.35475	6.02801	7.52956	1.50154	0.000560019
Entpd1	ectonucleoside triphosphate diphosphohydrolase 1		11.4279	11.4729	10.9464	9.86269	10.0767	10.3901	11.2824	10.1098	-1.17252	1.4034e-07
Wdr91	WD repeat domain 91		4.13285	3.89164	3.67192	1.1079	0	0.970773	3.8988	0.692892	-3.20591	0.000224987
Olfr658	olfactory receptor 658		0	0	3.29412	4.52049	4.81921	4.94282	1.09804	4.76084	3.6628	0.0149082
Scfd2	Sec1 family domain containing 2		0	0	0	7.0893	6.10031	6.97482	0	6.72148	6.72148	1.42281e-13
Zfp384	zinc finger protein 384		6.79062	5.84026	6.32701	5.4125	8.56765	9.12592	6.31929	7.70202	1.38273	0.0111776
Olah	oleoyl-ACP hydrolase		0	0	0	3.18385	1.93244	2.94846	0	2.68825	2.68825	0.003173
Ptpn22	protein tyrosine phosphatase, non-receptor type 22 (lymphoid)		9.75612	6.67962	7.86402	5.75875	6.33656	5.67	8.09992	5.92177	-2.17815	0.000192284
Ntng2	netrin G2		5.5855	5.7688	2.29724	7.82202	9.71988	5.64254	4.55051	7.72815	3.17763	0.00119957
Akt1	thymoma viral proto-oncogene 1		5.53221	5.37865	4.97005	3.64999	4.37289	2.94846	5.29363	3.65711	-1.63652	0.00143794
Tha1	threonine aldolase 1		6.66008	6.59951	7.04612	7.60803	7.575	8.22191	6.76857	7.80164	1.03308	0.000260371
Il12rb1	interleukin 12 receptor, beta 1		0	0	0	5.05957	3.50195	0	0	2.85384	2.85384	0.0078178
Ripor2	RHO family interacting cell polarization regulator 2		0	0	0	6.06293	6.52487	0	0	4.19593	4.19593	0.0345883
Ywhae	tyrosine 3-monooxygenase/tryptophan 5-monooxygenase activation protein, epsilon polypeptide		6.84627	8.15129	7.4611	9.53667	9.62528	7.86005	7.48622	9.00733	1.52111	0.00267278
Cpd	carboxypeptidase D		4.894	5.50128	4.97005	6.06293	6.2679	6.22712	5.12178	6.18598	1.0642	0.000466683
Dnajc24	DnaJ heat shock protein family (Hsp40) member C24		0	0	0	0	3.72324	4.84984	0	2.85769	2.85769	0.00730534
Cenpv	centromere protein V		6.0126	5.69362	6.78953	5.00871	4.95643	5.40174	6.16525	5.12229	-1.04295	0.00654137
Mpp1	membrane protein, palmitoylated		9.65846	9.23524	8.85788	9.93087	11.059	11.1002	9.25053	10.6967	1.44616	6.24714e-05
Parp3	poly (ADP-ribose) polymerase family, member 3		7.12352	6.48527	6.90007	8.15002	7.56788	8.16031	6.83628	7.9594	1.12312	0.000103829
---	---		3.62283	4.21206	3.77866	0	0	0	3.87118	0	-3.87118	6.55321e-06
---	---		8.10471	7.30267	6.958	9.25505	8.57832	8.58855	7.45513	8.80731	1.35218	0.000671369
Zfp365	zinc finger protein 365		5.29686	5.20906	5.58442	3.5107	3.37713	4.11421	5.36344	3.66735	-1.6961	3.53744e-05
Tnfrsf9	tumor necrosis factor receptor superfamily, member 9		5.44839	6.50005	0.984619	8.07165	8.28886	7.22673	4.31102	7.86241	3.55139	0.0160807
Spata13	spermatogenesis associated 13		11.3602	11.6415	10.7619	12.8754	13.5548	12.3378	11.2545	12.9227	1.66812	2.02839e-06
Rasgrp4	RAS guanyl releasing protein 4		5.23149	6.43999	5.64211	4.00173	2.72988	2.27488	5.7712	3.00216	-2.76903	1.06552e-05
---	---		3.51708	3.79903	4.29256	1.72711	2.92087	0	3.86956	1.54933	-2.32023	0.0241713
---	---		5.19766	4.58919	4.36288	7.31541	5.30375	5.19045	4.71658	5.93654	1.21996	0.0243063
---	---		5.7579	5.09683	5.32739	7.14923	6.97599	6.72285	5.39404	6.94936	1.55532	1.21957e-07
---	---		4.39411	4.58919	5.52433	2.98767	3.50195	3.9447	4.83588	3.47811	-1.35777	0.0103552
Bbs9	Bardet-Biedl syndrome 9 (human)		2.82679	8.07928	6.23627	0	0.955316	3.7526	5.71411	1.5693	-4.14481	0.00122475
Phf11c	PHD finger protein 11C		8.02014	7.86758	8.04065	10.4843	10.1714	10.069	7.97612	10.2415	2.26542	7.2662e-40
Smad5	SMAD family member 5		1.45491	1.91397	2.55924	1.1079	8.17629	2.27488	1.97604	3.85302	1.87698	0.00168702
Smad5	SMAD family member 5		7.24443	0.94322	1.56442	2.15897	1.52507	1.54586	3.25069	1.7433	-1.50739	0.00612193
Rhbdd3	rhomboid domain containing 3		2.1644	2.70861	2.55924	7.38687	1.93244	2.27488	2.47741	3.86473	1.38731	0.00900539
Mgst1	microsomal glutathione S-transferase 1		3.40296	3.97866	3.14247	6.27149	4.95643	4.03195	3.50803	5.08662	1.5786	0.00764827
P4htm	prolyl 4-hydroxylase, transmembrane (endoplasmic reticulum)		2.99379	2.48905	1.97687	0	0	0	2.48657	0	-2.48657	0.00810985
Pola1	polymerase (DNA directed), alpha 1		10.3947	11.0777	11.266	9.08747	8.84603	9.54835	10.9128	9.16062	-1.75219	4.5729e-09
Ifitm7	interferon induced transmembrane protein 7		0	0	0	7.00096	6.85248	5.84884	0	6.56743	6.56743	6.15728e-13
Prmt7	protein arginine N-methyltransferase 7		5.01548	4.97512	5.25528	2.4909	4.61324	2.53592	5.08196	3.21335	-1.86861	0.0274997
Slc35c2	solute carrier family 35, member C2		0	0	0	9.09358	0	0	0	3.03119	3.03119	2.441e-09
---	---		7.66536	7.85038	7.7374	5.20222	6.85248	6.07108	7.75105	6.04193	-1.70912	0.000244566
Agbl5	ATP/GTP binding protein-like 5		0	1.50875	0	4.44598	6.11992	0	0.502916	3.52197	3.01905	0.00623537
Oasl2	2-5 oligoadenylate synthetase-like 2		7.91996	6.86235	6.68362	9.74525	9.66754	8.49952	7.15531	9.3041	2.14879	6.06257e-06
Hist1h4b	histone cluster 1, H4b		9.84211	9.4427	10.5005	9.01844	8.91781	8.72244	9.92843	8.88623	-1.0422	0.000260114
Hist1h2ae	histone cluster 1, H2ae		8.5623	7.51408	8.40379	7.32584	6.93229	6.51143	8.16006	6.92319	-1.23687	0.000648596
H3f3a	H3 histone, family 3A		4.26939	3.4791	4.14073	5.59599	4.5568	5.15202	3.96307	5.1016	1.13853	0.0138153
Capn1	calpain 1		9.61106	8.99807	10.0592	7.32584	6.66496	8.87475	9.55612	7.62185	-1.93426	0.00389267
Pdlim2	PDZ and LIM domain 2		7.21936	6.58571	6.29139	7.7308	7.76136	8.08071	6.69882	7.85762	1.1588	0.000383142
Spaca6	sperm acrosome associated 6		8.3361	7.99829	8.33111	9.69386	9.72309	9.59744	8.22184	9.67146	1.44963	4.73301e-21
Oaz1	ornithine decarboxylase antizyme 1		10.3588	6.59951	6.53926	5.66331	5.40314	6.64196	7.83253	5.9028	-1.92972	0.00224807
Wdr62	WD repeat domain 62		4.3331	3.79903	4.97005	3.64999	2.5097	3.26888	4.36739	3.14286	-1.22453	0.0309576
Cln3	ceroid lipofuscinosis, neuronal 3, juvenile (Batten, Spielmeyer-Vogt disease)		3.62283	3.21806	4.21865	6.18249	4.37289	5.03018	3.68651	5.19519	1.50868	0.00781806
Casp8	caspase 8		6.72088	5.74417	6.83971	7.9078	7.40957	7.51111	6.43492	7.60949	1.17457	0.00190002
Hook1	hook microtubule tethering protein 1		3.62283	2.48905	5.46162	0	0	0	3.85783	0	-3.85783	6.31285e-05
Togaram1	TOG array regulator of axonemal microtubules 1		10.2822	10.4998	10.2717	9.51405	6.95431	7.09111	10.3513	7.85316	-2.4981	0.00240414
Vps16	VSP16 CORVET/HOPS core subunit		6.47478	0	5.21782	0	0	0	3.89753	0	-3.89753	0.0459703
Plk1	polo-like kinase 1		9.52672	9.10349	9.90574	8.02122	6.51008	7.84808	9.51198	7.45979	-2.05219	6.32303e-06
Stmn1	stathmin 1		3.98203	3.06738	4.67071	2.4909	0.955316	1.95593	3.90671	1.80072	-2.10599	0.00492322
Stat5a	signal transducer and activator of transcription 5A		2.63789	3.06738	0.984619	4.00173	4.30598	3.26888	2.22997	3.85886	1.6289	0.0436858
---	---		7.18524	7.90139	7.36158	6.31401	6.2679	5.79996	7.48273	6.12729	-1.35545	6.65567e-06
---	---		2.99379	2.22998	2.55924	3.64999	4.91213	3.64601	2.59433	4.06938	1.47504	0.0149924
Dusp13	dual specificity phosphatase 13		4.26939	0	3.29412	0	0	0	2.52117	0	-2.52117	0.0245448
Sdk1	sidekick cell adhesion molecule 1		4.97611	5.2793	4.61418	7.85838	7.93193	6.65576	4.95653	7.48203	2.52549	2.43972e-09
Uba7	ubiquitin-like modifier activating enzyme 7		6.26212	5.20906	6.01394	7.82936	7.69753	7.90118	5.82837	7.80936	1.98099	1.07468e-09
Zfp82	zinc finger protein 82		4.894	5.71912	5.80251	4.00173	4.16206	4.89708	5.47188	4.35362	-1.11826	0.0141379
H2-Q6	histocompatibility 2, Q region locus 6		8.99537	6.20755	5.87648	12.5874	10.3991	10.9619	7.02647	11.3161	4.28968	0.000490016
Zfp280c	zinc finger protein 280C		4.85112	5.09683	6.13943	3.35651	4.5568	4.11421	5.36246	4.00917	-1.35329	0.0120345
Azi2	5-azacytidine induced gene 2		8.63044	8.47314	8.35718	10.2179	9.89656	9.68248	8.48692	9.93233	1.4454	2.32652e-13
Fam149a	family with sequence similarity 149, member A		3.14345	2.89912	2.55924	3.64999	3.37713	5.15202	2.86727	4.05971	1.19245	0.042935
Ppp3ca	protein phosphatase 3, catalytic subunit, alpha isoform		1.45491	5.886	0.984619	1.1079	0.955316	1.54586	2.77518	1.20303	-1.57215	0.0154114
Olfr56	olfactory receptor 56		0	0	0	7.87268	5.74374	7.81156	0	7.14266	7.14266	3.6186e-13
Map3k9	mitogen-activated protein kinase kinase kinase 9		2.1644	8.11334	1.97687	1.72711	0	1.54586	4.08487	1.09099	-2.99388	0.000414798
Gbp10	guanylate-binding protein 10		0	3.89164	0	9.46301	9.34813	9.22644	1.29721	9.34586	8.04865	0.000182855
Csnk1e	casein kinase 1, epsilon		5.05381	4.28217	4.49399	3.35651	4.00217	3.40584	4.60999	3.58817	-1.02182	0.0304868
Inf2	inverted formin, FH2 and WH2 domain containing		5.29686	5.01684	4.72512	3.89374	3.91505	3.9447	5.01294	3.91783	-1.09511	0.00411712
Dock4	dedicator of cytokinesis 4		7.08703	6.98303	7.0137	8.42196	8.12869	8.17476	7.02792	8.2418	1.21388	2.83788e-12
Gm4924	predicted gene 4924		0	2.48905	0	3.64999	3.72324	3.9447	0.829683	3.77264	2.94296	0.013937
Rasa1	RAS p21 protein activator 1		7.15029	6.61317	7.27305	5.48872	4.16206	5.61455	7.01217	5.08844	-1.92373	4.05856e-05
Pidd1	p53 induced death domain protein 1		5.01548	0.94322	5.52433	0	0	1.54586	3.82768	0.515286	-3.31239	0.00205082
---	---		5.97315	5.17261	5.21782	0	0	3.7526	5.45453	1.25087	-4.20366	0.00956099
Gpr160	G protein-coupled receptor 160		4.93564	3.59381	3.67192	2.15897	2.24975	3.53092	4.06712	2.64655	-1.42057	0.048032
Tgtp2	T cell specific GTPase 2		9.15813	7.63287	8.54658	14.338	13.3154	13.6079	8.44586	13.7538	5.30792	8.00699e-36
Enpp1	ectonucleotide pyrophosphatase/phosphodiesterase 1		4.45265	6.70536	6.27325	3.18385	4.08433	4.33613	5.81042	3.8681	-1.94232	0.00129323
Kmt5a	lysine methyltransferase 5A		0	0	0	0	11.5354	0	0	3.84513	3.84513	7.4259e-11
Fam83d	family with sequence similarity 83, member D		5.97315	5.09683	6.98054	3.64999	0	3.26888	6.01684	2.30629	-3.71055	0.000292428
Mdn1	midasin AAA ATPase 1		6.54372	6.9403	5.92377	4.59135	6.2679	4.52841	6.46927	5.12922	-1.34005	0.0481851
Cadm1	cell adhesion molecule 1		9.24971	9.4617	10.4347	6.24975	5.86491	6.33398	9.71536	6.14955	-3.56581	5.54253e-22
Nt5c3b	5-nucleotidase, cytosolic IIIB		2.63789	3.70006	5.90032	1.1079	0.955316	3.11755	4.07943	1.72692	-2.3525	0.0155308
Cdc20	cell division cycle 20		3.98203	3.4791	3.97103	1.1079	0.955316	2.94846	3.81072	1.67056	-2.14016	0.0169185
Gpr85	G protein-coupled receptor 85		2.63789	1.50875	1.97687	5.84827	5.33765	3.53092	2.04117	4.90561	2.86444	6.59196e-05
Klhl3	kelch-like 3		8.80067	8.79426	8.48879	6.37553	5.93301	5.91918	8.69457	6.07591	-2.61867	2.31351e-31
Nhlrc4	NHL repeat containing 4		2.82679	2.48905	3.55664	0	0.955316	0	2.95749	0.318439	-2.63905	0.0046286
Slc37a2	solute carrier family 37 (glycerol-3-phosphate transporter), member 2		7.2024	7.88459	6.90007	5.45111	6.94334	5.61455	7.32902	6.003	-1.32602	0.0162644
Nynrin	NYN domain and retroviral integrase containing		6.5966	6.45524	5.82759	5.00871	5.93301	4.40311	6.29314	5.11494	-1.1782	0.0254577
Knstrn	kinetochore-localized astrin/SPAG5 binding		4.26939	3.89164	4.97005	0	3.0895	0	4.37702	1.02983	-3.34719	0.0185673
Eng	endoglin		8.24795	9.23524	9.07242	10.3967	10.6252	10.1806	8.85187	10.4008	1.54898	4.51167e-07
Zcchc6	zinc finger, CCHC domain containing 6		8.1846	6.20755	5.64211	9.05022	8.92061	8.45681	6.67809	8.80921	2.13113	0.00807044
Slc4a7	solute carrier family 4, sodium bicarbonate cotransporter, member 7		0	0	0	10.8183	0	0	0	3.60609	3.60609	1.61675e-10
Sbk2	SH3-binding domain kinase family, member 2		2.99379	1.50875	1.56442	0	0	0	2.02232	0	-2.02232	0.040697
Gne	glucosamine (UDP-N-acetyl)-2-epimerase/N-acetylmannosamine kinase		5.47687	5.47159	3.43134	0	0	3.64601	4.79327	1.21534	-3.57793	0.0359429
Fry	FRY microtubule binding protein		5.63689	5.86331	5.69758	4.59135	4.81921	4.46712	5.7326	4.62589	-1.1067	0.000306568
Ptgs2	prostaglandin-endoperoxide synthase 2		7.72	8.49545	6.88819	12.512	12.702	11.5362	7.70121	12.2501	4.54887	4.46503e-23
Cmtr1	cap methyltransferase 1		5.5591	4.28217	5.05746	6.86459	6.80481	6.31671	4.96624	6.66203	1.69579	6.03589e-05
---	---		7.02086	5.93034	6.85198	8.83716	7.33601	8.00186	6.60106	8.05835	1.45729	0.00169199
Rgl1	ral guanine nucleotide dissociation stimulator,-like 1		5.44839	4.53279	5.80251	7.51996	6.38599	7.33362	5.26123	7.07986	1.81863	0.000111055
Ddx58	DEAD (Asp-Glu-Ala-Asp) box polypeptide 58		8.79502	7.37664	6.92352	10.3335	10.0437	9.94522	7.69839	10.1075	2.4091	7.70106e-06
Armc2	armadillo repeat containing 2		6.51654	5.64123	6.42886	2.76057	1.52507	0	6.19554	1.42855	-4.767	3.34151e-11
---	---		4.93564	4.53279	5.01441	8.34716	6.79264	8.44493	4.82762	7.86158	3.03396	9.91065e-11
Nap1l1	nucleosome assembly protein 1-like 1		6.3104	6.43999	6.83971	5.05957	5.58347	5.33469	6.53003	5.32591	-1.20412	5.912e-05
Sarm1	sterile alpha and HEAT/Armadillo motif containing 1		5.68652	6.01512	6.61324	4.44598	4.95643	4.69806	6.10496	4.70016	-1.4048	0.000197098
Lrfn1	leucine rich repeat and fibronectin type III domain containing 1		6.37236	5.61431	5.67011	7.43582	6.63801	7.10123	5.88559	7.05835	1.17276	0.00121653
Gm12216	predicted gene 12216		1.85284	3.70006	3.43134	5.59599	4.77041	4.98716	2.99475	5.11785	2.1231	0.000746399
Znrd1as	zinc ribbon domain containing 1, antisense		3.81358	4.34902	4.05837	0	1.93244	0	4.07366	0.644148	-3.42951	0.000240391
C1ql2	complement component 1, q subcomponent-like 2		0	0	0	3.18385	1.93244	1.95593	0	2.35741	2.35741	0.0119389
Cntd1	cyclin N-terminal domain containing 1		3.27903	5.2793	5.09925	1.1079	3.72324	2.75688	4.55253	2.52934	-2.02319	0.0244153
Ehmt2	euchromatic histone lysine N-methyltransferase 2		5.84789	6.01512	5.25528	6.80621	6.51008	7.78041	5.70609	7.03223	1.32614	0.00169559
Cpne2	copine II		5.38967	6.11454	5.82759	6.83569	6.52487	7.00748	5.77727	6.78935	1.01208	0.000979299
Zfp276	zinc finger protein (C2H2 type) 276		6.54372	8.64926	8.73733	9.26592	9.21769	9.57583	7.97677	9.35315	1.37638	0.0397791
Crtam	cytotoxic and regulatory T cell molecule		2.1644	0	0.984619	2.76057	4.08433	2.53592	1.04967	3.12694	2.07726	0.0384589
Pycard	PYD and CARD domain containing		11.2049	11.0301	11.3753	12.5406	11.8681	12.3924	11.2034	12.267	1.0636	4.64793e-07
Dkkl1	dickkopf-like 1		2.99379	2.48905	2.55924	0	0	0	2.68069	0	-2.68069	0.00328687
Serpinb6a	serine (or cysteine) peptidase inhibitor, clade B, member 6a		4.76134	4.4741	6.96932	3.64999	3.24047	4.69806	5.40159	3.86284	-1.53875	0.0209406
Pde3b	phosphodiesterase 3B, cGMP-inhibited		10.1927	9.97434	8.88203	7.45495	8.71354	7.27223	9.68303	7.81357	-1.86946	0.000276936
AC121965.1	---		6.14274	5.58687	5.751	6.76082	6.94334	6.78695	5.82687	6.83037	1.0035	0.000106242
---	---		5.26454	5.2793	5.751	4.52049	4.23581	4.33613	5.43162	4.36414	-1.06747	0.00202117
Kmt5b	lysine methyltransferase 5B		0	0	0	11.0268	0	0	0	3.67559	3.67559	1.48264e-10
Slc25a45	solute carrier family 25, member 45		5.05381	4.88788	4.49399	7.38687	5.58347	7.13118	4.81189	6.7005	1.88861	9.40599e-05
Mamld1	mastermind-like domain containing 1		8.70458	8.02409	8.63449	0	4.81921	6.1117	8.45439	3.64364	-4.81075	0.0193927
Adgrf5	adhesion G protein-coupled receptor F5		0	0	0	0	5.95502	0	0	1.98501	1.98501	0.0417659
Dock4	dedicator of cytokinesis 4		6.16041	6.0952	5.90032	7.19545	6.89863	7.38423	6.05198	7.15944	1.10746	4.99554e-06
Hivep2	human immunodeficiency virus type I enhancer binding protein 2		5.41933	5.31318	6.19831	7.67481	7.26733	6.96377	5.64361	7.30197	1.65836	5.99174e-06
Stac2	SH3 and cysteine rich domain 2		10.8338	9.94357	10.1626	8.56526	7.86378	8.07044	10.3133	8.16649	-2.14683	1.01537e-11
Nr3c1	nuclear receptor subfamily 3, group C, member 1		12.0173	11.0771	10.5237	12.6043	12.4493	12.0592	11.206	12.371	1.16494	0.00661177
Smyd2	SET and MYND domain containing 2		9.02461	8.80024	9.09583	7.50168	7.56788	8.32914	8.97356	7.79957	-1.174	8.44284e-05
Nav2	neuron navigator 2		12.5641	12.9477	12.6095	10.5335	9.49804	11.005	12.7071	10.3455	-2.36161	9.28765e-10
Tmem147	transmembrane protein 147		6.53019	5.84026	7.1981	5.10871	5.08173	5.11254	6.52285	5.10099	-1.42186	0.000304589
Slc7a7	solute carrier family 7 (cationic amino acid transporter, y+ system), member 7		2.1644	0	3.55664	5.52537	7.08976	6.26362	1.90701	6.29292	4.3859	4.41926e-06
Mast4	microtubule associated serine/threonine kinase family member 4		0	1.91397	0	4.84437	5.37076	1.95593	0.63799	4.05702	3.41903	0.00168702
---	---		13.8683	13.463	13.2614	14.8891	14.4288	14.5613	13.5309	14.6264	1.0955	3.94569e-07
Fry	FRY microtubule binding protein		5.91188	5.58687	6.03563	4.00173	4.91213	5.15202	5.84479	4.68863	-1.15617	0.00566466
Frmd4a	FERM domain containing 4A		7.19384	6.86235	7.27305	9.51633	8.94005	8.12106	7.10975	8.85915	1.7494	1.75837e-06
Zbtb16	zinc finger and BTB domain containing 16		7.25269	7.3524	8.2453	4.44598	1.93244	3.53092	7.6168	3.30311	-4.31368	2.15805e-11
Nxpe4	neurexophilin and PC-esterase domain family, member 4		0	1.50875	0	0	4.16206	4.40311	0.502916	2.85506	2.35214	0.032837
Kif23	kinesin family member 23		6.16041	6.05571	6.88819	3.777	0	5.26438	6.36811	3.01379	-3.35431	0.0321646
Entpd5	ectonucleoside triphosphate diphosphohydrolase 5		8.49773	7.43934	7.49281	6.35531	6.19581	5.26438	7.80996	5.9385	-1.87146	2.12022e-05
Zfhx4	zinc finger homeodomain 4		0	0	0	0	6.08043	0	0	2.02681	2.02681	0.0365615
Arhgef6	Rac/Cdc42 guanine nucleotide exchange factor (GEF) 6		11.2577	11.3855	11.291	9.23306	9.78275	9.68079	11.3114	9.56553	-1.74587	4.93914e-22
Selenoh	selenoprotein H		7.56942	7.79151	8.124	6.94795	6.10031	6.88395	7.82831	6.64407	-1.18424	0.000238587
Gramd4	GRAM domain containing 4		8.69855	9.06174	8.89987	7.83667	8.15269	6.38458	8.88672	7.45798	-1.42874	0.00461797
---	---		0	0	0	0	9.98477	0	0	3.32826	3.32826	9.42198e-10
---	---		3.51708	6.17106	3.43134	2.4909	1.52507	3.53092	4.37316	2.51563	-1.85753	0.0213077
Pnpla2	patatin-like phospholipase domain containing 2		7.09624	0	0	0	0	0	2.36541	0	-2.36541	2.45263e-08
Samd15	sterile alpha motif domain containing 15		0	0	0.984619	2.76057	3.0895	0.970773	0.328206	2.27361	1.94541	0.0345082
Htr7	5-hydroxytryptamine (serotonin) receptor 7		0	0	0	2.15897	2.92087	3.26888	0	2.78291	2.78291	0.00195341
---	---		0.90358	0	0	2.15897	4.00217	1.54586	0.301193	2.569	2.26781	0.0141812
---	---		2.63789	6.17106	3.14247	2.4909	3.24047	2.27488	3.98381	2.66875	-1.31506	0.0358854
Cdk18	cyclin-dependent kinase 18		13.3984	12.9282	13.6845	12.3754	11.3091	12.474	13.337	12.0528	-1.28422	0.000353275
Lama5	laminin, alpha 5		0	0	0	4.1022	3.0895	1.54586	0	2.91252	2.91252	0.00181145
Ranbp1	RAN binding protein 1		4.39411	5.31318	5.61355	2.15897	3.72324	3.40584	5.10695	3.09602	-2.01093	0.000932534
Nhs	NHS actin remodeling regulator		4.3331	4.28217	0	6.49121	8.55329	3.7526	2.87175	6.2657	3.39395	0.00599573
Sp100	nuclear antigen Sp100		11.7911	11.378	11.1931	13.775	13.3437	13.1619	11.4541	13.4269	1.97282	5.91106e-17
Car4	carbonic anhydrase 4		0	0	0	4.52049	4.86642	5.07195	0	4.81962	4.81962	1.19959e-08
Ahsa2	AHA1, activator of heat shock protein ATPase 2		1.45491	0.94322	2.97298	4.2843	3.0895	3.64601	1.79037	3.67327	1.8829	0.0330457
Sgms1	sphingomyelin synthase 1		9.4097	9.47111	9.4489	8.65068	8.49441	8.1506	9.44324	8.4319	-1.01134	7.43125e-09
Men1	multiple endocrine neoplasia 1		6.72088	7.81535	6.62759	8.45559	8.35242	7.60657	7.05461	8.13819	1.08358	0.0174051
Sh3kbp1	SH3-domain kinase binding protein 1		4.56305	3.35447	3.67192	5.81904	4.23581	5.26438	3.86315	5.10641	1.24326	0.0314994
1810043G02Rik	RIKEN cDNA 1810043G02 gene		5.95301	6.81584	6.46127	7.40665	7.7298	7.37592	6.41004	7.50412	1.09408	0.000339442
Palm3	paralemmin 3		4.45265	2.48905	3.29412	0	0	0	3.41194	0	-3.41194	0.000227542
Plcg1	phospholipase C, gamma 1		3.90026	5.05739	5.09925	3.35651	3.61683	3.53092	4.68563	3.50142	-1.18421	0.0139948
Cenpe	centromere protein E		9.98034	9.77451	10.7206	8.6086	8.13833	8.88943	10.1585	8.54546	-1.61304	8.08833e-07
Sp100	nuclear antigen Sp100		5.86953	4.79502	5.29178	7.7308	7.70404	7.34218	5.31878	7.59234	2.27356	5.86953e-11
Zc3h7a	zinc finger CCCH type containing 7 A		3.62283	0	3.14247	10.0692	9.94547	0	2.2551	6.67155	4.41645	0.0130883
Dsn1	DSN1 homolog, MIS12 kinetochore complex component		4.76134	5.58687	5.09925	3.777	3.0895	4.03195	5.14915	3.63282	-1.51634	0.00127391
Cp	ceruloplasmin		7.3788	6.54352	6.55436	7.14923	7.44109	9.20783	6.82556	7.93272	1.10716	0.0247246
Cp	ceruloplasmin		0	0	0	7.39679	7.6239	9.28755	0	8.10274	8.10274	6.39405e-16
Cp	ceruloplasmin		7.00138	5.86331	7.04612	8.37253	8.26704	7.02885	6.63694	7.88947	1.25254	0.00873899
Mycl	v-myc avian myelocytomatosis viral oncogene lung carcinoma derived		8.22294	7.57818	6.59875	6.50962	4.7199	4.58721	7.46662	5.27224	-2.19438	0.00158181
Apoo	apolipoprotein O		0	0	0	0	6.51008	0	0	2.17003	2.17003	1.0245e-07
Ralgds	ral guanine nucleotide dissociation stimulator		7.19384	5.53038	4.67071	6.74537	9.04892	7.55596	5.79831	7.78342	1.9851	0.0149619
Dis3l	DIS3 like exosome 3-5 exoribonuclease		5.38967	6.0952	6.91184	0	0	0	6.13224	0	-6.13224	4.96131e-11
Dst	dystonin		2.63789	3.70006	4.55534	6.56348	7.53173	3.7526	3.6311	5.94927	2.31817	0.00205925
Krtcap3	keratinocyte associated protein 3		2.99379	2.70861	3.14247	5.72764	4.23581	3.11755	2.94829	4.36033	1.41205	0.0196844
Osbpl10	oxysterol binding protein-like 10		5.5591	6.22545	5.29178	0	0	1.54586	5.69211	0.515286	-5.17683	2.89731e-08
Usp24	ubiquitin specific peptidase 24		7.48779	6.83928	7.57656	8.68753	8.75176	8.91834	7.30121	8.78588	1.48466	6.98951e-09
Milr1	mast cell immunoglobulin like receptor 1		9.62067	9.4427	9.65736	10.6144	10.6799	10.8973	9.57357	10.7305	1.15697	1.27939e-16
Pla2g4a	phospholipase A2, group IVA (cytosolic, calcium-dependent)		9.98902	10.9623	10.6371	11.8081	11.9638	11.4821	10.5295	11.7513	1.22187	2.58517e-05
Narfl	nuclear prelamin A recognition factor-like		6.35712	6.07559	4.92428	4.19612	5.37076	2.75688	5.78566	4.10792	-1.67774	0.0456501
Clec16a	C-type lectin domain family 16, member A		2.1644	1.50875	1.56442	6.77611	7.20442	7.30763	1.74586	7.09605	5.3502	1.13155e-22
Alas1	aminolevulinic acid synthase 1		10.7385	11.2467	10.8395	13.2242	12.1129	12.4093	10.9415	12.5821	1.64061	1.0012e-07
Ccnd3	cyclin D3		0	0	0	0	0	6.48075	0	2.16025	2.16025	1.3766e-07
Lilr4b	leukocyte immunoglobulin-like receptor, subfamily B, member 4B		7.70803	7.4772	8.37431	9.32948	8.50564	8.75486	7.85318	8.86332	1.01015	0.00406615
Nfkbid	nuclear factor of kappa light polypeptide gene enhancer in B cells inhibitor, delta		3.14345	9.36608	3.55664	3.18385	3.61683	2.75688	5.35539	3.18585	-2.16953	0.00473468
Il18	interleukin 18		6.5704	5.74417	6.32701	8.83351	9.09919	8.77712	6.21386	8.90328	2.68942	2.3625e-23
Xiap	X-linked inhibitor of apoptosis		9.27223	10.0263	10.0446	8.75081	9.46775	7.08092	9.78105	8.43316	-1.34789	0.0485663
Psen1	presenilin 1		12.2556	12.3012	10.1465	13.3125	13.2008	13.1668	11.5678	13.2267	1.65893	0.00517097
Rffl	ring finger and FYVE like domain containing protein		8.55229	9.27446	8.61661	10.4188	10.9834	9.8509	8.81445	10.4177	1.60324	4.25297e-06
Slc25a12	solute carrier family 25 (mitochondrial carrier, Aralar), member 12		6.229	5.7688	6.34449	7.0646	7.52439	7.35069	6.1141	7.31323	1.19913	7.45697e-06
Rrp1b	ribosomal RNA processing 1 homolog B (S. cerevisiae)		2.42049	3.21806	1.97687	1.1079	0	0	2.53847	0.369301	-2.16917	0.0180527
Pnpla7	patatin-like phospholipase domain containing 7		10.4261	10.1022	9.94065	9.84649	8.37707	9.18897	10.1563	9.13751	-1.0188	0.0162034
Gbp10	guanylate-binding protein 10		0	1.50875	0	7.59084	7.31915	7.37592	0.502916	7.42863	6.92572	1.06219e-14
Papss1	3-phosphoadenosine 5-phosphosulfate synthase 1		3.98203	3.70006	0	5.33203	6.15836	4.26588	2.5607	5.25209	2.69139	0.0317218
Tmem219	transmembrane protein 219		3.40296	3.21806	2.55924	4.36741	4.37289	4.26588	3.06008	4.33539	1.27531	0.0110978
Stat3	signal transducer and activator of transcription 3		5.5591	6.73065	6.958	7.81463	7.44887	7.78041	6.41592	7.6813	1.26538	0.00367
Bcl2a1d	B cell leukemia/lymphoma 2 related protein A1d		8.78367	7.64622	7.27305	10.6798	11.4205	9.45475	7.90098	10.5184	2.61738	2.33652e-06
Bcl2a1a	B cell leukemia/lymphoma 2 related protein A1a		7.12352	6.99351	5.92377	10.2661	11.3192	8.94949	6.68027	10.1783	3.49798	4.15677e-10
Setdb2	SET domain, bifurcated 2		7.04007	6.40899	6.87622	9.01199	8.7549	8.82981	6.7751	8.86557	2.09047	4.47532e-20
Nlrc5	NLR family, CARD domain containing 5		6.51654	5.61431	6.93511	7.57344	8.13833	7.22673	6.35532	7.64617	1.29085	0.00373934
Idi1	isopentenyl-diphosphate delta isomerase		10.9877	10.7289	10.8887	9.77028	9.42897	9.11597	10.8684	9.43841	-1.43002	5.68075e-12
Kcnc1	potassium voltage gated channel, Shaw-related subfamily, member 1		2.1644	2.48905	3.67192	0	0	0	2.77512	0	-2.77512	0.002893
Lipc	lipase, hepatic		4.50891	4.41291	2.97298	5.2468	5.37076	5.64254	3.96493	5.42003	1.4551	0.00663026
Pfkfb3	6-phosphofructo-2-kinase/fructose-2,6-biphosphatase 3		6.24565	3.59381	5.39606	8.4977	8.13352	8.65876	5.07851	8.42999	3.35148	4.39941e-07
Prss50	protease, serine 50		2.42049	2.89912	1.97687	5.81904	4.91213	4.58721	2.43216	5.10613	2.67397	4.9232e-06
Golga7	golgi autoantigen, golgin subfamily a, 7		5.09114	3.97866	4.61418	7.56467	5.40314	4.75045	4.56132	5.90608	1.34476	0.0215567
Hist1h2be	histone cluster 1, H2be		0	0	0	8.73133	0	0	0	2.91044	2.91044	4.19153e-09
---	---		3.62283	3.4791	3.67192	5.10871	5.08173	4.52841	3.59128	4.90628	1.315	0.00144666
Nostrin	nitric oxide synthase trafficker		9.39299	9.37614	9.85175	8.47445	8.38925	8.65533	9.54029	8.50634	-1.03395	2.22659e-07
Gbp5	guanylate binding protein 5		0	0	0	3.64999	3.61683	4.46712	0	3.91131	3.91131	5.2232e-06
Manba	mannosidase, beta A, lysosomal		1.85284	3.97866	2.97298	6.6154	7.00792	3.40584	2.93482	5.67639	2.74156	0.000781715
Ankrd66	ankyrin repeat domain 66		5.5048	5.24461	6.85198	8.38255	7.79224	8.50334	5.86713	8.22605	2.35892	5.45955e-06
Slc18a1	solute carrier family 18 (vesicular monoamine), member 1		5.19766	0	4.14073	0	0	0	3.1128	0	-3.1128	0.00488652
Ptpn1	protein tyrosine phosphatase, non-receptor type 1		5.44839	5.37865	5.32739	6.45367	6.51008	7.09111	5.38481	6.68495	1.30015	1.03907e-05
Nmral1	NmrA-like family domain containing 1		3.51708	3.4791	3.77866	6.24975	5.99804	6.61396	3.59161	6.28725	2.69564	6.44938e-13
Rptor	regulatory associated protein of MTOR, complex 1		6.0126	7.29421	7.93498	5.45111	4.77041	5.7234	7.0806	5.31497	-1.76562	0.000462625
Gm614	predicted gene 614		0	0	0	5.33203	4.77041	0	0	3.36748	3.36748	0.00200513
Ccdc18	coiled-coil domain containing 18		5.35939	5.74417	5.87648	3.89374	2.5097	4.89708	5.66002	3.76684	-1.89318	0.00888318
Acp6	acid phosphatase 6, lysophosphatidic		5.53221	5.69362	6.17895	4.44598	4.5568	5.40174	5.80159	4.80151	-1.00008	0.0200127
Itpr1	inositol 1,4,5-trisphosphate receptor 1		5.71071	5.13521	4.72512	6.92069	6.75551	6.78695	5.19035	6.82105	1.63071	1.24487e-06
Tarm1	T cell-interacting, activating receptor on myeloid cells 1		6.75617	7.12332	4.61418	11.3368	11.5031	10.5758	6.16456	11.1386	4.97402	2.24596e-16
Rfc2	replication factor C (activator 1) 2		5.5855	5.2793	5.58442	4.36741	3.37713	4.94282	5.48307	4.22912	-1.25395	0.0163459
Mrps33	mitochondrial ribosomal protein S33		3.40296	3.06738	2.78089	4.1022	4.43683	3.7526	3.08374	4.09721	1.01347	0.0481973
Trim39	tripartite motif-containing 39		0	0	0	5.98613	5.46579	4.69806	0	5.38332	5.38332	1.34231e-09
Dnah2	dynein, axonemal, heavy chain 2		4.3331	3.79903	3.97103	6.64901	4.77041	6.35104	4.03438	5.92349	1.8891	0.000270293
Trp53	transformation related protein 53		10.1917	8.8298	10.2545	8.04034	8.28886	9.62401	9.75865	8.65107	-1.10758	0.0491884
Abcb1b	ATP-binding cassette, sub-family B (MDR/TAP), member 1B		11.3763	11.6457	11.3011	9.41009	10.0539	9.2125	11.4411	9.55885	-1.88221	9.70383e-13
Smarca2	SWI/SNF related, matrix associated, actin dependent regulator of chromatin, subfamily a, member 2		10.183	10.1321	10.1378	6.47256	5.69227	9.28088	10.151	7.14857	-3.00241	0.00742127
Uba7	ubiquitin-like modifier activating enzyme 7		0.90358	2.48905	0	4.84437	4.86642	4.69806	1.13088	4.80295	3.67207	3.08481e-06
Psd3	pleckstrin and Sec7 domain containing 3		6.99154	6.9403	8.05134	4.90126	4.91213	4.75045	7.32773	4.85461	-2.47312	5.53053e-10
Olfr1395	olfactory receptor 1395		0	0	0	2.15897	1.93244	3.26888	0	2.45343	2.45343	0.00835881
Adssl1	adenylosuccinate synthetase like 1		12.5639	12.7996	12.2481	10.7761	10.4639	11.2124	12.5372	10.8175	-1.71975	7.12521e-12
Proser3	proline and serine rich 3		4.71427	5.17261	5.09925	4.1022	3.50195	4.11421	4.99537	3.90612	-1.08925	0.00729622
Mybbp1a	MYB binding protein (P160) 1a		6.35712	7.16102	6.21741	4.44598	5.81766	5.61455	6.57852	5.29273	-1.28579	0.00943895
Adap2	ArfGAP with dual PH domains 2		2.99379	3.06738	0	5.4125	3.24047	4.84984	2.02039	4.50094	2.48055	0.0203524
Ltbp1	latent transforming growth factor beta binding protein 1		0	0	0	0	6.97599	0	0	2.32533	2.32533	5.93722e-08
Tnfrsf9	tumor necrosis factor receptor superfamily, member 9		0	3.70006	2.97298	5.00871	4.81921	4.98716	2.22435	4.93836	2.71401	0.0143932
Neil3	nei like 3 (E. coli)		2.1644	3.06738	2.78089	1.72711	0	0	2.67089	0.575704	-2.09519	0.0473998
Fbxl19	F-box and leucine-rich repeat protein 19		3.62283	4.93216	4.87701	6.37553	4.5568	6.83626	4.47733	5.92286	1.44553	0.0161356
---	---		5.38967	5.24461	5.92377	9.07825	6.95431	7.94118	5.51935	7.99124	2.47189	1.40787e-06
Vsig10	V-set and immunoglobulin domain containing 10		4.26939	2.70861	2.29724	2.15897	0	0.970773	3.09174	1.04325	-2.0485	0.0371738
Serp1	stress-associated endoplasmic reticulum protein 1		13.8632	13.5658	13.5622	15.4553	15.1999	14.5608	13.6637	15.072	1.40827	5.85543e-09
Tbc1d30	TBC1 domain family, member 30		6.81314	6.98303	7.2912	5.59599	5.40314	5.586	7.02912	5.52838	-1.50074	3.58182e-09
Fblim1	filamin binding LIM protein 1		5.29686	5.2793	4.49399	3.35651	2.5097	3.64601	5.02338	3.17074	-1.85264	0.000367378
Rptor	regulatory associated protein of MTOR, complex 1		7.64039	8.73612	8.93492	7.27294	7.38546	7.49585	8.43714	7.38475	-1.05239	0.00178624
Tap2	transporter 2, ATP-binding cassette, sub-family B (MDR/TAP)		10.7392	10.5343	10.3785	12.9762	12.7445	12.2699	10.5507	12.6635	2.11287	1.71397e-22
---	---		4.39411	5.01684	4.55534	3.35651	2.72988	3.53092	4.65543	3.20577	-1.44966	0.00286836
Stx11	syntaxin 11		3.40296	3.4791	1.56442	4.52049	4.37289	3.9447	2.81549	4.27936	1.46387	0.0452338
Slamf8	SLAM family member 8		7.83449	6.67962	7.21721	8.31612	8.09935	8.52606	7.24377	8.31384	1.07007	0.00375788
Mapk8ip3	mitogen-activated protein kinase 8 interacting protein 3		3.40296	0	3.97103	7.35668	7.09967	6.97482	2.45799	7.14372	4.68573	1.00698e-07
Ms4a12	membrane-spanning 4-domains, subfamily A, member 12		0	0	0	1.1079	2.72988	2.94846	0	2.26208	2.26208	0.0182003
Eml6	echinoderm microtubule associated protein like 6		5.32846	6.83928	7.04612	4.95598	3.61683	5.33469	6.40462	4.63584	-1.76879	0.00417117
Inf2	inverted formin, FH2 and WH2 domain containing		11.183	11.6395	11.1509	10.4333	10.036	10.4869	11.3244	10.3187	-1.00567	1.79966e-06
Pik3cb	phosphatidylinositol-4,5-bisphosphate 3-kinase catalytic subunit beta		6.60952	7.15168	6.13943	3.18385	4.23581	3.53092	6.63354	3.65019	-2.98335	1.46798e-10
Src	Rous sarcoma oncogene		2.1644	1.50875	0.984619	12.5265	11.481	11.4907	1.55259	11.8328	10.2802	2.67472e-60
Rps14	ribosomal protein S14		0	6.9403	0	0	0	0	2.31343	0	-2.31343	2.20466e-08
Ankrd34a	ankyrin repeat domain 34A		5.66192	4.74625	4.87701	3.18385	4.30598	3.53092	5.09506	3.67358	-1.42148	0.00649672
Il2rg	interleukin 2 receptor, gamma chain		5.68652	4.79502	5.72454	7.58217	6.01909	6.55627	5.40203	6.71917	1.31715	0.00619627
[truncated: 7,005 more rows]

## Sheet: M1 vs M1+PBM (mRNA)
Symbol	Description	m1-b	m1-c	m1-a	m1+PBM-a	m1+PBM-c	m1+PBM-b	G1	G2	G2_vs_G1_log2FoldChange	G2_vs_G1_Pvalue
Chid1	chitinase domain containing 1	10.3768	7.44109	7.30763	7.20092	5.67006	8.12203	8.37517	6.99767	-1.3775	0.0434183
Dnm2	dynamin 2	6.47256	8.98352	6.5854	6.23311	6.39565	6.22164	7.34716	6.28346	-1.0637	0.0238204
Specc1	sperm antigen with calponin homology and coiled-coil domains 1	2.98767	10.6955	10.6959	1.73096	2.71067	2.31611	8.12635	2.25258	-5.87378	4.08123e-07
Rgl3	ral guanine nucleotide dissociation stimulator-like 3	4.36741	1.52507	5.64254	0	0	0	3.84501	0	-3.84501	0.000136544
Tapt1	transmembrane anterior posterior transformation 1	0	0	0	9.73905	9.97439	0	0	6.57115	6.57115	0.00273082
Chrnb2	cholinergic receptor, nicotinic, beta polypeptide 2 (neuronal)	0	2.5097	5.96424	0	0	0	2.82465	0	-2.82465	0.0055948
Qars	glutaminyl-tRNA synthetase	0	0	0	0	9.6552	0	0	3.2184	3.2184	1.22606e-09
Trim5	tripartite motif-containing 5	3.89374	4.43683	3.7526	1.73096	2.11362	2.5789	4.02772	2.14116	-1.88656	0.00322729
Zmat3	zinc finger matrin type 3	0	3.37713	3.9447	0	1.07673	0	2.44061	0.358911	-2.0817	0.0395377
Zmynd8	zinc finger, MYND-type containing 8	11.9383	10.5719	0	0	0	0	7.5034	0	-7.5034	0.000770586
Nudt13	nudix (nucleoside diphosphate linked moiety X)-type motif 13	7.51996	3.91505	0.970773	0	1.07673	0.996365	4.13526	0.691032	-3.44423	0.000249121
Mef2d	myocyte enhancer factor 2D	2.76057	2.5097	3.26888	0	0	0	2.84638	0	-2.84638	0.00257538
Gipc2	GIPC PDZ domain containing family, member 2	3.5107	3.0895	4.46712	0	0	0	3.68911	0	-3.68911	6.7437e-05
Pkig	protein kinase inhibitor, gamma	4.1022	3.61683	3.53092	3.78211	9.3661	4.08061	3.74998	5.74294	1.99295	0.000901415
Ppp1r10	protein phosphatase 1, regulatory subunit 10	3.89374	4.7199	3.26888	5.63543	4.60255	5.89973	3.96084	5.37924	1.4184	0.0147219
1810049J17Rik	RIKEN cDNA 1810049J17 gene	3.18385	4.08433	4.94282	2.99248	1.07673	0	4.07033	1.35641	-2.71393	0.0183074
Fam220a	family with sequence similarity 220, member A	4.36741	4.16206	3.85184	4.20133	4.39002	7.21194	4.1271	5.26776	1.14066	0.0323027
Sec16a	SEC16 homolog A, endoplasmic reticulum export factor	11.2396	11.9361	11.7186	9.87533	9.15774	11.4122	11.6314	10.1484	-1.48302	0.022779
Slc25a36	solute carrier family 25, member 36	7.33619	8.44473	6.8603	10.0209	9.3367	8.55498	7.54708	9.3042	1.75713	0.00101987
---	---	3.18385	3.91505	3.85184	1.73096	2.71067	1.99454	3.65025	2.14539	-1.50486	0.0257841
---	---	7.27294	5.12119	5.91918	5.06491	4.3116	5.60758	6.10443	4.9947	-1.10974	0.0463275
---	---	5.37282	3.82233	4.46712	6.87004	7.54106	6.35036	4.55409	6.92049	2.3664	8.80904e-06
Sec11c	SEC11 homolog C, signal peptidase complex subunit	0	0	0	5.20758	6.67161	0	0	3.95973	3.95973	0.0421388
Zfp414	zinc finger protein 414	6.86459	6.21417	6.18966	5.20758	5.23287	5.54746	6.42281	5.3293	-1.0935	0.000722497
A630001G21Rik	RIKEN cDNA A630001G21 gene	4.65888	4.16206	3.64601	0	0	0	4.15565	0	-4.15565	3.53748e-06
Fbxw7	F-box and WD-40 domain protein 7	6.11195	6.62434	6.13159	8.1017	8.06189	9.11944	6.28929	8.42768	2.13838	6.55439e-09
---	---	2.4909	6.62434	1.95593	1.73096	1.07673	1.58011	3.69039	1.4626	-2.22779	0.0028333
Mzf1	myeloid zinc finger 1	0	6.17721	0	0	0	0	2.05907	0	-2.05907	0.037307
Orc5	origin recognition complex, subunit 5	9.60675	8.24041	7.79295	6.4009	6.37651	8.36778	8.54671	7.0484	-1.49831	0.0421898
2022-03-08	membrane-associated ring finger (C3HC4) 8	4.19612	0	4.75045	0	0	0	2.98219	0	-2.98219	0.00864448
Tecr	trans-2,3-enoyl-CoA reductase	5.905	3.37713	2.94846	2.49543	2.9365	3.16346	4.07686	2.86513	-1.21173	0.0475732
Bcl7a	B cell CLL/lymphoma 7A	2.15897	0	0	0	5.7906	3.57829	0.719658	3.12296	2.40331	0.0395814
---	---	9.35516	11.0112	10.1431	11.8508	10.4635	11.9484	10.1698	11.4209	1.25106	0.0140909
Cdc73	cell division cycle 73, Paf1/RNA polymerase II complex component	2.15897	1.93244	1.54586	4.84968	2.44281	2.80112	1.87909	3.36454	1.48545	0.0354088
Map1s	microtubule-associated protein 1S	5.00871	3.0895	3.85184	2.76526	1.07673	2.80112	3.98335	2.21437	-1.76898	0.0274986
Hgf	hepatocyte growth factor	4.78515	6.66496	5.91918	3.18874	0	4.24103	5.78976	2.47659	-3.31317	0.00489437
Paqr7	progestin and adipoQ receptor family member VII	0	0	2.27488	4.59662	2.44281	2.5789	0.758292	3.20611	2.44782	0.0493889
Bag6	BCL2-associated athanogene 6	8.43647	0	0	0	0	0	2.81216	0	-2.81216	3.05004e-09
Gtdc1	glycosyltransferase-like domain containing 1	5.29004	4.00217	0	0	0	0	3.0974	0	-3.0974	0.0056501
Dock6	dedicator of cytokinesis 6	3.18385	7.49465	0	0	0	0	3.5595	0	-3.5595	0.0339812
Chuk	conserved helix-loop-helix ubiquitous kinase	8.33172	8.26704	9.41067	10.7986	9.12085	10.8715	8.66981	10.2637	1.59386	0.00122047
Unc119	unc-119 lipid binding chaperone	6.35531	6.11992	6.18966	4.28953	0	4.63687	6.22163	2.97546	-3.24617	0.00987263
Pcbp2	poly(rC) binding protein 2	11.0685	10.1345	9.48212	9.23856	9.28376	8.79687	10.2284	9.1064	-1.12197	0.00228014
Zhx3	zinc fingers and homeoboxes 3	1.1079	0	0.970773	9.90006	1.68639	1.99454	0.692892	4.527	3.83411	0.000472338
Trmt5	TRM5 tRNA methyltransferase 5	4.59135	5.04116	5.586	7.28914	7.15971	6.31474	5.07284	6.9212	1.84836	1.51982e-05
Pcnx	pecanex homolog (Drosophila)	7.33619	7.6239	7.44112	8.49856	10.4949	9.97999	7.46707	9.65781	2.19074	4.41456e-07
Zfp426	zinc finger protein 426	5.2468	3.61683	5.33469	4.00689	5.67006	8.12717	4.73278	5.93471	1.20193	0.0456935
Nr3c1	nuclear receptor subfamily 3, group C, member 1	12.129	8.02848	11.855	7.71255	7.33844	7.80011	10.6708	7.61703	-3.05378	0.000119658
Flna	filamin, alpha	0	12.9175	0	0	0	0	4.30582	0	-4.30582	2.23697e-12
Gbp5	guanylate binding protein 5	0	10.6036	0	0	0	0	3.53454	0	-3.53454	1.79859e-10
Alas1	aminolevulinic acid synthase 1	12.8816	10.9399	10.9125	9.10212	9.32925	10.6429	11.578	9.69142	-1.88658	0.000857407
Mink1	misshapen-like kinase 1 (zebrafish)	4.19612	4.37289	4.03195	1.73096	2.71067	3.31538	4.20032	2.58567	-1.61465	0.0133592
Wbp1l	WW domain binding protein 1 like	9.85731	9.6808	10.3095	8.78313	9.00726	8.47252	9.9492	8.75431	-1.1949	2.30869e-06
---	---	5.52537	6.17721	4.98716	7.78261	10.4395	4.99295	5.56324	7.73835	2.17511	0.000726457
1810010D01Rik	RIKEN cDNA 1810010D01 gene	0	0	0	3.36147	2.11362	3.16346	0	2.87952	2.87952	0.00213717
---	---	4.19612	2.24975	1.54586	8.67676	3.45724	5.0804	2.66391	5.73813	3.07422	0.000721152
---	---	2.15897	7.07978	1.95593	9.26871	8.26802	8.42319	3.73156	8.65331	4.92174	0.0364749
Arhgef18	rho/rac guanine nucleotide exchange factor (GEF) 18	0	0	0	0	6.48768	0	0	2.16256	2.16256	3.72974e-07
---	---	2.4909	0.955316	4.52841	0	0	0	2.65821	0	-2.65821	0.0071751
Nop58	NOP58 ribonucleoprotein	0	0	0	0	2.71067	4.57799	0	2.42955	2.42955	0.0246978
Arhgef18	rho/rac guanine nucleotide exchange factor (GEF) 18	2.98767	0	0	3.89887	3.94676	3.99318	0.995891	3.94627	2.95038	0.0434103
Gpn1	GPN-loop GTPase 1	1.1079	1.93244	1.54586	4.96131	5.00266	2.31611	1.52874	4.09336	2.56462	0.00120961
Tsen54	tRNA splicing endonuclease subunit 54	2.4909	1.52507	2.53592	3.51572	3.45724	3.9001	2.18396	3.62435	1.44039	0.0306469
Nbr1	neighbor of Brca1 gene 1	7.87977	7.89257	7.5706	8.87509	8.28864	9.83665	7.78098	9.00012	1.21914	0.000980702
Xrn1	5-3 exoribonuclease 1	5.52537	5.7688	9.85688	5.06491	5.84729	5.35045	7.05035	5.42089	-1.62946	0.00386681
Oaz1	ornithine decarboxylase antizyme 1	10.109	3.91505	9.60101	4.10738	6.19183	4.45248	7.87501	4.91723	-2.95778	0.00360119
Tmem131l	transmembrane 131 like	2.76057	2.72988	2.94846	0	0	0	2.81297	0	-2.81297	0.0027442
Ddx39	DEAD (Asp-Glu-Ala-Asp) box polypeptide 39	5.78921	6.01909	6.17056	9.82826	5.7906	5.45232	5.99295	7.02372	1.03077	0.018351
Afdn	afadin, adherens junction formation factor	0	0	0	0	9.671	0	0	3.22367	3.22367	1.19335e-09
Polr2c	polymerase (RNA) II (DNA directed) polypeptide C	7.79975	2.24975	1.54586	2.49543	2.11362	2.5789	3.86512	2.39598	-1.46914	0.00517538
Serpinh1	serine (or cysteine) peptidase inhibitor, clade H, member 1	0	7.19521	0	0	0	0	2.3984	0	-2.3984	1.80564e-08
---	---	0	0	1.54586	1.73096	2.9365	3.31538	0.515286	2.66094	2.14566	0.0466796
Xpnpep1	X-prolyl aminopeptidase (aminopeptidase P) 1, soluble	2.4909	8.24488	8.77396	2.76526	4.04698	3.57829	6.50325	3.46351	-3.03974	5.89503e-05
Btbd8	BTB (POZ) domain containing 8	2.76057	1.52507	3.26888	0	0	0	2.51817	0	-2.51817	0.0112618
Gmppa	GDP-mannose pyrophosphorylase A	7.30491	6.43378	7.27223	6.65446	4.84455	5.38521	7.00364	5.62807	-1.37557	0.0245964
Pcyt1a	phosphate cytidylyltransferase 1, choline, alpha isoform	9.79301	9.03349	9.70588	11.4383	10.5599	9.69663	9.51079	10.565	1.05417	0.00808495
Araf	Araf proto-oncogene, serine/threonine kinase	5.45111	5.95502	6.46516	5.53075	9.29909	6.5006	5.9571	7.11014	1.15305	0.0248815
Zranb2	zinc finger, RAN-binding domain containing 2	4.59135	4.08433	4.11421	0	0	0	4.26329	0	-4.26329	1.24713e-06
Sh3bp1	SH3-domain binding protein 1	0	9.47918	0	0	0	0	3.15973	0	-3.15973	6.23433e-10
Ift46	intraflagellar transport 46	0	0	0	0	7.30847	0	0	2.43616	2.43616	4.14623e-08
Fut8	fucosyltransferase 8	4.65888	5.91067	6.43346	8.84992	5.81923	8.27815	5.66767	7.6491	1.98143	0.0026232
Akr1e1	aldo-keto reductase family 1, member E1	7.00096	0	7.20812	0	0	0	4.73636	0	-4.73636	0.0237253
Catsper2	cation channel, sperm associated 2	1.1079	1.52507	2.27488	3.36147	3.45724	2.80112	1.63595	3.20661	1.57066	0.0448286
Patz1	POZ (BTB) and AT hook containing zinc finger 1	3.777	4.99942	4.84984	4.84968	6.14737	5.80021	4.54209	5.59909	1.057	0.044396
Sirpb1c	signal-regulatory protein beta 1C	0	2.72988	4.11421	0	0	0	2.28137	0	-2.28137	0.0430734
---	---	4.36741	3.50195	1.95593	2.16325	0	0	3.2751	0.721082	-2.55402	0.0309078
Mob1a	MOB kinase activator 1A	0	0	0	6.91233	0	6.59271	0	4.50168	4.50168	0.028041
Skp1a	S-phase kinase-associated protein 1A	10.4889	6.25021	7.07065	6.29834	5.43134	4.31501	7.93659	5.34823	-2.58836	0.000451505
Hnrnpm	heterogeneous nuclear ribonucleoprotein M	2.15897	2.5097	2.53592	4.37264	5.18967	5.82574	2.40153	5.12935	2.72782	3.93653e-06
Mrpl18	mitochondrial ribosomal protein L18	3.5107	1.52507	3.11755	0	0	0	2.71777	0	-2.71777	0.00579205
Slc9b2	solute carrier family 9, subfamily B (NHA2, cation proton antiporter 2), member 2	4.00173	4.16206	3.53092	1.11086	1.07673	2.99363	3.89823	1.72707	-2.17116	0.0157643
Dcdc2b	doublecortin domain containing 2b	0	0	0	5.73303	5.27481	5.31483	0	5.44089	5.44089	4.9233e-10
---	---	3.18385	2.92087	3.26888	0	0	0.996365	3.12453	0.332122	-2.79241	0.00331497
---	---	8.28439	7.64435	9.97992	7.32088	7.39658	8.10127	8.63622	7.60625	-1.02998	0.0273713
Tmem134	transmembrane protein 134	6.69799	7.82248	6.4494	7.63891	7.64065	9.419	6.98996	8.23285	1.24289	0.02452
Gatad2b	GATA zinc finger domain containing 2B	10.5267	10.482	10.4782	7.97443	9.59025	7.54735	10.4956	8.37068	-2.12494	0.000339658
Rassf7	Ras association (RalGDS/AF-6) domain family (N-terminal) member 7	0	0	0	2.49543	4.39002	0	0	2.29515	2.29515	0.0360909
Spata5	spermatogenesis associated 5	2.76057	3.61683	2.94846	4.10738	4.04698	4.45248	3.10862	4.20228	1.09366	0.0455575
Clcn2	chloride channel, voltage-sensitive 2	3.89374	4.66756	4.03195	0	1.68639	2.31611	4.19775	1.33417	-2.86358	0.000599967
Ivns1abp	influenza virus NS1A binding protein	0	0	0	0	6.88973	0	0	2.29658	2.29658	2.75979e-07
Tmem156	transmembrane protein 156	0	0.955316	0	1.73096	3.94676	1.99454	0.318439	2.55742	2.23898	0.0190608
---	---	6.27149	6.2323	5.94188	8.62261	7.52377	8.52802	6.14856	8.2248	2.07624	1.6609e-09
Gypc	glycophorin C	5.00871	0	4.69806	0	0	0	3.23559	0	-3.23559	0.00425973
Rmdn2	regulator of microtubule dynamics 2	6.35531	2.72988	3.53092	3.18874	2.11362	2.80112	4.20537	2.70116	-1.50421	0.0230057
---	---	0	11.6036	11.6828	0	0	0	7.76215	0	-7.76215	0.000610768
Lig3	ligase III, DNA, ATP-dependent	6.79124	6.53951	4.69806	7.26759	7.64865	7.49261	6.0096	7.46961	1.46001	0.0184813
Polr1c	polymerase (RNA) I polypeptide C	0	0	0	3.65505	0	4.24103	0	2.63203	2.63203	0.0183818
Tpr	translocated promoter region, nuclear basket protein	10.0645	11.7166	9.64665	9.25234	9.73812	9.11944	10.4759	9.36997	-1.10595	0.00973036
Apex2	apurinic/apyrimidinic endonuclease 2	5.95959	6.06027	4.46712	4.10738	4.39002	2.5789	5.49566	3.6921	-1.80356	0.0073626
Pole	polymerase (DNA directed), epsilon	3.5107	2.24975	2.75688	5.01404	4.78775	4.89985	2.83911	4.90055	2.06144	8.35886e-05
Heca	hdc homolog, cell cycle regulator	3.35651	3.91505	3.40584	4.84968	4.60255	4.80034	3.55913	4.75086	1.19172	0.00755617
Mettl27	methyltransferase like 27	0	4.49807	5.40174	0	0	0	3.29994	0	-3.29994	0.00281501
Frmd4b	FERM domain containing 4B	12.6264	10.0717	10.819	8.02027	9.00726	6.53196	11.1724	7.85316	-3.3192	0.000537759
Pip5k1c	phosphatidylinositol-4-phosphate 5-kinase, type 1 gamma	5.05957	4.00217	3.85184	0	0	0	4.30453	0	-4.30453	2.40974e-06
Eya3	EYA transcriptional coactivator and phosphatase 3	7.7308	7.07978	8.02863	6.63775	7.33844	5.72078	7.61307	6.56566	-1.04741	0.0475421
Gle1	GLE1 RNA export mediator (yeast)	5.45111	5.91067	4.58721	3.89887	3.83906	4.69344	5.31633	4.14379	-1.17254	0.01969
Cnppd1	cyclin Pas1/PHO80 domain containing 1	6.93439	7.7298	7.12127	4.59662	4.46439	5.57784	7.26182	4.87962	-2.3822	3.81721e-08
Abcd3	ATP-binding cassette, sub-family D (ALD), member 3	0	0	9.16021	0	0	0	3.0534	0	-3.0534	9.98859e-10
Rfc4	replication factor C (activator 1) 4	5.20222	4.43683	3.64601	5.82445	5.67006	5.03734	4.42836	5.51061	1.08226	0.0499766
Cenpw	centromere protein W	4.84437	5.58347	5.19045	3.51572	3.72266	4.08061	5.2061	3.773	-1.4331	0.000923743
Fam149b	family with sequence similarity 149, member B	5.15622	4.91213	4.58721	0	1.68639	0	4.88519	0.56213	-4.32306	3.46381e-06
Ppa2	pyrophosphatase (inorganic) 2	6.68185	4.61324	3.11755	1.73096	1.68639	1.99454	4.80421	1.80396	-3.00025	0.000138032
Lman1	lectin, mannose-binding, 1	5.84827	4.81921	4.84984	0	0	0	5.17244	0	-5.17244	1.34613e-08
Nup62	nucleoporin 62	9.61952	0.955316	12.0783	0	0	0	7.55103	0	-7.55103	8.01955e-05
Zfp523	zinc finger protein 523	4.59135	5.95502	4.46712	1.11086	4.04698	0	5.0045	1.71928	-3.28522	0.0329589
Cers2	ceramide synthase 2	7.58217	7.39354	7.5035	5.91041	6.31754	6.66522	7.49307	6.29772	-1.19535	6.28367e-06
Ints8	integrator complex subunit 8	4.65888	5.19701	5.29996	8.72105	7.96274	9.24303	5.05195	8.64227	3.59032	2.80545e-19
Ap1b1	adaptor protein complex AP-1, beta 1 subunit	0	0	10.1638	0	0	0	3.38793	0	-3.38793	2.0844e-10
Slc2a3	solute carrier family 2 (facilitated glucose transporter), member 3	0	0	0	3.18874	3.13172	5.27831	0	3.86626	3.86626	5.14337e-05
Amotl2	angiomotin-like 2	0	7.53173	0	0	0	0	2.51058	0	-2.51058	1.11465e-08
Mrpl44	mitochondrial ribosomal protein L44	6.79124	7.25851	6.18966	6.11737	4.60255	4.99295	6.74647	5.23762	-1.50885	0.0055177
Kat6b	K(lysine) acetyltransferase 6B	7.59946	0	0	0	0	0	2.53315	0	-2.53315	1.02913e-08
Ldah	lipid droplet associated hydrolase	8.81883	10.75	11.067	7.6135	8.48454	8.79687	10.212	8.2983	-1.91366	0.000175773
Tjap1	tight junction associated protein 1	0	3.72324	1.95593	9.57105	5.97998	0.996365	1.89306	5.5158	3.62274	0.0106095
Nfix	nuclear factor I/X	1.72711	5.66583	5.7234	0	0	2.5789	4.37211	0.859633	-3.51248	0.00437145
Syn3	synapsin III	0	4.23581	4.40311	0	0	0	2.87964	0	-2.87964	0.010187
Siglecf	sialic acid binding Ig-like lectin F	0	6.90994	5.46581	0	0	0	4.12525	0	-4.12525	0.0385884
Rbm6	RNA binding motif protein 6	1.1079	3.0895	2.94846	1.73096	3.30364	7.80653	2.38196	4.28038	1.89842	0.00626309
Cdk5rap3	CDK5 regulatory subunit associated protein 3	2.4909	2.24975	1.95593	4.90658	2.44281	4.31501	2.2322	3.88813	1.65594	0.0133392
Dmxl2	Dmx-like 2	6.45367	6.86416	6.07108	5.66871	11.1684	5.85083	6.46297	7.56265	1.09968	0.0365661
Zfp638	zinc finger protein 638	4.7234	4.30598	5.36861	7.1895	5.23287	5.38521	4.79933	5.93586	1.13653	0.037557
Trmt61a	tRNA methyltransferase 61A	0	0	0	0	8.64904	8.23115	0	5.62673	5.62673	0.00846975
Ankrd54	ankyrin repeat domain 54	3.18385	0	4.03195	0	0	0	2.40526	0	-2.40526	0.0381814
Xpo6	exportin 6	9.15627	7.9917	9.39224	8.04582	7.26751	7.8193	8.84674	7.71088	-1.13586	0.00370118
Poli	polymerase (DNA directed), iota	0	1.93244	1.95593	2.49543	5.57255	2.5789	1.29613	3.54896	2.25283	0.0154648
Plp2	proteolipid protein 2	3.5107	3.72324	3.11755	4.28953	3.59604	6.08029	3.45049	4.65529	1.20479	0.0347253
Cpne9	copine family member IX	0	0	0	5.20758	5.05173	0	0	3.41977	3.41977	0.00202032
E130311K13Rik	RIKEN cDNA E130311K13 gene	2.15897	1.52507	1.54586	3.36147	3.30364	3.16346	1.7433	3.27619	1.53289	0.0295102
Mark4	MAP/microtubule affinity regulating kinase 4	4.59135	3.82233	3.53092	4.00689	9.52006	9.43775	3.98153	7.6549	3.67337	1.26526e-06
Zbtb22	zinc finger and BTB domain containing 22	4.52049	4.30598	0	4.45123	8.06786	4.69344	2.94216	5.73751	2.79535	0.0270702
Polr3c	polymerase (RNA) III (DNA directed) polypeptide C	9.15042	6.87574	6.65576	5.01404	5.05173	5.48474	7.56064	5.1835	-2.37713	4.11109e-05
Zmym3	zinc finger, MYM-type 3	0	0	0	6.53324	0	0	0	2.17775	2.17775	1.15845e-07
---	---	5.33203	4.49807	4.89708	3.89887	3.30364	3.69372	4.90906	3.63208	-1.27698	0.00563263
Ispd	isoprenoid synthase domain containing	3.89374	5.23347	0	0	0	0	3.0424	0	-3.0424	0.00652243
Wdr48	WD repeat domain 48	0	0	0	5.63543	11.3075	0	0	5.64765	5.64765	8.38518e-11
Zmynd15	zinc finger, MYND-type containing 15	7.20678	6.43378	7.10123	7.97443	8.06786	7.97003	6.91393	8.00411	1.09018	5.41189e-05
Rab26	RAB26, member RAS oncogene family	4.19612	4.00217	2.53592	2.49543	1.68639	0.996365	3.57807	1.72606	-1.85201	0.0207626
---	---	4.78515	5.4348	6.1117	6.75082	8.45748	4.85095	5.44389	6.68642	1.24253	0.0293242
Lcp1	lymphocyte cytosolic protein 1	10.795	11.2951	10.9501	0	0	0	11.0134	0	-11.0134	8.13335e-29
Mpv17	MpV17 mitochondrial inner membrane protein	6.49121	5.30375	0	0	0	0	3.93165	0	-3.93165	0.0481947
Ggnbp1	gametogenetin binding protein 1	6.71396	7.10951	4.19204	0	0	0	6.00517	0	-6.00517	2.93521e-09
Rfc1	replication factor C (activator 1) 1	5.45111	4.49807	3.9447	6.25518	5.27481	6.10135	4.63129	5.87711	1.24582	0.0218928
Dock7	dedicator of cytokinesis 7	6.86459	7.55353	6.07108	4.59662	5.18967	6.33266	6.82973	5.37298	-1.45675	0.016126
Htr6	5-hydroxytryptamine (serotonin) receptor 6	0	0	0	3.18874	2.11362	3.45282	0	2.91839	2.91839	0.00184626
Elp5	elongator acetyltransferase complex subunit 5	0	0	1.54586	4.10738	2.11362	2.99363	0.515286	3.07154	2.55626	0.0155056
Clcn3	chloride channel, voltage-sensitive 3	0	0	0	0	7.59172	0	0	2.53057	2.53057	2.62799e-08
Mindy1	MINDY lysine 48 deubiquitinase 1	0	2.72988	2.53592	3.18874	3.72266	5.20237	1.75527	4.03793	2.28266	0.0238164
Ndufv2	NADH dehydrogenase (ubiquinone) flavoprotein 2	3.5107	3.50195	3.26888	3.51572	7.38705	3.31538	3.42718	4.73938	1.3122	0.0160444
Bcl9l	B cell CLL/lymphoma 9-like	8.92894	7.33601	7.27223	6.34024	1.68639	6.76097	7.84573	4.9292	-2.91653	0.0380785
Acvrl1	activin A receptor, type II-like 1	0	11.2385	0	0	2.11362	0.996365	3.74616	1.03666	-2.7095	0.016224
Spp1	secreted phosphoprotein 1	2.76057	4.66756	4.89708	0	2.71067	3.16346	4.1084	1.95804	-2.15036	0.0486826
Hnrnpu	heterogeneous nuclear ribonucleoprotein U	8.1733	0	4.94282	10.5723	9.29654	12.3965	4.37204	10.7551	6.38308	0.0253464
Tmeff1	transmembrane protein with EGF-like and two follistatin-like domains 1	5.05957	5.08173	2.53592	2.49543	2.71067	1.99454	4.22574	2.40021	-1.82553	0.00780064
Acad9	acyl-Coenzyme A dehydrogenase family, member 9	0	0	0	2.76526	3.13172	5.51644	0	3.80447	3.80447	8.84315e-05
Uba7	ubiquitin-like modifier activating enzyme 7	7.67481	6.62434	7.92417	9.99001	7.57503	8.16767	7.40777	8.57757	1.16979	0.0273457
Wwox	WW domain-containing oxidoreductase	7.95559	7.97564	7.33362	5.5665	5.00266	5.24084	7.75495	5.27	-2.48495	1.29534e-15
Fam219a	family with sequence similarity 219, member A	8.94931	8.39328	8.35051	9.82457	9.22614	9.85846	8.56437	9.63639	1.07202	7.31409e-05
Cd180	CD180 antigen	5.98613	6.89863	7.86005	8.2017	8.33893	9.22635	6.91493	8.58899	1.67406	0.00341776
Tpra1	transmembrane protein, adipocyte asscociated 1	4.95598	7.129	4.89708	8.80947	7.84239	7.86927	5.66069	8.17371	2.51302	0.00104356
Szrd1	SUZ RNA binding domain containing 1	9.64056	11.5096	9.21017	11.7011	11.3837	11.794	10.1201	11.6263	1.50617	0.0374515
Gpr19	G protein-coupled receptor 19	1.72711	3.72324	2.75688	5.79462	4.66696	3.8006	2.73574	4.75406	2.01831	0.00954452
Nab1	Ngfi-A binding protein 1	9.57214	7.94298	9.65869	8.5441	8.30391	7.03717	9.05794	7.96173	-1.09621	0.0393534
Crocc	ciliary rootlet coiled-coil, rootletin	4.2843	3.91505	2.27488	0	0	0	3.49141	0	-3.49141	0.00024759
Plppr2	phospholipid phosphatase related 2	0	0	0	3.18874	3.83906	0	0	2.3426	2.3426	0.0405074
Tmcc3	transmembrane and coiled coil domains 3	4.52049	6.79264	4.19204	4.28953	3.13172	4.31501	5.16839	3.91209	-1.25631	0.0405497
Gtf2ird1	general transcription factor II I repeat domain-containing 1	5.33203	0	4.26588	0	0	0	3.1993	0	-3.1993	0.00441713
Cd8a	CD8 antigen, alpha chain	2.76057	2.24975	2.75688	0	0	0	2.58907	0	-2.58907	0.00739703
Atp5d	ATP synthase, H+ transporting, mitochondrial F1 complex, delta subunit	10.7809	6.96519	7.74856	11.9577	11.7679	11.7683	8.49821	11.8313	3.33312	0.0252804
---	---	2.4909	3.24047	3.85184	6.79669	6.10149	7.06959	3.19441	6.65592	3.46152	3.89286e-12
Patz1	POZ (BTB) and AT hook containing zinc finger 1	3.5107	5.1596	4.75045	3.36147	0	0	4.47358	1.12049	-3.35309	0.0344552
Sumo2	small ubiquitin-like modifier 2	0	0	0	3.89887	3.72266	4.57799	0	4.06651	4.06651	3.89653e-06
Psd2	pleckstrin and Sec7 domain containing 2	5.00871	0	1.54586	0	0	0	2.18486	0	-2.18486	0.0323685
Pja1	praja ring finger ubiquitin ligase 1	4.00173	4.49807	3.26888	2.49543	0	0	3.92289	0.831809	-3.09108	0.00846355
Btf3l4	basic transcription factor 3-like 4	4.1022	3.24047	3.64601	4.96131	5.27481	5.80021	3.66289	5.34544	1.68255	0.000225091
Lemd3	LEM domain containing 3	2.98767	2.5097	9.56673	2.49543	2.71067	4.5166	5.02137	3.2409	-1.78047	0.0150362
Zfp28	zinc finger protein 28	8.83716	8.04396	7.40889	6.14127	6.55731	6.12211	8.09667	6.27356	-1.82311	3.49742e-06
Stxbp1	syntaxin binding protein 1	6.37553	3.0895	6.81182	2.16325	4.04698	0	5.42562	2.07007	-3.35554	0.00773796
Zfp109	zinc finger protein 109	0	6.11992	0	0	0	0	2.03997	0	-2.03997	0.03969
Serinc1	serine incorporator 1	0	0	0	0	3.45724	4.63687	0	2.69804	2.69804	0.0138883
Slc6a12	solute carrier family 6 (neurotransmitter transporter, betaine/GABA), member 12	5.93255	7.25851	6.05034	4.84968	4.84455	5.6933	6.4138	5.12918	-1.28462	0.00749408
Aprt	adenine phosphoribosyl transferase	3.35651	4.00217	3.53092	3.78211	7.66451	4.99295	3.62987	5.47986	1.84999	0.00367912
Itch	itchy, E3 ubiquitin protein ligase	2.15897	1.93244	3.53092	3.18874	6.19183	3.31538	2.54078	4.23198	1.6912	0.0272573
Hmmr	hyaluronan mediated motility receptor (RHAMM)	1.1079	0	1.95593	2.16325	3.13172	3.69372	1.02128	2.99623	1.97495	0.0432835
Apbb2	amyloid beta (A4) precursor protein-binding, family B, member 2	8.05921	8.23142	0.970773	1.11086	1.07673	0.996365	5.7538	1.06132	-4.69248	9.54078e-07
Noa1	nitric oxide associated 1	5.48872	6.11992	5.33469	6.11737	7.12574	7.0262	5.64778	6.75644	1.10866	0.0049193
Unc119	unc-119 lipid binding chaperone	6.581	6.44937	6.48075	7.94758	7.5834	7.91161	6.5037	7.81419	1.31049	1.45048e-10
Ndufa5	NADH dehydrogenase (ubiquinone) 1 alpha subcomplex, 5	4.65888	5.84148	5.03018	6.16479	6.68722	5.72078	5.17685	6.19093	1.01408	0.0340203
Madd	MAP-kinase activating death domain	0	11.4041	0	0	0	0	3.80136	0	-3.80136	2.91126e-11
Slc16a11	solute carrier family 16 (monocarboxylic acid transporters), member 11	0	0	0	0	5.05173	4.16305	0	3.0716	3.0716	0.00490273
Madd	MAP-kinase activating death domain	0	0	0.970773	0	4.78775	5.45232	0.323591	3.41336	3.08977	0.00284972
Prdx5	peroxiredoxin 5	3.89374	6.17721	4.11421	0	0	3.16346	4.72839	1.05449	-3.6739	0.00872092
Atp6v0a1	ATPase, H+ transporting, lysosomal V0 subunit A1	0	5.95502	0	0	0	0	1.98501	0	-1.98501	0.0472989
Metap2	methionine aminopeptidase 2	0	0	0	0	7.84935	7.65809	0	5.16915	5.16915	0.014168
Abhd12	abhydrolase domain containing 12	11.9087	11.472	11.546	13.5976	11.5076	13.6233	11.6422	12.9095	1.26733	0.00158407
Rac3	RAS-related C3 botulinum substrate 3	6.08765	6.01909	6.15121	7.87816	6.25605	8.56639	6.08598	7.56686	1.48088	0.00143655
---	---	0	0	0	0	7.45247	7.82564	0	5.0927	5.0927	0.0153024
Rgs11	regulator of G-protein signaling 11	3.18385	4.16206	0	0	0	0	2.44863	0	-2.44863	0.0336721
---	---	3.777	4.81921	3.9447	3.18874	3.13172	2.99363	4.18031	3.1047	-1.07561	0.0404415
Vps13a	vacuolar protein sorting 13A	3.18385	2.92087	2.53592	4.20133	4.04698	3.99318	2.88021	4.08049	1.20028	0.0241826
Mob3b	MOB kinase activator 3B	4.95598	5.61144	4.40311	5.79462	6.55731	5.80021	4.99018	6.05071	1.06053	0.0238867
Timm9	translocase of inner mitochondrial membrane 9	1.1079	4.00217	3.26888	6.23311	5.92836	2.5789	2.79299	4.91346	2.12047	0.0228579
Bcas3	breast carcinoma amplified sequence 3	4.95598	0	5.36861	0	0	0	3.44153	0	-3.44153	0.00228805
---	---	0	0	6.51143	0	0	0	2.17048	0	-2.17048	4.56566e-08
Saal1	serum amyloid A-like 1	7.54695	7.21358	6.29923	6.0176	5.27481	5.31483	7.01992	5.53575	-1.48417	0.000400264
Gmppa	GDP-mannose pyrophosphorylase A	0	0	0	7.1895	0	0	0	2.3965	2.3965	4.62992e-08
Irak4	interleukin-1 receptor-associated kinase 4	6.86459	8.6271	8.63108	7.01938	6.67161	6.80014	8.04092	6.83037	-1.21055	0.00392002
Wbp1l	WW domain binding protein 1 like	10.6727	10.8547	10.8471	7.78261	6.87617	7.58522	10.7915	7.41466	-3.37684	1.70979e-39
Bcl7c	B cell CLL/lymphoma 7C	3.5107	4.77041	3.9447	5.82445	5.00266	4.94715	4.07527	5.25809	1.18282	0.0289528
Map1s	microtubule-associated protein 1S	5.69583	7.7551	0	0	0	0	4.48364	0	-4.48364	0.0245042
Il34	interleukin 34	2.4909	3.0895	1.54586	0	0	0.996365	2.37542	0.332122	-2.0433	0.0380017
Pigp	phosphatidylinositol glycan anchor biosynthesis, class P	5.56111	4.08433	3.7526	2.76526	1.68639	0	4.46601	1.48388	-2.98213	0.00229628
Slx4ip	SLX4 interacting protein	4.7234	4.81921	3.40584	4.79046	11.3157	3.99318	4.31615	6.69977	2.38362	0.00295162
Sgms2	sphingomyelin synthase 2	4.1022	5.55493	4.11421	1.73096	3.59604	0	4.59045	1.77567	-2.81478	0.0233083
Rp2	retinitis pigmentosa 2 homolog	8.53412	8.03882	5.82461	11.484	7.87684	11.0541	7.46585	10.1383	2.67247	0.00766473
Serpinc1	serine (or cysteine) peptidase inhibitor, clade C (antithrombin), member 1	4.2843	5.49612	5.98625	3.89887	3.94676	4.31501	5.25556	4.05355	-1.20201	0.0137912
Immt	inner membrane protein, mitochondrial	7.67481	0	6.72285	0	0	0	4.79922	0	-4.79922	0.021252
---	---	5.05957	4.81921	5.586	0	0	3.57829	5.15493	1.19276	-3.96217	0.00921813
Map3k5	mitogen-activated protein kinase kinase kinase 5	8.80399	7.96484	6.9187	0	0	0	7.89584	0	-7.89584	2.72766e-15
Slc9a8	solute carrier family 9 (sodium/hydrogen exchanger), member 8	8.85887	0	0	0	0	0	2.95296	0	-2.95296	1.61872e-09
Cluap1	clusterin associated protein 1	4.00173	4.16206	4.19204	2.99248	2.9365	3.16346	4.11861	3.03081	-1.08779	0.0317771
Skil	SKI-like	0	9.66086	6.00793	0	0	0	5.22293	0	-5.22293	0.0071693
Kmt5a	lysine methyltransferase 5A	2.4909	1.93244	1.95593	2.16325	6.14737	1.99454	2.12643	3.43505	1.30863	0.0261931
Psmd9	proteasome (prosome, macropain) 26S subunit, non-ATPase, 9	0	3.82233	7.35915	0	0	0	3.72716	0	-3.72716	0.0355987
Pfkl	phosphofructokinase, liver, B-type	2.15897	2.5097	2.53592	2.49543	4.14068	4.31501	2.40153	3.65037	1.24884	0.0456178
Rab23	RAB23, member RAS oncogene family	4.1022	0	4.801	0	0	0	2.96773	0	-2.96773	0.00887914
---	---	0	0	7.36756	0	0	0	2.45585	0	-2.45585	1.37216e-08
Hmgn3	high mobility group nucleosomal binding domain 3	3.777	4.00217	1.54586	5.88232	5.3552	6.18265	3.10834	5.80672	2.69838	0.000133225
Ctnnb1	catenin (cadherin associated protein), beta 1	0	0	0	0	11.7123	12.9084	0	8.20689	8.20689	2.40372e-12
---	---	4.84437	8.29319	4.11421	4.10738	4.46439	4.5166	5.75059	4.36279	-1.3878	0.0110074
Atxn3	ataxin 3	1.1079	1.93244	2.27488	5.20758	2.9365	3.45282	1.77174	3.86563	2.09389	0.00714495
Pik3cd	phosphatidylinositol-4,5-bisphosphate 3-kinase catalytic subunit delta	0	13.1595	0	0	0	0	4.3865	0	-4.3865	1.50117e-12
Irak3	interleukin-1 receptor-associated kinase 3	11.9203	12.392	11.278	0	0	0	11.8635	0	-11.8635	3.14492e-31
Cwc22	CWC22 spliceosome-associated protein	0	6.89863	0	0	0	0	2.29954	0	-2.29954	2.71616e-08
Pafah1b2	platelet-activating factor acetylhydrolase, isoform 1b, subunit 2	0	0	0	1.11086	5.00266	0	0	2.03784	2.03784	0.0355105
Serpinb6a	serine (or cysteine) peptidase inhibitor, clade B, member 6a	4.52049	0.955316	2.53592	5.5665	5.53852	4.16305	2.67058	5.08936	2.41878	0.0423916
Psmd13	proteasome (prosome, macropain) 26S subunit, non-ATPase, 13	3.64999	3.50195	3.40584	4.10738	8.33398	3.9001	3.51926	5.44715	1.92789	0.00197246
Tmem19	transmembrane protein 19	1.1079	2.24975	1.54586	9.84473	9.47804	9.92494	1.63451	9.74924	8.11473	2.46901e-47
---	---	6.45367	3.61683	4.46712	0	0	1.99454	4.84588	0.664848	-4.18103	0.000105622
---	---	0	0	10.885	0	0	0	3.62832	0	-3.62832	3.94935e-10
Colgalt1	collagen beta(1-O)galactosyltransferase 1	11.1983	9.99675	11.6178	9.82826	9.88413	9.67572	10.9376	9.79604	-1.14158	0.000998215
---	---	4.1022	1.93244	3.26888	0	0	0	3.10118	0	-3.10118	0.0013541
---	---	2.15897	2.24975	3.40584	2.76526	2.9365	6.76097	2.60486	4.15424	1.54939	0.0195939
Trf	transferrin	0	0	0	0	7.14848	0	0	2.38283	2.38283	4.93182e-08
Cnot8	CCR4-NOT transcription complex, subunit 8	9.90677	0	0	0	0	0	3.30226	0	-3.30226	3.32634e-10
---	---	3.89374	3.50195	4.58721	4.00689	4.8992	6.74768	3.9943	5.21792	1.22362	0.0382731
Exo5	exonuclease 5	3.777	4.00217	1.54586	1.11086	1.68639	1.58011	3.10834	1.45912	-1.64922	0.0329054
Rab27a	RAB27A, member RAS oncogene family	1.72711	3.24047	2.75688	6.25518	2.71067	5.20237	2.57482	4.72274	2.14792	0.00435561
Lmbr1l	limb region 1 like	4.95598	4.23581	3.7526	3.36147	2.9365	3.31538	4.3148	3.20445	-1.11035	0.0361832
Smc4	structural maintenance of chromosomes 4	3.5107	2.72988	2.53592	5.25216	3.45724	4.31501	2.9255	4.34147	1.41597	0.0221024
Dhrs7	dehydrogenase/reductase (SDR family) member 7	1.1079	0.955316	0	4.52576	1.07673	4.24103	0.68774	3.28117	2.59343	0.00550975
Ints7	integrator complex subunit 7	5.75875	4.30598	0	0	0	0	3.35491	0	-3.35491	0.00258462
Dnajc14	DnaJ heat shock protein family (Hsp40) member C14	7.65013	7.7425	6.8603	11.5334	7.31853	7.86312	7.41764	8.90501	1.48737	0.0279023
Cnp	2,3-cyclic nucleotide 3 phosphodiesterase	5.29004	9.84888	10.0651	2.49543	4.04698	4.38539	8.40135	3.6426	-4.75875	8.2965e-09
Chd4	chromodomain helicase DNA binding protein 4	4.95598	8.38925	6.57091	6.0432	5.50367	2.5789	6.63871	4.70859	-1.93012	0.0471656
Banp	BTG3 associated nuclear protein	2.4909	3.50195	3.26888	2.16325	0	0	3.08725	0.721082	-2.36617	0.0457499
Sc5d	sterol-C5-desaturase	1.1079	7.05961	0	0	0	0	2.7225	0	-2.7225	0.0460423
Tmem185a	transmembrane protein 185A	0	0	0	3.89887	5.60579	0	0	3.16822	3.16822	0.00355878
Lrrc32	leucine rich repeat containing 32	3.89374	1.93244	0	3.18874	6.91647	2.99363	1.94206	4.36628	2.42422	0.0389183
Irf8	interferon regulatory factor 8	7.56467	9.46392	9.43488	7.60493	8.28864	7.35032	8.82115	7.74796	-1.07319	0.0197004
---	---	1.1079	0.955316	0.970773	2.76526	3.13172	2.31611	1.01133	2.73769	1.72636	0.0354016
Atp2b4	ATPase, Ca++ transporting, plasma membrane 4	0	7.23172	0	0	0	0	2.41057	0	-2.41057	1.70389e-08
Fam221a	family with sequence similarity 221, member A	0	0	0	4.7287	4.72862	0	0	3.15244	3.15244	0.00454923
Rfx3	regulatory factor X, 3 (influences HLA class II expression)	0	0	0	0	0	6.63665	0	2.21222	2.21222	1.03994e-07
Hipk1	homeodomain interacting protein kinase 1	6.68185	7.1766	6.35104	10.6638	7.22535	6.81296	6.7365	8.23405	1.49755	0.00563482
Glg1	golgi apparatus protein 1	0	0	0	0	0	7.26889	0	2.42296	2.42296	4.31628e-08
Eya3	EYA transcriptional coactivator and phosphatase 3	11.7776	1.93244	2.27488	1.73096	1.68639	1.58011	5.32831	1.66582	-3.66249	7.76544e-05
Prkar1a	protein kinase, cAMP dependent regulatory, type I, alpha	6.22768	6.28537	6.35104	6.06835	10.0563	7.41903	6.28803	7.8479	1.55987	0.00388524
Lsm3	LSM3 homolog, U6 small nuclear RNA and mRNA degradation associated	3.64999	3.72324	3.85184	4.45123	6.02982	4.16305	3.74169	4.88137	1.13968	0.0303364
Med27	mediator complex subunit 27	6.03778	8.3018	7.716	6.93984	5.81923	5.31483	7.35186	6.02463	-1.32723	0.0293513
Usp34	ubiquitin specific peptidase 34	12.7693	12.9805	8.342	7.52543	7.88363	8.30563	11.3639	7.9049	-3.45904	5.89651e-05
---	---	5.93255	6.13927	6.1117	4.96131	4.8992	5.20237	6.06118	5.02096	-1.04021	0.000304021
Stag1	stromal antigen 1	7.14923	9.2647	7.49585	7.33131	5.9544	6.31474	7.96993	6.53348	-1.43644	0.0119079
Dmpk	dystrophia myotonica-protein kinase	4.00173	3.0895	3.53092	4.79046	4.22867	4.80034	3.54072	4.60649	1.06577	0.0283792
L1cam	L1 cell adhesion molecule	3.35651	3.50195	2.94846	5.06491	4.39002	5.60758	3.26897	5.02084	1.75186	0.000523557
Prkab2	protein kinase, AMP-activated, beta 2 non-catalytic subunit	4.00173	4.61324	5.03018	5.88232	5.14514	5.92358	4.54838	5.65035	1.10196	0.0136188
Inpp4b	inositol polyphosphate-4-phosphatase, type II	0	7.56072	4.46712	0	0	0	4.00928	0	-4.00928	0.030699
0610010K14Rik	RIKEN cDNA 0610010K14 gene	3.35651	3.0895	3.26888	1.73096	2.11362	0	3.2383	1.28153	-1.95677	0.0349114
Glis3	GLIS family zinc finger 3	1.1079	2.24975	3.26888	8.17879	2.44281	3.16346	2.20885	4.59502	2.38617	0.00179638
Hsd17b10	hydroxysteroid (17-beta) dehydrogenase 10	4.00173	3.50195	8.24947	2.16325	3.13172	4.31501	5.25105	3.20333	-2.04773	0.00524024
Frmd4b	FERM domain containing 4B	0	9.03091	9.7009	0	0	0	6.24393	0	-6.24393	0.00432439
Tnip2	TNFAIP3 interacting protein 2	11.1682	9.76573	11.0715	9.63768	9.50252	9.64915	10.6685	9.59645	-1.07204	0.00109895
Gpr19	G protein-coupled receptor 19	3.64999	4.81921	4.84984	2.49543	1.68639	1.99454	4.43968	2.05879	-2.38089	0.000272404
Tnfrsf4	tumor necrosis factor receptor superfamily, member 4	3.18385	3.91505	4.03195	4.90658	5.60579	3.9001	3.71028	4.80415	1.09387	0.0457762
Mb21d1	Mab-21 domain containing 1	5.56111	7.85795	0	1.11086	0	0	4.47302	0.370285	-4.10273	0.0101145
Cdk5rap1	CDK5 regulatory subunit associated protein 1	4.44598	4.61324	3.26888	6.29834	6.21356	5.87549	4.10937	6.12913	2.01976	7.37594e-06
Rfx3	regulatory factor X, 3 (influences HLA class II expression)	4.36741	4.81921	3.40584	6.14127	5.81923	5.27831	4.19749	5.74627	1.54878	0.00258738
Pla2g6	phospholipase A2, group VI	0	0	0	6.58644	6.12461	6.27822	0	6.32976	6.32976	1.18991e-12
Trim47	tripartite motif-containing 47	6.37553	4.81921	7.10123	8.13779	6.62372	7.85073	6.09866	7.53742	1.43876	0.0409776
Lyrm1	LYR motif containing 1	1.72711	4.99942	4.52841	0	0	0	3.75165	0	-3.75165	0.000151419
Zfp512	zinc finger protein 512	6.93439	0	5.49681	0	0	0	4.14373	0	-4.14373	0.0381542
Dcdc2b	doublecortin domain containing 2b	5.59599	5.69227	5.77489	1.73096	4.46439	1.99454	5.68771	2.72996	-2.95775	0.00183793
Atg16l1	autophagy related 16-like 1 (S. cerevisiae)	5.59599	4.5568	5.07195	6.51506	5.70115	6.12211	5.07491	6.11277	1.03786	0.0125812
Dynll2	dynein light chain LC8-type 2	4.2843	3.82233	4.75045	8.04582	4.14068	4.24103	4.28569	5.47584	1.19015	0.0232481
Sh3d21	SH3 domain containing 21	1.1079	0	0	5.16157	0	3.99318	0.369301	3.05158	2.68228	0.00746714
Rab3d	RAB3D, member RAS oncogene family	5.05957	4.91213	5.15202	3.78211	4.14068	3.31538	5.04124	3.74605	-1.29519	0.0028108
---	---	1.1079	0.955316	0.970773	1.11086	5.53852	5.57784	1.01133	4.07574	3.06441	0.000396373
Fam60a	family with sequence similarity 60, member A	3.5107	4.43683	0	0	0	0	2.64918	0	-2.64918	0.0203496
Prss37	protease, serine 37	2.98767	3.0895	1.95593	0	0	1.58011	2.6777	0.526705	-2.151	0.0488461
Jmjd4	jumonji domain containing 4	9.05336	9.25808	9.13334	6.79669	6.55731	9.00396	9.14826	7.45265	-1.69561	0.046404
Cct3	chaperonin containing Tcp1, subunit 3 (gamma)	0	0	0	7.46042	0	6.05892	0	4.50645	4.50645	0.0251012
---	---	0	0	0	6.65446	6.46974	6.2596	0	6.46127	6.46127	4.32997e-13
Gnas	GNAS (guanine nucleotide binding protein, alpha stimulating) complex locus	6.56348	8.19491	8.16996	6.18792	6.19183	5.63672	7.64278	6.00549	-1.63729	0.000253364
Prc1	protein regulator of cytokinesis 1	4.90126	2.72988	7.00748	3.89887	1.07673	0	4.87954	1.65853	-3.22101	0.0185041
Phf19	PHD finger protein 19	0	0	0	6.84115	0	0.996365	0	2.6125	2.6125	0.0491818
---	---	4.2843	7.42542	0	0	0	0	3.90324	0	-3.90324	0.0336737
Fcgrt	Fc receptor, IgG, alpha chain transporter	6.5983	6.19581	6.33398	5.4941	2.71067	2.80112	6.37603	3.66863	-2.7074	0.00740459
Tanc1	tetratricopeptide repeat, ankyrin repeat and coiled-coil containing 1	5.29004	4.5568	7.33362	4.7287	4.39002	4.63687	5.72682	4.58519	-1.14163	0.0282995
Trnau1ap	tRNA selenocysteine 1 associated protein 1	7.24024	7.84033	6.36791	8.82062	7.47063	8.79687	7.14949	8.36271	1.21322	0.0155042
Prrt3	proline-rich transmembrane protein 3	0	0	0	0	3.30364	3.69372	0	2.33245	2.33245	0.0401762
Metap1d	methionyl aminopeptidase type 1D (mitochondrial)	0	0	0	3.18874	4.53512	0	0	2.57462	2.57462	0.0201588
Wdr49	WD repeat domain 49	0	0	0	2.76526	2.44281	2.31611	0	2.50806	2.50806	0.00886252
Apool	apolipoprotein O-like	4.1022	4.08433	4.26588	6.23311	4.95186	5.41916	4.1508	5.53471	1.38391	0.00184451
Flna	filamin, alpha	0	0	0	4.84968	0	4.24103	0	3.03024	3.03024	0.00589196
Mfsd2b	major facilitator superfamily domain containing 2B	3.18385	2.24975	0	2.49543	5.05173	4.85095	1.8112	4.13271	2.32151	0.0340344
Polr1a	polymerase (RNA) I polypeptide A	2.76057	7.11929	2.53592	3.36147	2.11362	2.31611	4.13859	2.59707	-1.54152	0.0140185
Gnai2	guanine nucleotide binding protein (G protein), alpha inhibiting 2	13.7003	13.5915	13.5002	13.4219	11.4686	11.5838	13.5973	12.1581	-1.43924	0.0221456
---	---	2.15897	0	0	2.16325	2.9365	4.16305	0.719658	3.0876	2.36794	0.0462036
Kif9	kinesin family member 9	3.89374	5.63889	4.6437	4.10738	2.11362	2.99363	4.72544	3.07154	-1.6539	0.0291275
Ndufb8	NADH dehydrogenase (ubiquinone) 1 beta subcomplex 8	5.4125	8.80422	8.21726	6.18792	6.29733	6.45224	7.47799	6.3125	-1.1655	0.0161823
Arhgap4	Rho GTPase activating protein 4	0	0	0	7.46042	0	0	0	2.48681	2.48681	3.15414e-08
Hdac10	histone deacetylase 10	2.15897	2.72988	1.54586	4.20133	4.22867	2.99363	2.14491	3.80788	1.66297	0.0180538
Axl	AXL receptor tyrosine kinase	8.01479	7.49465	7.80539	11.0267	7.70342	7.82564	7.77161	8.85191	1.0803	0.0188651
Fiz1	Flt3 interacting zinc finger protein 1	0	7.85795	0	0	0	0	2.61932	0	-2.61932	6.99929e-09
Ift140	intraflagellar transport 140	1.1079	7.44887	0.970773	1.11086	0	0.996365	3.17585	0.702407	-2.47344	0.00138158
Smim8	small integral membrane protein 8	6.18249	5.26904	3.7526	5.91041	7.19291	6.85076	5.06804	6.65136	1.58332	0.0317522
---	---	0	0	0	4.66417	4.72862	4.45248	0	4.61509	4.61509	8.30173e-08
Camk2d	calcium/calmodulin-dependent protein kinase II, delta	7.21802	6.73021	7.17016	2.99248	4.78775	6.05892	7.03946	4.61305	-2.42641	0.00369032
Kdm4a	lysine (K)-specific demethylase 4A	0	0	0	0	0	8.34147	0	2.78049	2.78049	7.2016e-08
Camk2d	calcium/calmodulin-dependent protein kinase II, delta	2.4909	2.5097	2.53592	6.18792	8.39705	0.996365	2.51217	5.19378	2.68161	0.000222182
Nemp2	nuclear envelope integral membrane protein 2	4.00173	3.61683	3.26888	0	1.07673	2.80112	3.62915	1.29262	-2.33653	0.0360639
Bcl3	B cell leukemia/lymphoma 3	4.52049	4.23581	4.58721	2.99248	2.44281	3.8006	4.44784	3.07863	-1.36921	0.0205727
Zfp108	zinc finger protein 108	1.1079	5.84148	0	1.11086	1.68639	0	2.31646	0.932416	-1.38404	0.0498551
Eif2d	eukaryotic translation initiation factor 2D	4.59135	4.7199	5.07195	8.57514	7.84239	5.35045	4.7944	7.25599	2.46159	4.03958e-05
Usp4	ubiquitin specific peptidase 4 (proto-oncogene)	4.2843	4.16206	2.75688	1.73096	2.11362	2.31611	3.73441	2.05356	-1.68085	0.013972
Kdm5c	lysine (K)-specific demethylase 5C	3.64999	3.37713	4.69806	0	0	0	3.90839	0	-3.90839	2.23914e-05
Ccl25	chemokine (C-C motif) ligand 25	5.10871	3.82233	3.7526	0	0	0	4.22788	0	-4.22788	4.84741e-06
B3gnt5	UDP-GlcNAc:betaGal beta-1,3-N-acetylglucosaminyltransferase 5	3.18385	6.11992	3.53092	1.11086	1.68639	2.99363	4.27823	1.93029	-2.34794	0.00666728
Dclre1c	DNA cross-link repair 1C	3.35651	2.92087	2.27488	4.7287	4.39002	3.99318	2.85075	4.37063	1.51988	0.00720826
Sirt1	sirtuin 1	7.75415	7.69099	8.38406	7.13102	6.19183	6.14257	7.94307	6.48847	-1.45459	0.000275906
Appl2	adaptor protein, phosphotyrosine interaction, PH domain and leucine zipper containing 2	4.19612	3.37713	3.85184	5.91041	5.18967	5.20237	3.80837	5.43415	1.62579	0.000281057
Gins3	GINS complex subunit 3 (Psf3 homolog)	4.36741	4.5568	4.69806	3.36147	2.9365	3.9001	4.54076	3.39936	-1.1414	0.0240534
Myo18a	myosin XVIIIA	0	9.14298	0	0	0	0	3.04766	0	-3.04766	1.03387e-09
Tor1aip2	torsin A interacting protein 2	7.22917	7.99701	7.2542	7.88525	7.89712	10.7172	7.49346	8.8332	1.33974	0.00983843
Myo18a	myosin XVIIIA	5.2468	8.40132	6.31671	4.37264	6.10149	5.12221	6.65494	5.19878	-1.45616	0.0237515
Maf1	MAF1 homolog, negative regulator of RNA polymerase III	0	0	0	1.11086	8.31902	1.58011	0	3.67	3.67	0.00620748
Stim2	stromal interaction molecule 2	0	0	0	0	0	6.10135	0	2.03378	2.03378	0.0371545
---	---	0	10.423	0	0	0	0	3.47433	0	-3.47433	1.57415e-10
---	---	5.45111	5.04116	4.94282	5.37819	5.73159	7.6932	5.14503	6.26766	1.12263	0.0239781
Cyth1	cytohesin 1	11.3662	8.40132	11.3886	8.29521	7.34829	7.41062	10.3854	7.68471	-2.70065	3.4896e-06
E430018J23Rik	RIKEN cDNA E430018J23 gene	3.35651	0	4.03195	1.11086	0	0	2.46282	0.370285	-2.09253	0.0414056
Utp20	UTP20 small subunit processome component	4.2843	3.82233	4.33613	5.16157	5.27481	5.12221	4.14759	5.1862	1.03861	0.00595966
Nnt	nicotinamide nucleotide transhydrogenase	6.85021	7.47955	8.4489	4.66417	1.68639	4.80034	7.59289	3.71697	-3.87592	2.92759e-06
Tldc2	TBC/LysM associated domain containing 2	0	0	0	0	6.07799	0	0	2.026	2.026	0.0380307
Ddx24	DEAD (Asp-Glu-Ala-Asp) box polypeptide 24	4.2843	4.95643	4.6437	0	3.72266	0.996365	4.62815	1.57301	-3.05514	0.031379
Elmsan1	ELM2 and Myb/SANT-like domain containing 1	5.48872	6.70446	6.26362	6.63775	8.40179	6.66522	6.15227	7.23492	1.08265	0.0362188
Phf19	PHD finger protein 19	5.00871	5.23347	4.98716	4.20133	2.11362	3.31538	5.07645	3.21011	-1.86634	0.00402484
Cdk16	cyclin-dependent kinase 16	3.35651	2.24975	2.94846	3.89887	4.22867	4.24103	2.85157	4.12286	1.27128	0.0260213
Sec31a	Sec31 homolog A (S. cerevisiae)	1.1079	2.72988	0	3.18874	10.1856	2.31611	1.27926	5.23016	3.9509	0.00184279
Aup1	ancient ubiquitous protein 1	5.33203	4.91213	5.49681	8.61409	8.06786	5.12221	5.24699	7.26806	2.02107	0.000579343
Rfx5	regulatory factor X, 5 (influences HLA class II expression)	2.98767	3.0895	0.970773	0	0	0	2.34932	0	-2.34932	0.0213951
Ifrd2	interferon-related developmental regulator 2	7.54695	7.59616	6.54147	8.20737	8.9979	8.46442	7.22819	8.55656	1.32837	0.000506776
Clcn2	chloride channel, voltage-sensitive 2	0	0	2.27488	2.16325	4.60255	3.57829	0.758292	3.44803	2.68974	0.0278296
Slc25a36	solute carrier family 25, member 36	0	0	0	2.99248	3.94676	0	0	2.31308	2.31308	0.0419529
Lrrc40	leucine rich repeat containing 40	4.1022	8.3973	2.75688	3.78211	3.45724	3.9001	5.08546	3.71315	-1.37231	0.00758211
---	---	0	0	0	6.49665	6.37651	6.16275	0	6.3453	6.3453	8.85751e-13
Atxn2	ataxin 2	4.1022	1.93244	4.11421	1.73096	1.07673	1.58011	3.38295	1.4626	-1.92035	0.014148
---	---	5.52537	4.00217	4.19204	5.965	6.02982	5.89973	4.57319	5.96485	1.39166	0.0104794
Dmtf1	cyclin D binding myb-like transcription factor 1	6.18249	4.5568	4.03195	2.76526	2.71067	3.16346	4.92375	2.8798	-2.04395	0.00130272
Golga1	golgi autoantigen, golgin subfamily a, 1	0	0	0	4.20133	5.05173	5.35045	0	4.86784	4.86784	4.62961e-08
Ms4a4b	membrane-spanning 4-domains, subfamily A, member 4B	4.00173	0	3.26888	0	0	0	2.42354	0	-2.42354	0.0372332
Ly6a	lymphocyte antigen 6 complex, locus A	3.64999	0	1.95593	3.18874	1.68639	6.81296	1.86864	3.89603	2.02739	0.0496867
Atg7	autophagy related 7	0	0	0	3.18874	4.14068	2.80112	0	3.37685	3.37685	0.000234429
Slc30a5	solute carrier family 30 (zinc transporter), member 5	8.43647	0	0	0	0	0	2.81216	0	-2.81216	3.05004e-09
Xpo6	exportin 6	9.03442	4.61324	4.89708	5.41787	4.39002	5.0804	6.18158	4.96276	-1.21882	0.0160217
Dusp16	dual specificity phosphatase 16	4.84437	1.52507	0.970773	4.28953	7.12574	5.20237	2.44674	5.53921	3.09247	0.0283537
Stk36	serine/threonine kinase 36	0	4.30598	4.40311	1.73096	0	0	2.90303	0.576985	-2.32604	0.0436271
Zfp825	zinc finger protein 825	6.11195	5.93301	5.61455	3.51572	4.78775	4.45248	5.8865	4.25198	-1.63452	0.000203994
Nubp2	nucleotide binding protein 2	3.18385	1.52507	8.31616	2.99248	2.44281	0.996365	4.34169	2.14389	-2.19781	0.00184126
Fcgrt	Fc receptor, IgG, alpha chain transporter	6.86459	5.95502	7.35069	7.60493	8.23121	7.90564	6.72343	7.91393	1.1905	0.00673136
Aspm	asp (abnormal spindle)-like, microcephaly associated (Drosophila)	2.4909	2.24975	5.64254	0	1.68639	0	3.46107	0.56213	-2.89893	0.00600785
Fxr1	fragile X mental retardation gene 1, autosomal homolog	4.36741	3.37713	0.970773	1.11086	1.07673	0.996365	2.9051	1.06132	-1.84378	0.0230081
Pitpnm1	phosphatidylinositol transfer protein, membrane-associated 1	7.59084	6.82884	5.11254	4.90658	5.31556	5.74774	6.51074	5.32329	-1.18745	0.0198251
Mpp6	membrane protein, palmitoylated 6 (MAGUK p55 subfamily member 6)	9.00552	9.64572	7.95798	6.93984	8.40179	7.65809	8.86974	7.66657	-1.20317	0.0184571
Madd	MAP-kinase activating death domain	1.1079	0.955316	0.970773	2.76526	1.07673	4.57799	1.01133	2.80666	1.79533	0.0222269
Fundc1	FUN14 domain containing 1	5.33203	4.5568	5.89611	7.01938	7.22535	5.97012	5.26165	6.73828	1.47664	0.00359001
Ddx24	DEAD (Asp-Glu-Ala-Asp) box polypeptide 24	1.1079	0.955316	0.970773	2.16325	4.14068	2.31611	1.01133	2.87334	1.86201	0.022072
Sipa1l3	signal-induced proliferation-associated 1 like 3	5.63004	6.15836	5.15202	6.62085	6.94272	7.78066	5.64681	7.11474	1.46793	0.000636265
Lrrcc1	leucine rich repeat and coiled-coil domain containing 1	7.31541	7.96484	6.61396	2.76526	3.13172	4.31501	7.29807	3.404	-3.89407	7.69608e-12
Myo18a	myosin XVIIIA	0	8.42121	1.95593	2.49543	2.9365	1.58011	3.45905	2.33735	-1.1217	0.0410867
Zdhhc3	zinc finger, DHHC domain containing 3	5.00871	5.08173	4.84984	8.62684	4.84455	5.77421	4.98009	6.4152	1.43511	0.00850134
---	---	0	0	0	6.27692	6.5909	4.99295	0	5.95359	5.95359	2.09795e-10
---	---	2.76057	0.955316	3.53092	0	1.07673	0	2.4156	0.358911	-2.05669	0.0338519
Ivd	isovaleryl coenzyme A dehydrogenase	0	0	0	2.99248	4.04698	0	0	2.34649	2.34649	0.0380296
Eno1	enolase 1, alpha non-neuron	3.18385	2.72988	3.11755	0	0	0	3.01043	0	-3.01043	0.00113203
Hnrnpk	heterogeneous nuclear ribonucleoprotein K	2.15897	1.52507	1.54586	1.73096	1.07673	6.20227	1.7433	3.00332	1.26002	0.0235877
Bcl2l12	BCL2-like 12 (proline rich)	4.7234	6.38599	4.19204	3.51572	1.07673	3.8006	5.10048	2.79768	-2.30279	0.011249
Anapc5	anaphase-promoting complex subunit 5	0	7.36917	0	0	0	0	2.45639	0	-2.45639	1.40517e-08
Mfsd4b4	major facilitator superfamily domain containing 4B4	6.49121	6.25021	5.64254	6.88427	8.06786	6.87543	6.12799	7.27585	1.14787	0.00651052
Rlf	rearranged L-myc fusion sequence	5.95959	6.69142	5.79996	6.45911	6.33747	8.70354	6.15032	7.16671	1.01639	0.0415408
---	---	0	0	0	2.99248	2.44281	4.99295	0	3.47608	3.47608	0.000296362
Cep128	centrosomal protein 128	1.1079	6.61054	0.970773	0	0	0	2.89641	0	-2.89641	0.00121936
Brox	BRO1 domain and CAAX motif containing	5.37282	5.04116	5.19045	6.93984	6.23496	5.54746	5.20148	6.24076	1.03928	0.00978634
Mef2c	myocyte enhancer factor 2C	7.33619	6.81688	7.49585	4.52576	6.00512	6.73426	7.21631	5.75504	-1.46126	0.0241061
---	---	4.84437	2.5097	1.54586	1.11086	0	0	2.96664	0.370285	-2.59636	0.00686352
Tmem161b	transmembrane protein 161B	0	0	0	7.79019	6.37651	0	0	4.72223	4.72223	0.02003
Bnip1	BCL2/adenovirus E1B interacting protein 1	5.93255	6.03982	6.18966	5.06491	3.13172	2.31611	6.05401	3.50425	-2.54977	0.00327263
Ssbp3	single-stranded DNA binding protein 3	3.5107	2.92087	3.11755	6.36074	5.23287	2.5789	3.18304	4.72417	1.54113	0.0130406
Rogdi	rogdi homolog	0	0	0	0	6.50541	0	0	2.16847	2.16847	9.04966e-07
Mtdh	metadherin	11.7244	11.6832	10.3018	12.4033	12.8647	12.1275	11.2365	12.4651	1.22865	0.00346919
Rbm11	RNA binding motif protein 11	0	0	0	3.51572	3.83906	0	0	2.45159	2.45159	0.0315367
Rin2	Ras and Rab interactor 2	3.35651	6.69142	1.54586	0	2.44281	2.99363	3.86459	1.81215	-2.05245	0.0272077
Eefsec	eukaryotic elongation factor, selenocysteine-tRNA-specific	0	2.5097	0	4.20133	6.88973	6.20227	0.836567	5.76444	4.92787	6.05539e-06
Samd4	sterile alpha motif domain containing 4	0	6.15836	0	0	0	0	2.05279	0	-2.05279	0.0380768
Use1	unconventional SNARE in the ER 1 homolog (S. cerevisiae)	6.74537	6.85248	6.78695	5.70123	4.84455	5.77421	6.79493	5.44	-1.35494	3.75844e-05
Clk3	CDC-like kinase 3	7.42616	9.12368	6.78695	6.89837	6.19183	5.20237	7.77893	6.09752	-1.68141	0.0067364
Plcd1	phospholipase C, delta 1	0	7.24963	0	0	0	0	2.41654	0	-2.41654	1.65901e-08
Arpp19	cAMP-regulated phosphoprotein 19	3.18385	2.92087	4.03195	4.79046	4.53512	4.5166	3.37889	4.61406	1.23517	0.0222564
Zfp280d	zinc finger protein 280D	4.44598	3.91505	1.95593	4.10738	4.39002	7.1627	3.43899	5.22003	1.78104	0.0275411
Mindy4	MINDY lysine 48 deubiquitinase 4	5.05957	6.30264	5.84884	4.28953	2.71067	5.27831	5.73702	4.09284	-1.64418	0.0422925
Med12	mediator complex subunit 12	11.0969	10.4933	10.3301	12.0323	11.9186	12.1284	10.6401	12.0264	1.38634	1.22786e-09
Fstl3	follistatin-like 3	1.1079	5.19701	1.95593	0	0	0	2.75361	0	-2.75361	0.00409458
Zdhhc6	zinc finger, DHHC domain containing 6	9.96796	10.6947	10.1246	11.695	10.6809	11.5319	10.2624	11.3026	1.04016	0.000995865
Eya3	EYA transcriptional coactivator and phosphatase 3	5.48872	3.37713	7.21745	4.45123	0	2.5789	5.3611	2.34338	-3.01772	0.0230053
Il16	interleukin 16	4.2843	5.33765	3.40584	5.25216	7.30847	5.35045	4.3426	5.97036	1.62776	0.0208441
Celf1	CUGBP, Elav-like family member 1	7.51085	8.57121	7.54116	10.3672	8.13202	8.91458	7.87441	9.13792	1.26352	0.0135718
Krba1	KRAB-A domain containing 1	5.2468	0	2.27488	0	0	0	2.50723	0	-2.50723	0.0174734
Napg	N-ethylmaleimide sensitive fusion protein attachment protein gamma	6.41513	8.23593	7.86005	8.81691	11.0579	7.76754	7.5037	9.21412	1.71042	0.00696763
Ndufb6	NADH dehydrogenase (ubiquinone) 1 beta subcomplex, 6	2.15897	4.43683	0	0	0	0	2.1986	0	-2.1986	0.0456207
Lnpk	lunapark, ER junction formation factor	0	0	0	6.42056	0	6.2596	0	4.22672	4.22672	0.0368067
Serpinb6b	serine (or cysteine) peptidase inhibitor, clade B, member 6b	4.19612	1.52507	3.40584	1.11086	1.07673	1.58011	3.04235	1.2559	-1.78644	0.0265783
Inpp5f	inositol polyphosphate-5-phosphatase F	7.79225	5.49612	4.801	4.28953	4.72862	4.69344	6.02979	4.57053	-1.45926	0.00947226
Rad9b	RAD9 checkpoint clamp component B	4.7234	4.61324	5.03018	0	0	0	4.78894	0	-4.78894	4.56131e-08
---	---	4.2843	4.5568	4.75045	3.78211	2.71067	2.99363	4.53052	3.16214	-1.36838	0.0109587
Anxa4	annexin A4	9.71781	8.43693	9.58667	7.36215	8.83574	8.42737	9.24714	8.20842	-1.03872	0.032618
Tmem109	transmembrane protein 109	3.35651	3.61683	1.95593	1.11086	1.07673	1.58011	2.97643	1.2559	-1.72052	0.0324422
Ube2e2	ubiquitin-conjugating enzyme E2E 2	1.1079	1.93244	1.54586	3.18874	5.50367	2.31611	1.52874	3.66951	2.14077	0.0064516
Mcm7	minichromosome maintenance complex component 7	0	0.955316	0	3.36147	0	4.08061	0.318439	2.4807	2.16226	0.0331538
Mdh2	malate dehydrogenase 2, NAD (mitochondrial)	0	3.61683	3.26888	5.16157	4.53512	4.16305	2.29524	4.61992	2.32468	0.0437889
---	---	0	0	5.98625	0	0	0	1.99542	0	-1.99542	0.0452937
Rps27	ribosomal protein S27	0	0	0	0	0	7.08024	0	2.36008	2.36008	5.87326e-08
Vta1	vesicle (multivesicular body) trafficking 1	6.49121	6.92116	0	0	0	0	4.47079	0	-4.47079	0.0307943
---	---	2.98767	2.92087	2.94846	4.45123	4.46439	3.69372	2.95233	4.20312	1.25078	0.0168186
---	---	0	0	1.54586	2.76526	2.71067	2.99363	0.515286	2.82319	2.3079	0.0284146
Ncaph2	non-SMC condensin II complex, subunit H2	6.93439	7.19521	7.66233	7.99425	8.5111	11.1869	7.26397	9.23074	1.96677	0.000573217
St6galnac6	ST6 (alpha-N-acetyl-neuraminyl-2,3-beta-galactosyl-1,3)-N-acetylgalactosaminide alpha-2,6-sialyltransferase 6	8.49308	6.59661	8.21726	6.21069	5.18967	6.85076	7.76898	6.08371	-1.68527	0.00356952
Smc4	structural maintenance of chromosomes 4	9.68376	9.58704	9.5649	5.70123	8.04381	9.12202	9.6119	7.62235	-1.98955	0.0347303
Itgad	integrin, alpha D	1.72711	0	3.26888	4.37264	4.95186	3.16346	1.66533	4.16265	2.49732	0.0359105
Rab7	RAB7, member RAS oncogene family	6.87882	6.59661	5.49681	6.67097	13.7487	6.33266	6.32408	8.91744	2.59335	0.00163034
Ifit1bl1	interferon induced protein with tetratricpeptide repeats 1B like 1	9.73355	10.6062	9.42081	8.77552	8.20434	9.39574	9.9202	8.79187	-1.12833	0.00652816
Sipa1l3	signal-induced proliferation-associated 1 like 3	11.2499	10.3102	11.2572	9.33756	10.6191	9.71554	10.9391	9.89074	-1.04834	0.0131332
Arhgap24	Rho GTPase activating protein 24	2.98767	6.28537	3.40584	2.99248	3.30364	2.80112	4.2263	3.03241	-1.19388	0.038963
Sike1	suppressor of IKBKE 1	3.18385	1.52507	1.54586	0	0	0	2.08493	0	-2.08493	0.0416657
Chd9	chromodomain helicase DNA binding protein 9	6.47256	6.48005	7.12127	8.34237	7.99446	8.09078	6.69129	8.14254	1.45125	2.13843e-07
Bbs10	Bardet-Biedl syndrome 10 (human)	6.5983	5.69227	6.49617	5.16157	4.78775	0.996365	6.26225	3.64856	-2.61368	0.03423
Fahd2a	fumarylacetoacetate hydrolase domain containing 2A	2.76057	2.24975	2.94846	0	0	0	2.65293	0	-2.65293	0.00579936
Taf11	TATA-box binding protein associated factor 11	5.905	5.97669	5.91918	3.89887	3.45724	0.996365	5.93362	2.78416	-3.14947	1.62329e-05
Nutf2	nuclear transport factor 2	0	0.955316	0.970773	1.73096	2.9365	2.99363	0.64203	2.5537	1.91167	0.0401039
9130401M01Rik	RIKEN cDNA 9130401M01 gene	2.15897	0.955316	0.970773	3.36147	3.30364	3.31538	1.36169	3.32683	1.96514	0.0133969
Rps18	ribosomal protein S18	8.1733	7.82248	5.79996	9.1734	9.46452	9.47251	7.26525	9.37014	2.10489	0.000771584
Kat7	K(lysine) acetyltransferase 7	0	0	0	3.51572	4.22867	0	0	2.58146	2.58146	0.0218063
Cnot7	CCR4-NOT transcription complex, subunit 7	1.1079	6.78037	0.970773	1.11086	1.07673	1.58011	2.95302	1.2559	-1.69711	0.00605121
Tpra1	transmembrane protein, adipocyte asscociated 1	4.19612	0	5.43413	0	0	0	3.21009	0	-3.21009	0.00413155
Ppcdc	phosphopantothenoylcysteine decarboxylase	7.73863	8.3018	8.20323	5.4941	7.72627	6.33266	8.08122	6.51768	-1.56354	0.0225459
Mgst1	microsomal glutathione S-transferase 1	0	7.56072	0	0	0	0	2.52024	0	-2.52024	1.06848e-08
Hadhb	hydroxyacyl-Coenzyme A dehydrogenase/3-ketoacyl-Coenzyme A thiolase/enoyl-Coenzyme A hydratase (trifunctional protein), beta subunit	9.47008	9.16674	8.78028	10.4592	10.2356	10.2251	9.13903	10.3066	1.16761	9.0074e-08
Zgrf1	zinc finger, GRF-type containing 1	4.19612	4.23581	5.19045	2.76526	3.83906	0.996365	4.5408	2.53356	-2.00724	0.0350935
Fis1	fission, mitochondrial 1	6.41513	4.49807	5.89611	0	4.14068	0	5.6031	1.38023	-4.22287	0.0214656
---	---	1.72711	2.5097	1.95593	4.79046	4.84455	3.9001	2.06425	4.5117	2.44745	0.000109197
Rfx5	regulatory factor X, 5 (influences HLA class II expression)	0	0	0	0	0	7.34149	0	2.44716	2.44716	3.87773e-08
Grm1	glutamate receptor, metabotropic 1	2.76057	2.92087	2.27488	0	0	0	2.6521	0	-2.6521	0.00576589
Aph1b	aph1 homolog B, gamma secretase subunit	1.1079	0.955316	1.54586	2.49543	5.97998	3.45282	1.20303	3.97608	2.77305	0.000904073
Rdx	radixin	1.1079	0.955316	0.970773	1.11086	8.36828	0.996365	1.01133	3.49183	2.4805	0.00227027
Rbm39	RNA binding motif protein 39	9.08747	9.31022	7.7094	2.16325	4.66696	6.82567	8.70236	4.55196	-4.1504	0.000468924
Raly	hnRNP-associated with lethal yellow	2.15897	4.43683	0.970773	0	0	0.996365	2.52219	0.332122	-2.19007	0.0211659
Uri1	URI1, prefoldin-like chaperone	1.1079	3.82233	3.40584	1.11086	1.07673	1.58011	2.77869	1.2559	-1.52279	0.0498493
---	---	0	0.955316	0	3.78211	5.09919	0	0.318439	2.96043	2.64199	0.00995399
Foxj2	forkhead box J2	8.03399	0	0	0	0	0	2.678	0	-2.678	6.42883e-09
Gm14296	predicted gene 14296	4.59135	4.49807	4.52841	2.49543	2.71067	1.99454	4.53928	2.40021	-2.13906	0.000107193
Ccdc80	coiled-coil domain containing 80	0	0	0	0	6.52292	0	0	2.17431	2.17431	1.18037e-07
Mapk8ip3	mitogen-activated protein kinase 8 interacting protein 3	3.777	0	3.26888	0	0	0	2.34863	0	-2.34863	0.0456469
Lpin2	lipin 2	0	7.33601	0	0	0	0	2.44534	0	-2.44534	1.47072e-08
Brd3	bromodomain containing 3	6.6323	6.25021	5.94188	10.4956	6.14737	8.30108	6.2748	8.31467	2.03987	0.000656797
Myo10	myosin X	0	3.82233	4.84984	0	0	0	2.89072	0	-2.89072	0.00918023
Zscan22	zinc finger and SCAN domain containing 22	0	0	0	0	0	6.51636	0	2.17212	2.17212	1.23297e-07
Slc12a7	solute carrier family 12, member 7	3.5107	3.0895	3.11755	10.3442	2.71067	3.57829	3.23925	5.54439	2.30514	0.0022445
Accs	1-aminocyclopropane-1-carboxylate synthase (non-functional)	2.76057	2.92087	3.9447	6.21069	6.45157	1.99454	3.20871	4.8856	1.67689	0.0129164
Cast	calpastatin	0	0	0	6.84115	6.31754	0	0	4.38623	4.38623	0.0308966
Gpr19	G protein-coupled receptor 19	1.72711	3.61683	1.95593	4.7287	3.72266	5.0804	2.43329	4.51058	2.07729	0.0105433
Ehmt1	euchromatic histone methyltransferase 1	0	0	0	5.85368	0	6.10135	0	3.98501	3.98501	0.0461668
Glmp	glycosylated lysosomal membrane protein	5.00871	4.99942	3.26888	3.18874	3.59604	3.31538	4.42567	3.36672	-1.05895	0.0496593
Ttc36	tetratricopeptide repeat domain 36	3.35651	2.24975	1.95593	0	0	0	2.52073	0	-2.52073	0.0105749
Ergic1	endoplasmic reticulum-golgi intermediate compartment (ERGIC) 1	4.65888	2.24975	2.94846	1.11086	0	1.99454	3.2857	1.03513	-2.25057	0.021404
Morn1	MORN repeat containing 1	3.5107	4.43683	4.03195	1.73096	2.11362	2.99363	3.99316	2.2794	-1.71376	0.0119717
Uba3	ubiquitin-like modifier activating enzyme 3	5.15622	6.59661	0	0	0	0	3.91761	0	-3.91761	0.0470891
Rap1gap	Rap1 GTPase-activating protein	5.05957	1.52507	3.11755	0	2.44281	0.996365	3.23406	1.14639	-2.08767	0.0440974
Ecsit	ECSIT signalling integrator	0	0.955316	0.970773	6.45911	8.09153	0	0.64203	4.85021	4.20818	0.00224669
---	---	2.98767	3.0895	3.26888	3.18874	3.30364	6.5006	3.11535	4.33099	1.21564	0.0317784
Rdh13	retinol dehydrogenase 13 (all-trans and 9-cis)	4.36741	4.77041	3.64601	2.49543	2.44281	2.99363	4.26128	2.64396	-1.61732	0.0057803
Gm20498	predicted gene 20498	1.1079	0.955316	0.970773	5.33739	5.46796	4.38539	1.01133	5.06358	4.05225	3.39958e-07
Mpp6	membrane protein, palmitoylated 6 (MAGUK p55 subfamily member 6)	1.1079	1.52507	7.40071	1.11086	2.44281	2.31611	3.34456	1.95659	-1.38797	0.00950199
Stmn1	stathmin 1	1.72711	1.52507	1.54586	3.18874	4.14068	1.99454	1.59935	3.10799	1.50864	0.0386846
Fanci	Fanconi anemia, complementation group I	0	0	0	4.20133	4.04698	0	0	2.74943	2.74943	0.0143789
Rrnad1	ribosomal RNA adenine dimethylase domain containing 1	5.15622	6.95431	5.87267	4.28953	4.53512	5.12221	5.9944	4.64895	-1.34545	0.00813928
Ehmt2	euchromatic histone lysine N-methyltransferase 2	2.98767	4.7199	5.22789	8.58824	11.2607	9.0151	4.31182	9.62133	5.30951	2.28739e-12
Slc37a3	solute carrier family 37 (glycerol-3-phosphate transporter), member 3	3.5107	3.37713	3.11755	1.11086	0	0	3.33513	0.370285	-2.96484	0.00147526
Specc1l	sperm antigen with calponin homology and coiled-coil domains 1-like	0	0	0	12.7473	0	0	0	4.24911	4.24911	7.67284e-12
Plk4	polo-like kinase 4	8.40731	7.92637	0	0	0	0	5.44456	0	-5.44456	0.0111863
---	---	0	0	0	1.73096	1.07673	5.38521	0	2.73097	2.73097	0.00342191
Baz2a	bromodomain adjacent to zinc finger domain, 2A	1.1079	0.955316	0.970773	7.6135	1.07673	7.57772	1.01133	5.42265	4.41132	2.37677e-06
---	---	0	2.92087	4.19204	0	0	0	2.37097	0	-2.37097	0.0352812
Zfp335	zinc finger protein 335	0	7.88686	0	0	0	0	2.62895	0	-2.62895	6.66106e-09
Zfp708	zinc finger protein 708	0	0	0	0	2.11362	6.82567	0	2.97976	2.97976	0.0495286
Gpr146	G protein-coupled receptor 146	1.1079	0.955316	5.26438	1.11086	1.07673	0.996365	2.44253	1.06132	-1.38121	0.0316735
Ptms	parathymosin	4.65888	4.30598	3.26888	7.37228	4.72862	4.99295	4.07792	5.69795	1.62003	0.0116859
Rai1	retinoic acid induced 1	4.1022	2.24975	5.96424	3.18874	1.07673	1.99454	4.1054	2.08667	-2.01872	0.0185864
Papd5	PAP associated domain containing 5	8.93576	0	0	0	0	0	2.97859	0	-2.97859	1.46251e-09
Fpgs	folylpolyglutamyl synthetase	6.41513	6.17721	4.58721	7.05756	7.79273	7.25955	5.72651	7.36995	1.64344	0.00292997
Fam198b	family with sequence similarity 198, member B	0	0	0	0	6.5742	0	0	2.1914	2.1914	1.11925e-07
---	---	0	0	0	0	9.00103	0	0	3.00034	3.00034	3.31556e-09
Tom1l2	target of myb1-like 2 (chicken)	0	0	7.716	0	0	0	2.572	0	-2.572	8.41242e-09
Abhd14b	abhydrolase domain containing 14b	6.41513	5.91067	6.43346	5.11405	4.04698	5.97012	6.25309	5.04371	-1.20937	0.0481459
Tmem176a	transmembrane protein 176A	8.70361	8.14792	7.66233	10.9669	10.4748	9.10648	8.17129	10.1827	2.01143	1.29586e-05
Sh2b3	SH2B adaptor protein 3	0	0.955316	1.54586	4.7287	1.07673	3.99318	0.833725	3.2662	2.43248	0.00960642
Pigp	phosphatidylinositol glycan anchor biosynthesis, class P	4.59135	4.5568	4.6437	5.60138	6.84866	6.24074	4.59728	6.23026	1.63298	5.45343e-05
Parp3	poly (ADP-ribose) polymerase family, member 3	0	0	0	4.20133	0	4.16305	0	2.78813	2.78813	0.0121816
Dock6	dedicator of cytokinesis 6	8.23546	7.24963	8.26756	9.15591	9.07707	9.30334	7.91755	9.17878	1.26123	0.00012508
Clk1	CDC-like kinase 1	7.84395	0	0	0	0	0	2.61465	0	-2.61465	7.22731e-09
A630001G21Rik	RIKEN cDNA A630001G21 gene	0	0	0	0	0	7.35032	0	2.45011	2.45011	3.84018e-08
---	---	5.59599	5.08173	5.26438	6.96685	5.84729	6.27822	5.31403	6.36412	1.05009	0.00553547
Btbd6	BTB (POZ) domain containing 6	1.1079	0.955316	0.970773	5.70123	1.07673	0.996365	1.01133	2.59144	1.58011	0.0154791
Vps72	vacuolar protein sorting 72	0	0	0	8.55304	0	0	0	2.85101	2.85101	6.47993e-09
Rbsn	rabenosyn, RAB effector	0	3.91505	3.40584	0	0	0	2.4403	0	-2.4403	0.0329035
Cep112	centrosomal protein 112	1.72711	1.93244	3.53092	1.11086	0	0	2.39683	0.370285	-2.02654	0.0338429
Phactr1	phosphatase and actin regulator 1	3.18385	1.93244	4.03195	0	0	0	3.04941	0	-3.04941	0.00164064
Pdik1l	PDLIM1 interacting kinase 1 like	2.4909	2.92087	2.27488	10.1295	9.94059	1.99454	2.56222	7.35487	4.79265	1.05947e-05
Lrp8	low density lipoprotein receptor-related protein 8, apolipoprotein e receptor	1.1079	0.955316	1.54586	0	1.68639	6.8876	1.20303	2.858	1.65497	0.00732114
Nrbp1	nuclear receptor binding protein 1	2.15897	10.5808	2.27488	1.73096	1.68639	1.99454	5.00488	1.80396	-3.20092	0.000304237
Fubp1	far upstream element (FUSE) binding protein 1	7.01392	0	0	0	0	0	2.33797	0	-2.33797	2.35201e-08
Ltbp1	latent transforming growth factor beta binding protein 1	1.1079	5.58347	0	0	0	0	2.23046	0	-2.23046	0.0201022
Ltbp1	latent transforming growth factor beta binding protein 1	0	0	0	5.45649	0	4.38539	0	3.28062	3.28062	0.00263723
Oxa1l	oxidase assembly 1-like	3.89374	4.86642	5.19045	2.49543	3.45724	3.31538	4.6502	3.08935	-1.56086	0.00624541
Camk2b	calcium/calmodulin-dependent protein kinase II, beta	0	1.93244	0	7.23464	1.68639	1.99454	0.644148	3.63852	2.99438	0.00240291
Col19a1	collagen, type XIX, alpha 1	0	0	0	8.03947	7.35808	0	0	5.13252	5.13252	0.0142216
Immt	inner membrane protein, mitochondrial	9.88225	9.9372	9.40251	8.44195	8.76394	8.5852	9.74065	8.59703	-1.14362	2.95189e-08
Jmjd1c	jumonji domain containing 1C	1.1079	0.955316	0.970773	4.96131	1.07673	5.6933	1.01133	3.91045	2.89912	0.000726228
Mfap4	microfibrillar-associated protein 4	0	0	0	1.73096	2.9365	2.80112	0	2.48952	2.48952	0.0102806
---	---	5.87691	4.37289	5.36861	3.89887	4.14068	2.99363	5.20614	3.67773	-1.52841	0.00676158
Pip5k1c	phosphatidylinositol-4-phosphate 5-kinase, type 1 gamma	5.05957	5.55493	4.89708	5.11405	9.73437	4.94715	5.17053	6.59852	1.42799	0.0056198
---	---	0	0	0	7.1547	0	0	0	2.3849	2.3849	4.86699e-08
Naa25	N(alpha)-acetyltransferase 25, NatB auxiliary subunit	11.3561	9.45236	11.6509	9.56443	9.72872	9.55688	10.8198	9.61668	-1.2031	0.00294874
Usp22	ubiquitin specific peptidase 22	3.18385	3.24047	3.26888	4.96131	4.14068	3.69372	3.23107	4.26524	1.03417	0.0465709
Pigz	phosphatidylinositol glycan anchor biosynthesis, class Z	2.76057	1.93244	2.53592	4.52576	3.59604	3.99318	2.40964	4.03833	1.62868	0.00754184
Clspn	claspin	4.36741	4.16206	0	0	0	0	2.84315	0	-2.84315	0.0128841
Hoga1	4-hydroxy-2-oxoglutarate aldolase 1	5.78921	5.19701	5.91918	4.00689	4.14068	5.03734	5.63513	4.39497	-1.24016	0.00785368
Gcc2	GRIP and coiled-coil domain containing 2	8.00184	6.59661	7.41701	6.67097	6.33747	4.24103	7.33849	5.74982	-1.58867	0.0351361
Chpf2	chondroitin polymerizing factor 2	7.02676	8.02848	10.4527	6.93984	7.69572	7.2407	8.50266	7.29209	-1.21057	0.015392
Tipin	timeless interacting protein	0	4.37289	2.75688	0	0	0	2.37659	0	-2.37659	0.0326492
Pik3c3	phosphatidylinositol 3-kinase catalytic subunit type 3	4.65888	4.7199	4.46712	4.20133	4.66696	10.7384	4.6153	6.53556	1.92026	0.00592262
---	---	5.05957	4.5568	4.69806	0	0	0	4.77148	0	-4.77148	5.35964e-08
---	---	0	0	3.53092	5.06491	3.45724	5.12221	1.17697	4.54812	3.37115	0.0496541
Wdr91	WD repeat domain 91	1.1079	0	0.970773	4.00689	3.30364	0.996365	0.692892	2.76896	2.07607	0.0238057
Ypel3	yippee-like 3 (Drosophila)	4.52049	2.24975	4.19204	0	0	2.31611	3.6541	0.772036	-2.88206	0.0165021
Park2	Parkinson disease (autosomal recessive, juvenile) 2, parkin	3.5107	1.93244	4.33613	4.66417	5.46796	4.5166	3.25976	4.88291	1.62315	0.0470648
Polq	polymerase (DNA directed), theta	7.33619	3.61683	0	0	0	0	3.65101	0	-3.65101	0.0370183
Scfd2	Sec1 family domain containing 2	7.0893	6.10031	6.97482	0	0	0	6.72148	0	-6.72148	5.85093e-13
Fanca	Fanconi anemia, complementation group A	3.64999	4.30598	5.22789	3.36147	2.71067	2.5789	4.39462	2.88368	-1.51094	0.0122806
Mapkapk5	MAP kinase-activated protein kinase 5	6.96139	0.955316	6.4494	1.11086	3.30364	0.996365	4.7887	1.80362	-2.98508	0.00237924
Ssfa2	sperm specific antigen 2	10.3297	10.1102	8.90396	11.2737	10.5852	12.0078	9.78127	11.2889	1.50763	0.000974943
---	---	0	0	0	3.65505	0	4.24103	0	2.63203	2.63203	0.0183818
Rasgrp4	RAS guanyl releasing protein 4	4.00173	2.72988	2.27488	5.37819	5.9544	4.16305	3.00216	5.16522	2.16305	0.00212319
Tchp	trichoplein, keratin filament binding	5.2468	3.24047	5.49681	4.90658	7.10264	6.73426	4.66136	6.24782	1.58646	0.0352696
Smad5	SMAD family member 5	2.15897	1.52507	1.54586	6.87004	7.3678	1.58011	1.7433	5.27265	3.52935	2.21482e-05
Sirt1	sirtuin 1	1.1079	2.24975	2.53592	1.11086	6.52292	6.91164	1.96452	4.84847	2.88395	0.000470851
Gucd1	guanylyl cyclase domain containing 1	10.7856	10.5073	6.89562	6.85567	7.14848	6.38512	9.39618	6.79642	-2.59976	2.10782e-05
Pik3c2b	phosphatidylinositol-4-phosphate 3-kinase catalytic subunit type 2 beta	4.52049	3.61683	2.27488	0	0	1.58011	3.47073	0.526705	-2.94403	0.00543458
H3f3a	H3 histone, family 3A	5.59599	4.5568	5.15202	4.28953	4.04698	3.8006	5.1016	4.0457	-1.05591	0.0163232
Capn1	calpain 1	7.32584	6.66496	8.87475	9.41068	8.84969	9.39574	7.62185	9.2187	1.59685	0.0202225
Acbd4	acyl-Coenzyme A binding domain containing 4	2.76057	0.955316	1.95593	3.89887	3.13172	3.45282	1.8906	3.49447	1.60386	0.0445987
Arhgap23	Rho GTPase activating protein 23	1.1079	2.92087	2.75688	2.49543	7.15971	2.31611	2.26189	3.99042	1.72853	0.0119898
Arpc1b	actin related protein 2/3 complex, subunit 1B	9.73746	8.21328	9.24937	7.63891	8.09153	7.707	9.06671	7.81248	-1.25423	0.000778051
Vps16	VSP16 CORVET/HOPS core subunit	0	0	0	5.965	0	0	0	1.98833	1.98833	0.0431863
---	---	3.64999	4.91213	3.64601	2.99248	2.11362	2.31611	4.06938	2.47407	-1.59531	0.0140244
---	---	9.06586	9.11638	8.92405	7.11903	7.45247	7.95853	9.03543	7.51001	-1.52542	4.46703e-09
Palld	palladin, cytoskeletal associated protein	5.05957	0	1.95593	0	0	0	2.3385	0	-2.3385	0.0253609
Ppp3ca	protein phosphatase 3, catalytic subunit, alpha isoform	1.1079	0.955316	1.54586	5.965	1.07673	0.996365	1.20303	2.67937	1.47634	0.0168149
Map3k9	mitogen-activated protein kinase kinase kinase 9	1.72711	0	1.54586	1.73096	6.16977	0.996365	1.09099	2.9657	1.87471	0.0162005
D430042O09Rik	RIKEN cDNA D430042O09 gene	7.49246	3.91505	4.75045	2.49543	0	3.8006	5.38598	2.09867	-3.28731	0.0039692
Rpl29	ribosomal protein L29	11.853	10.5036	10.5269	9.9584	9.26047	8.70698	10.9612	9.30862	-1.65254	0.000277516
Enpp1	ectonucleotide pyrophosphatase/phosphodiesterase 1	3.18385	4.08433	4.33613	1.11086	2.71067	2.99363	3.8681	2.27172	-1.59638	0.0417309
Kmt5a	lysine methyltransferase 5A	0	11.5354	0	0	0	0	3.84513	0	-3.84513	2.35364e-11
Nt5c3b	5-nucleotidase, cytosolic IIIB	1.1079	0.955316	3.11755	2.76526	7.15971	0.996365	1.72692	3.64045	1.91352	0.0132036
Jade2	jade family PHD finger 2	12.9487	6.25021	6.07108	6.0176	6.10149	5.80021	8.42333	5.9731	-2.45023	0.00182454
---	---	0	0	7.2451	0	0	0	2.41503	0	-2.41503	1.63876e-08
---	---	2.98767	3.0895	3.7526	4.79046	5.05173	3.9001	3.27659	4.58076	1.30417	0.0169784
Tulp4	tubby like protein 4	4.84437	5.37076	4.19204	6.53324	5.60579	5.60758	4.80239	5.91554	1.11314	0.0212686
Cul1	cullin 1	7.03948	8.54606	7.74211	5.4941	6.00512	5.51644	7.77589	5.67189	-2.104	7.92802e-07
Dnajb2	DnaJ heat shock protein family (Hsp40) member B2	2.15897	3.50195	2.75688	3.65505	5.00266	3.9001	2.80594	4.18594	1.38	0.0395473
Git1	G protein-coupled receptor kinase-interactor 1	7.48317	7.29347	5.33469	6.16479	8.41591	10.1838	6.70378	8.25483	1.55105	0.0205579
Sbf2	SET binding factor 2	2.4909	11.0748	2.27488	3.18874	3.13172	3.45282	5.28019	3.25776	-2.02243	0.00214493
Kmt5b	lysine methyltransferase 5B	11.0268	0	0	0	0	0	3.67559	0	-3.67559	5.50639e-11
Plekhf2	pleckstrin homology domain containing, family F (with FYVE domain) member 2	0	0.955316	1.54586	0	5.00266	4.08061	0.833725	3.02776	2.19403	0.0204331
Etl4	enhancer trap locus 4	3.64999	5.74374	5.52716	0	0	2.80112	4.97363	0.933706	-4.03992	0.000735141
Adgrf5	adhesion G protein-coupled receptor F5	0	5.95502	0	0	0	0	1.98501	0	-1.98501	0.0472989
---	---	3.64999	4.43683	4.19204	5.53075	4.66696	5.16285	4.09295	5.12019	1.02723	0.0220135
Gemin7	gem nuclear organelle associated protein 7	5.05957	2.24975	6.33398	3.65505	3.30364	3.31538	4.54777	3.42469	-1.12308	0.0413314
Trmt1l	tRNA methyltransferase 1 like	4.00173	7.27609	3.26888	3.36147	1.07673	3.57829	4.8489	2.67217	-2.17674	0.0106789
Slc35a1	solute carrier family 35 (CMP-sialic acid transporter), member 1	4.2843	2.92087	3.85184	4.45123	5.31556	5.16285	3.68567	4.97655	1.29087	0.0170208
Brd2	bromodomain containing 2	9.43197	10.0424	10.5212	12.0106	12.0946	9.5454	9.99855	11.2169	1.21833	0.0105508
Frmd4a	FERM domain containing 4A	9.51633	8.94005	8.12106	10.0653	9.93243	9.65094	8.85915	9.8829	1.02375	0.0100039
Aff1	AF4/FMR2 family, member 1	5.05957	5.84148	6.36791	6.45911	6.35712	7.94112	5.75632	6.91912	1.1628	0.0277109
Rfc3	replication factor C (activator 1) 3	2.76057	2.72988	1.95593	5.01404	6.00512	4.45248	2.48213	5.15721	2.67509	1.63333e-05
Kif23	kinesin family member 23	3.777	0	5.26438	0	0	0	3.01379	0	-3.01379	0.00689262
Ube3a	ubiquitin protein ligase E3A	2.4909	2.24975	5.94188	2.16325	2.71067	1.99454	3.56085	2.28949	-1.27136	0.0374696
Entpd5	ectonucleoside triphosphate diphosphohydrolase 5	6.35531	6.19581	5.26438	6.478	8.39229	6.31474	5.9385	7.06168	1.12318	0.0307981
Zfhx4	zinc finger homeodomain 4	0	6.08043	0	0	0	0	2.02681	0	-2.02681	0.0414086
---	---	0	9.98477	0	0	0	0	3.32826	0	-3.32826	2.82739e-10
Fam129c	family with sequence similarity 129, member C	0	0	3.7526	5.4941	5.39377	5.12221	1.25087	5.33669	4.08583	0.0138086
Trmo	tRNA methyltransferase O	0	0	0	0	0	6.67929	0	2.22643	2.22643	9.80865e-08
Mocs2	molybdenum cofactor synthesis 2	2.4909	5.04116	3.9447	4.90658	3.59604	8.27351	3.82559	5.59204	1.76646	0.0176137
Myg1	melanocyte proliferating gene 1	3.18385	2.5097	4.33613	2.49543	1.07673	1.58011	3.34322	1.71742	-1.6258	0.0445104
Mipep	mitochondrial intermediate peptidase	9.37788	1.52507	1.95593	4.7287	1.07673	2.5789	4.2863	2.79478	-1.49152	0.0437984
Mapkap1	mitogen-activated protein kinase associated protein 1	4.78515	7.13865	4.94282	4.37264	3.94676	0	5.62221	2.77313	-2.84908	0.0303972
Apoo	apolipoprotein O	0	6.51008	0	0	0	0	2.17003	0	-2.17003	4.67046e-08
Dis3l	DIS3 like exosome 3-5 exoribonuclease	0	0	0	5.4941	2.11362	5.60758	0	4.4051	4.4051	8.75656e-06
Qtrt2	queuine tRNA-ribosyltransferase accessory subunit 2	2.4909	3.61683	2.27488	5.11405	5.23287	4.31501	2.7942	4.88731	2.09311	0.000757124
Osbpl10	oxysterol binding protein-like 10	0	0	1.54586	3.36147	1.68639	3.45282	0.515286	2.83356	2.31827	0.0300933
Usp24	ubiquitin specific peptidase 24	8.68753	8.75176	8.91834	7.37228	7.46158	8.50054	8.78588	7.77813	-1.00775	0.00868768
Pecam1	platelet/endothelial cell adhesion molecule 1	5.20222	3.50195	4.84984	6.09307	6.54021	7.45219	4.51801	6.69516	2.17715	0.000159705
Narfl	nuclear prelamin A recognition factor-like	4.19612	5.37076	2.75688	6.56893	5.90184	5.51644	4.10792	5.99574	1.88781	0.0199348
Clec16a	C-type lectin domain family 16, member A	6.77611	7.20442	7.30763	0	1.68639	1.58011	7.09605	1.08883	-6.00722	8.31749e-17
Cnppd1	cyclin Pas1/PHO80 domain containing 1	10.6747	9.42503	10.8471	11.0986	11.4776	11.8284	10.3156	11.4682	1.15259	0.00600709
Gtf2e2	general transcription factor II E, polypeptide 2 (beta subunit)	0	0	0	2.49543	3.83906	2.80112	0	3.0452	3.0452	0.00108694
Ccnd3	cyclin D3	0	0	6.48075	0	0	0	2.16025	0	-2.16025	2.49939e-07
Usb1	U6 snRNA biogenesis 1	8.63819	8.25822	8.28098	8.8132	10.1593	10.1726	8.39246	9.71504	1.32258	0.000190726
Chtf8	CTF8, chromosome transmission fidelity factor 8	0	0	0	11.934	0	7.93526	0	6.62308	6.62308	3.02892e-11
Kcnc1	potassium voltage gated channel, Shaw-related subfamily, member 1	0	0	0	2.76526	3.13172	4.24103	0	3.37934	3.37934	0.000248737
---	---	6.74537	0	5.55688	0	0	0	4.10075	0	-4.10075	0.0410604
Clcc1	chloride channel CLIC-like 1	4.36741	4.81921	3.53092	3.65505	9.68856	3.57829	4.23918	5.64063	1.40145	0.0206466
Nmral1	NmrA-like family domain containing 1	6.24975	5.99804	6.61396	5.41787	3.94676	3.45282	6.28725	4.27248	-2.01477	0.00185235
Med12	mediator complex subunit 12	11.4436	10.7374	11.6279	0	0	0	11.2696	0	-11.2696	4.3865e-29
Tmem192	transmembrane protein 192	4.59135	4.61324	3.85184	3.36147	8.28864	8.97858	4.35215	6.87623	2.52408	0.000195764
Snx17	sorting nexin 17	11.8709	9.73427	9.49177	8.95817	7.94985	9.3656	10.3656	8.75787	-1.60777	0.00330648
Eif5a	eukaryotic translation initiation factor 5A	3.64999	2.24975	3.11755	3.65505	12.0091	11.9814	3.00576	9.21518	6.20942	1.75373e-07
Glrx2	glutaredoxin 2 (thioltransferase)	3.777	5.4348	4.6437	5.82445	7.19291	5.57784	4.6185	6.1984	1.5799	0.0108215
Ltbp1	latent transforming growth factor beta binding protein 1	0	6.97599	0	0	0	0	2.32533	0	-2.32533	2.44072e-08
Ddx31	DEAD/H (Asp-Glu-Ala-Asp/His) box polypeptide 31	1.1079	1.52507	2.53592	1.73096	2.44281	5.63672	1.72296	3.27016	1.5472	0.0355096
---	---	3.35651	2.72988	3.53092	5.41787	4.39002	4.38539	3.20577	4.73109	1.52532	0.00503415
Mapk8ip3	mitogen-activated protein kinase 8 interacting protein 3	7.35668	7.09967	6.97482	4.96131	4.39002	4.57799	7.14372	4.6431	-2.50062	4.52964e-17
Usp21	ubiquitin specific peptidase 21	4.7234	3.61683	4.19204	4.37264	5.87483	5.6933	4.17742	5.31359	1.13617	0.029001
Pik3cb	phosphatidylinositol-4,5-bisphosphate 3-kinase catalytic subunit beta	3.18385	4.23581	3.53092	4.37264	4.84455	6.51636	3.65019	5.24452	1.59433	0.00918986
Exosc10	exosome component 10	10.1029	0	2.94846	0	0	0	4.35046	0	-4.35046	2.37895e-10
Zmynd8	zinc finger, MYND-type containing 8	0	4.30598	4.94282	0	1.68639	0	3.08293	0.56213	-2.5208	0.0267329
C77080	expressed sequence C77080	8.74693	1.52507	2.94846	2.76526	1.07673	0.996365	4.40682	1.61278	-2.79404	0.0036908
Cdk1	cyclin-dependent kinase 1	3.35651	3.0895	5.07195	2.76526	1.68639	2.5789	3.83932	2.34352	-1.4958	0.0339574
Csde1	cold shock domain containing E1, RNA binding	0	7.52439	0	0	0	0	2.50813	0	-2.50813	1.1264e-08
Foxp1	forkhead box P1	7.70707	9.49991	4.33613	1.11086	4.72862	4.99295	7.18104	3.61081	-3.57023	0.00744466
Dhx32	DEAH (Asp-Glu-Ala-His) box polypeptide 32	0	0	0	0	0	7.71385	0	2.57128	2.57128	2.2854e-08
Osgepl1	O-sialoglycoprotein endopeptidase-like 1	6.56348	6.44937	7.03941	5.99154	6.10149	4.85095	6.68409	5.648	-1.03609	0.0226274
Iqgap3	IQ motif containing GTPase activating protein 3	5.05957	2.92087	5.77489	0	2.71067	1.99454	4.58511	1.56841	-3.01671	0.00194455
Bscl2	Berardinelli-Seip congenital lipodystrophy 2 (seipin)	4.52049	3.61683	4.40311	5.29541	5.7614	5.60758	4.18015	5.55479	1.37465	0.000756984
Kif2a	kinesin family member 2A	4.65888	4.00217	4.84984	3.65505	3.45724	0.996365	4.50363	2.70288	-1.80075	0.0499413
Jmjd1c	jumonji domain containing 1C	7.57344	7.28481	7.02885	10.3823	7.54106	10.7716	7.2957	9.56499	2.26929	3.58961e-05
Usp33	ubiquitin specific peptidase 33	0	7.35269	8.63108	0	0	0.996365	5.32792	0.332122	-4.9958	0.00395048
Afmid	arylformamidase	6.20526	6.56834	5.49681	8.13184	7.19291	8.67924	6.09014	8.00133	1.91119	2.35661e-05
Tbc1d5	TBC1 domain family, member 5	2.4909	8.96737	1.54586	2.16325	1.07673	1.99454	4.33471	1.74484	-2.58987	0.00228036
Crem	cAMP responsive element modulator	5.93255	1.93244	4.11421	1.73096	0	0.996365	3.99307	0.909107	-3.08396	0.00135607
Abhd14b	abhydrolase domain containing 14b	5.37282	5.26904	5.15202	5.91041	7.38705	5.77421	5.26463	6.35723	1.0926	0.0136735
Rps10	ribosomal protein S10	8.05921	7.47955	7.40071	5.16157	6.52292	7.03717	7.64649	6.24055	-1.40594	0.010886
Ctnnb1	catenin (cadherin associated protein), beta 1	0	0	0	0	10.2276	0	0	3.4092	3.4092	1.71642e-09
Sin3a	transcriptional regulator, SIN3A (yeast)	1.1079	5.52582	0.970773	1.11086	1.07673	0.996365	2.53483	1.06132	-1.47352	0.0227798
---	---	0	0	0	0	7.10264	0	0	2.36755	2.36755	5.38222e-08
Kif20a	kinesin family member 20A	6.98789	0	6.72285	0	1.68639	2.80112	4.57025	1.49584	-3.07441	0.0399411
Mrpl58	mitochondrial ribosomal protein L58	5.63004	4.00217	5.15202	6.25518	6.76285	5.51644	4.92808	6.17816	1.25008	0.0275538
BC055324	cDNA sequence BC055324	0	0	7.06032	0	0	0	2.35344	0	-2.35344	2.12223e-08
---	---	4.36741	6.2679	3.53092	4.66417	10.9895	9.97715	4.72207	8.54361	3.82153	0.000960561
Pafah1b2	platelet-activating factor acetylhydrolase, isoform 1b, subunit 2	3.64999	3.61683	3.26888	0	1.68639	1.58011	3.5119	1.08883	-2.42307	0.0047636
Ppp1r16a	protein phosphatase 1, regulatory (inhibitor) subunit 16A	0	0	0	0	6.48768	6.70704	0	4.39824	4.39824	0.0312164
Phtf1	putative homeodomain transcription factor 1	0	7.23172	0	0	0	0	2.41057	0	-2.41057	1.70389e-08
---	---	7.44542	5.55493	9.04434	3.51572	4.53512	6.76097	7.34823	4.93727	-2.41096	0.0149548
Papola	poly (A) polymerase alpha	2.76057	1.52507	1.54586	6.36074	1.68639	3.9001	1.94383	3.98241	2.03858	0.00726882
Dcun1d2	DCN1, defective in cullin neddylation 1, domain containing 2 (S. cerevisiae)	7.87977	7.25851	7.5633	0	0	0	7.56719	0	-7.56719	4.69352e-16
Ppa1	pyrophosphatase (inorganic) 1	4.84437	4.43683	4.75045	2.99248	3.13172	3.16346	4.67722	3.09589	-1.58133	0.00082984
Homez	homeodomain leucine zipper-encoding gene	2.98767	1.52507	2.75688	5.33739	2.44281	6.24074	2.42321	4.67365	2.25044	0.00314284
Endov	endonuclease V	5.05957	5.23347	7.53371	4.10738	5.43134	2.80112	5.94225	4.11328	-1.82897	0.0310848
Abcd3	ATP-binding cassette, sub-family D (ALD), member 3	0	0	0	5.88232	1.07673	1.58011	0	2.84639	2.84639	0.0018941
Dync1li2	dynein, cytoplasmic 1 light intermediate chain 2	4.36741	4.95643	4.84984	6.81166	5.60579	7.88757	4.72456	6.76834	2.04378	0.000124903
Mtmr2	myotubularin related protein 2	6.06293	6.17721	5.67	2.49543	4.72862	4.16305	5.97004	3.7957	-2.17435	0.000505252
Atg13	autophagy related 13	0	0	0	10.8201	0	10.7749	0	7.19833	7.19833	0.00122314
Coro7	coronin 7	8.84806	8.77977	9.83279	11.1988	11.2028	8.80652	9.15354	10.4027	1.24917	0.0122894
Fam111a	family with sequence similarity 111, member A	10.5602	6.03982	1.95593	2.16325	1.07673	3.31538	6.18532	2.18512	-4.0002	0.000359162
Dtl	denticleless E3 ubiquitin protein ligase	1.1079	0	0.970773	7.22348	6.82062	7.004	0.692892	7.01604	6.32314	8.71697e-13
Slc35b2	solute carrier family 35, member B2	9.37035	8.63394	7.91272	10.0145	9.81297	10.2155	8.639	10.0143	1.37532	0.000627774
Tiam2	T cell lymphoma invasion and metastasis 2	0	7.31915	0	0	0	0	2.43972	0	-2.43972	1.52697e-08
---	---	0	6.06027	0	0	0	0	2.02009	0	-2.02009	0.0423104
Hira	histone cell cycle regulator	6.47256	6.46479	0	0	0	0	4.31245	0	-4.31245	0.0362754
Slc29a1	solute carrier family 29 (nucleoside transporters), member 1	1.72711	0.955316	0	1.11086	8.18797	2.31611	0.894143	3.87164	2.9775	0.0043521
Eif5a	eukaryotic translation initiation factor 5A	4.59135	5.04116	5.19045	4.00689	3.94676	1.58011	4.94099	3.17792	-1.76307	0.0313477
Rundc3a	RUN domain containing 3A	0	0	0	2.76526	1.68639	1.58011	0	2.01059	2.01059	0.0486708
Mus81	MUS81 structure-specific endonuclease subunit	6.22768	5.88797	6.54147	5.5665	4.66696	3.9001	6.21904	4.71118	-1.50786	0.00574329
Dtnb	dystrobrevin, beta	2.4909	8.99684	1.54586	2.76526	2.44281	1.58011	4.34453	2.26273	-2.08181	0.00541301
Slc37a1	solute carrier family 37 (glycerol-3-phosphate transporter), member 1	1.1079	4.86642	6.02929	1.11086	0	0	4.0012	0.370285	-3.63092	0.000344753
Actr8	ARP8 actin-related protein 8	0	9.75166	0	0	0	0	3.25055	0	-3.25055	4.0806e-10
Ptbp3	polypyrimidine tract binding protein 3	0	0	0	0	2.44281	5.97012	0	2.80431	2.80431	0.00523737
Efcab12	EF-hand calcium binding domain 12	4.2843	3.91505	4.58721	3.51572	2.44281	3.31538	4.26219	3.0913	-1.17088	0.0391279
Gm37988	predicted gene, 37988	3.35651	1.93244	3.7526	4.20133	4.22867	4.80034	3.01385	4.41011	1.39626	0.0431146
Lims1	LIM and senescent cell antigen-like domains 1	4.65888	5.08173	4.46712	3.18874	0	2.80112	4.73591	1.99662	-2.73929	0.0022957
Tdg	thymine DNA glycosylase	3.64999	3.82233	2.75688	4.90658	4.14068	4.5166	3.40973	4.52129	1.11155	0.0380775
Tmem209	transmembrane protein 209	0	0	0	0	5.87483	0	0	1.95828	1.95828	0.0473122
Zc3hc1	zinc finger, C3HC type 1	1.1079	2.72988	1.54586	2.99248	8.48454	0.996365	1.79455	4.1578	2.36325	0.000810783
Dolpp1	dolichyl pyrophosphate phosphatase 1	2.98767	2.92087	3.26888	1.11086	1.68639	1.58011	3.05914	1.45912	-1.60002	0.0360353
Smarcb1	SWI/SNF related, matrix associated, actin dependent regulator of chromatin, subfamily b, member 1	4.36741	0	4.03195	0	0	0	2.79978	0	-2.79978	0.014531
Mbd5	methyl-CpG binding domain protein 5	4.84437	5.97669	5.11254	8.31111	8.5111	5.60758	5.3112	7.4766	2.16539	0.000394884
Hdac5	histone deacetylase 5	2.76057	1.93244	2.75688	0	0	0	2.4833	0	-2.4833	0.0116031
Tbc1d1	TBC1 domain family, member 1	2.76057	1.52507	8.0909	1.73096	2.11362	1.99454	4.12551	1.94637	-2.17914	0.000831233
Npff	neuropeptide FF-amide peptide precursor	4.19612	4.08433	0.970773	1.11086	1.07673	0.996365	3.08374	1.06132	-2.02242	0.0141969
Nsmf	NMDA receptor synaptonuclear signaling and neuronal migration factor	4.52049	3.24047	3.26888	4.52576	5.43134	5.12221	3.67662	5.02644	1.34982	0.0185691
Mapk14	mitogen-activated protein kinase 14	4.19612	6.3697	7.07065	7.37228	10.7943	4.94715	5.87883	7.70456	1.82574	0.041233
Evi5	ecotropic viral integration site 5	5.05957	6.86416	5.07195	8.11986	8.14903	5.66529	5.66522	7.31139	1.64617	0.0215929
Dand5	DAN domain family member 5, BMP antagonist	5.56111	6.61054	6.79944	5.41787	5.63828	3.31538	6.3237	4.79051	-1.53319	0.0431556
Kdm2a	lysine (K)-specific demethylase 2A	8.58709	8.01807	8.58855	12.502	8.33398	9.13994	8.3979	9.99199	1.59408	0.0207725
Sgsm1	small G protein signaling modulator 1	3.18385	3.50195	3.85184	0	0	0	3.51255	0	-3.51255	9.45257e-05
Fam161a	family with sequence similarity 161, member A	1.72711	0	0.970773	4.45123	5.3552	5.63672	0.899295	5.14772	4.24842	3.29972e-07
U2af2	U2 small nuclear ribonucleoprotein auxiliary factor (U2AF) 2	7.25122	6.88723	7.17016	8.56192	9.55877	6.81296	7.10287	8.31122	1.20835	0.00966163
Slfn8	schlafen 8	0	0	0	9.34015	0	11.4179	0	6.91936	6.91936	0.00131578
Olfr1394	olfactory receptor 1394	0	0	0	2.76526	2.11362	2.99363	0	2.62417	2.62417	0.00577248
Ufc1	ubiquitin-fold modifier conjugating enzyme 1	5.15622	3.24047	0.970773	0	0	1.58011	3.12249	0.526705	-2.59578	0.0142229
Ttc39a	tetratricopeptide repeat domain 39A	2.76057	3.24047	3.53092	2.16325	0	0	3.17732	0.721082	-2.45624	0.0341095
---	---	0	0	0	2.49543	1.68639	1.99454	0	2.05879	2.05879	0.0432223
Iqcb1	IQ calmodulin-binding motif containing 1	6.08765	6.17721	5.07195	0	2.9365	2.5789	5.77893	1.83847	-3.94047	2.21725e-07
Vsig10	V-set and immunoglobulin domain containing 10	4.65888	0	5.43413	0	0	0	3.36434	0	-3.36434	0.00280002
Rmdn1	regulator of microtubule dynamics 1	4.19612	4.7199	4.26588	3.18874	3.45724	3.16346	4.39397	3.26981	-1.12416	0.019229
Nasp	nuclear autoantigenic sperm protein (histone-binding)	5.95959	6.06027	0	0	0	0	4.00662	0	-4.00662	0.048285
Morn4	MORN repeat containing 4	2.4909	5.40314	5.33469	0	2.11362	2.80112	4.40958	1.63825	-2.77133	0.00553199
Dhcr7	7-dehydrocholesterol reductase	3.35651	3.82233	4.40311	9.28221	3.83906	3.45282	3.86065	5.52469	1.66404	0.00255618
Spint1	serine protease inhibitor, Kunitz type 1	8.22992	4.66756	7.10123	5.33739	4.8992	5.51644	6.66624	5.25101	-1.41522	0.00950379
Dnajc4	DnaJ heat shock protein family (Hsp40) member C4	7.42616	8.23593	8.12602	5.63543	7.54106	6.0152	7.92937	6.39723	-1.53214	0.016391
Gsap	gamma-secretase activating protein	0	0	0	0	0	10.4137	0	3.47125	3.47125	3.88926e-10
Tcf12	transcription factor 12	1.72711	0	0	7.2784	1.68639	6.27822	0.575704	5.081	4.5053	4.102e-05
Tmem19	transmembrane protein 19	9.91542	9.60802	9.96475	7.82011	8.46656	8.23115	9.8294	8.1726	-1.65679	5.53164e-13
Nutf2	nuclear transport factor 2	5.2468	4.08433	4.89708	5.20758	6.5742	6.48465	4.74274	6.08881	1.34607	0.00695003
Dnmbp	dynamin binding protein	5.52537	7.59616	8.33772	6.09307	5.63828	6.0152	7.15308	5.91552	-1.23757	0.0119228
Rnf24	ring finger protein 24	2.15897	1.93244	0.970773	0	10.2462	8.28736	1.6874	6.17785	4.49045	0.00037104
Ralgps2	Ral GEF with PH domain and SH3 binding motif 2	5.69583	5.04116	4.89708	0	0	0	5.21136	0	-5.21136	5.61368e-09
Ebag9	estrogen receptor-binding fragment-associated gene 9	1.1079	5.61144	4.26588	8.47994	8.58797	7.57019	3.66174	8.2127	4.55096	1.42604e-05
Nmnat1	nicotinamide nucleotide adenylyltransferase 1	8.26285	2.5097	8.60287	2.76526	3.30364	2.99363	6.45847	3.02084	-3.43763	7.63891e-06
Nfkbiz	nuclear factor of kappa light polypeptide gene enhancer in B cells inhibitor, zeta	0	0	0	0	8.14338	0	0	2.71446	2.71446	1.18567e-08
Eya1	EYA transcriptional coactivator and phosphatase 1	7.19545	7.09967	7.17974	0	0	0	7.15829	0	-7.15829	3.71614e-15
Vldlr	very low density lipoprotein receptor	0	0	0	4.66417	2.71067	0	0	2.45828	2.45828	0.0235805
Npdc1	neural proliferation, differentiation and control 1	0	4.99942	4.19204	0	0	0	3.06382	0	-3.06382	0.00576231
Chn2	chimerin 2	2.4909	3.37713	2.53592	0	0	0	2.80132	0	-2.80132	0.00328171
Nckap1	NCK-associated protein 1	2.15897	2.72988	1.54586	4.7287	3.30364	2.80112	2.14491	3.61115	1.46624	0.0444118
G3bp2	GTPase activating protein (SH3 domain) binding protein 2	0	0	0	3.51572	4.39002	4.24103	0	4.04892	4.04892	4.21101e-06
Madd	MAP-kinase activating death domain	8.46505	7.94298	0	0	0	0	5.46934	0	-5.46934	0.010857
---	---	0	0	0	5.93796	0	0	0	1.97932	1.97932	0.0444523
Wwc1	WW, C2 and coiled-coil domain containing 1	4.90126	4.16206	3.26888	2.16325	1.68639	3.16346	4.11073	2.3377	-1.77303	0.0164071
Ercc6l2	excision repair cross-complementing rodent repair deficiency, complementation group 6 like 2	4.95598	8.26264	2.94846	3.36147	4.14068	5.0804	5.38903	4.19418	-1.19484	0.0283183
Eif4a3	eukaryotic translation initiation factor 4A3	6.50962	7.8521	0	0	0	0	4.78724	0	-4.78724	0.0204718
Cd44	CD44 antigen	0	4.7199	3.9447	0	0	0	2.8882	0	-2.8882	0.00957893
Ank1	ankyrin 1, erythroid	0	7.64435	0	0	0	0	2.54812	0	-2.54812	9.51783e-09
Mef2c	myocyte enhancer factor 2C	0	0	0	0	0	7.61481	0	2.53827	2.53827	2.63816e-08
Ttll5	tubulin tyrosine ligase-like family, member 5	0	0	6.70968	0	0	0	2.23656	0	-2.23656	3.46777e-08
Dhrs13	dehydrogenase/reductase (SDR family) member 13	0	6.11992	5.49681	0	1.07673	0	3.87224	0.358911	-3.51333	0.000895707
Commd5	COMM domain containing 5	1.1079	4.77041	0.970773	0	0	0.996365	2.28303	0.332122	-1.95091	0.0267108
Osbpl5	oxysterol binding protein-like 5	1.1079	2.72988	2.94846	0	0	0	2.26208	0	-2.26208	0.0266463
Tmem185a	transmembrane protein 185A	4.36741	4.23581	5.36861	6.0432	6.10149	5.12221	4.65727	5.75563	1.09836	0.0337902
Abhd5	abhydrolase domain containing 5	4.78515	0	4.19204	0	0	0	2.9924	0	-2.9924	0.00840909
Il11ra1	interleukin 11 receptor, alpha chain 1	5.37282	1.93244	2.53592	1.73096	1.68639	1.99454	3.28039	1.80396	-1.47643	0.0314004
---	---	3.777	2.92087	3.7526	5.01404	5.39377	3.9001	3.48349	4.7693	1.28581	0.0197879
Mcm10	minichromosome maintenance 10 replication initiation factor	5.95959	3.37713	4.40311	1.11086	2.11362	3.57829	4.57994	2.26759	-2.31235	0.0125045
Gnpda1	glucosamine-6-phosphate deaminase 1	3.89374	3.24047	2.53592	0	0	0	3.22338	0	-3.22338	0.000566366
Rapgefl1	Rap guanine nucleotide exchange factor (GEF)-like 1	0	0	0	0	4.04698	2.99363	0	2.34687	2.34687	0.0357668
Sh3bp1	SH3-domain binding protein 1	1.1079	5.66583	4.33613	0	0	0.996365	3.70329	0.332122	-3.37116	0.000862989
Irak3	interleukin-1 receptor-associated kinase 3	8.43165	9.11882	5.91918	12.2472	12.2354	11.9814	7.82321	12.1546	4.33143	5.47477e-10
Pcdh19	protocadherin 19	2.76057	3.61683	3.40584	5.06491	5.14514	3.69372	3.26108	4.63459	1.37351	0.01603
Bcl2l1	BCL2-like 1	4.1022	3.37713	0	0	0	0	2.49311	0	-2.49311	0.0312036
Pcid2	PCI domain containing 2	0	0	7.46483	0	0	0	2.48828	0	-2.48828	1.1985e-08
Anapc4	anaphase promoting complex subunit 4	5.05957	3.61683	4.58721	5.06491	4.22867	7.61481	4.4212	5.63613	1.21492	0.0394691
Med14	mediator complex subunit 14	2.4909	3.24047	2.27488	6.7352	8.49788	1.99454	2.66875	5.74254	3.07379	7.06302e-05
Lig1	ligase I, DNA, ATP-dependent	4.7234	4.23581	5.74937	2.99248	3.72266	4.38539	4.90286	3.70018	-1.20268	0.0484392
Mgat1	mannoside acetylglucosaminyltransferase 1	7.24024	7.92079	9.55204	6.06835	6.87617	7.48461	8.23769	6.80971	-1.42798	0.0102638
Cep295	centrosomal protein 295	1.1079	0.955316	0	3.36147	2.44281	2.31611	0.68774	2.7068	2.01906	0.028639
Hps3	HPS3, biogenesis of lysosomal organelles complex 2 subunit 1	6.83569	6.3197	7.34218	3.18874	4.53512	6.36785	6.83252	4.69724	-2.13528	0.0304363
Scaf4	SR-related CTD-associated factor 4	8.92551	9.46966	9.08571	7.57014	8.40651	8.1323	9.16029	8.03632	-1.12398	0.000128791
Cog6	component of oligomeric golgi complex 6	5.75875	4.86642	4.84984	6.75082	6.6074	5.66529	5.15834	6.34117	1.18283	0.0083948
Tbc1d7	TBC1 domain family, member 7	5.4125	3.24047	3.7526	7.38234	8.06786	5.38521	4.13519	6.94514	2.80995	0.000299569
---	---	7.55583	6.30264	6.95264	5.37819	4.39002	4.63687	6.93704	4.80169	-2.13534	3.45192e-06
Rps12	ribosomal protein S12	4.65888	4.30598	0	0	0	0	2.98829	0	-2.98829	0.00856184
---	---	5.78921	6.49514	5.61455	4.84968	5.46796	4.38539	5.9663	4.90101	-1.06529	0.019282
Golt1b	golgi transport 1B	3.89374	3.37713	4.26588	2.49543	2.9365	2.5789	3.84558	2.67028	-1.17531	0.0435171
---	---	0	0	0	2.49543	3.83906	1.58011	0	2.6382	2.6382	0.00655562
Fgfrl1	fibroblast growth factor receptor-like 1	0	0	0	5.93796	0	0	0	1.97932	1.97932	0.0444523
Mfsd13a	major facilitator superfamily domain containing 13a	5.48872	8.6271	8.78028	0	0	0	7.63203	0	-7.63203	8.53149e-13
Hp1bp3	heterochromatin protein 1, binding protein 3	4.2843	4.91213	4.33613	2.99248	3.72266	3.8006	4.51085	3.50525	-1.00561	0.0450777
Zfp131	zinc finger protein 131	9.38039	5.37076	7.7741	5.79462	5.92836	5.94703	7.50842	5.89	-1.61841	0.00325494
C1qtnf6	C1q and tumor necrosis factor related protein 6	0	0	0	4.20133	0	4.31501	0	2.83878	2.83878	0.0105568
1700030J22Rik	RIKEN cDNA 1700030J22 gene	1.1079	0	0	1.11086	4.72862	5.16285	0.369301	3.66744	3.29814	0.000813486
Miga1	mitoguardin 1	0	1.52507	0	5.99154	4.95186	0	0.508357	3.6478	3.13944	0.00520542
Pfkfb4	6-phosphofructo-2-kinase/fructose-2,6-biphosphatase 4	0	0	0	0	0	6.93529	0	2.31176	2.31176	2.69838e-07
Uba7	ubiquitin-like modifier activating enzyme 7	10.8628	10.7626	11.3429	9.18782	9.70015	10.8017	10.9894	9.89655	-1.09288	0.0214276
---	---	0	0	0	8.98483	0	9.4583	0	6.14771	6.14771	0.00459945
Ubl5	ubiquitin-like 5	2.15897	2.5097	2.27488	3.18874	4.14068	3.57829	2.31452	3.6359	1.32139	0.0330462
Pnkd	paroxysmal nonkinesiogenic dyskinesia	7.65013	6.80481	7.95798	3.89887	5.7906	1.58011	7.47097	3.75653	-3.71444	0.000936394
Trnt1	tRNA nucleotidyl transferase, CCA-adding, 1	4.1022	4.7199	6.64196	4.00689	2.71067	3.99318	5.15469	3.57025	-1.58444	0.0167251
1810010D01Rik	RIKEN cDNA 1810010D01 gene	0	0	0	5.25216	4.14068	5.66529	0	5.01938	5.01938	3.67475e-08
Lat2	linker for activation of T cells family, member 2	5.52537	4.23581	4.89708	3.65505	2.9365	3.99318	4.88609	3.52824	-1.35784	0.0133313
Scmh1	sex comb on midleg homolog 1	1.72711	0.955316	0.970773	5.33739	1.07673	1.99454	1.21773	2.80289	1.58516	0.0250893
Map3k7	mitogen-activated protein kinase kinase kinase 7	7.92848	8.04396	8.00186	10.3261	7.94985	10.385	7.99143	9.55365	1.56222	0.00071817
Rab2b	RAB2B, member RAS oncogene family	0	0	0	0	0	7.22159	0	2.4072	2.4072	4.59378e-08
Dnajc8	DnaJ heat shock protein family (Hsp40) member C8	0	3.24047	4.26588	0	0	0	2.50212	0	-2.50212	0.0263474
Shisa5	shisa family member 5	0	0.955316	0	0	7.6802	0	0.318439	2.56007	2.24163	0.0474794
Rccd1	RCC1 domain containing 1	3.18385	4.08433	3.26888	4.28953	6.31754	3.45282	3.51235	4.68663	1.17427	0.0496376
Srpk3	serine/arginine-rich protein specific kinase 3	0	0	0	4.84968	0	4.45248	0	3.10072	3.10072	0.00485434
Magi3	membrane associated guanylate kinase, WW and PDZ domain containing 3	0	0	0	8.34752	8.21515	8.10127	0	8.22131	8.22131	6.89101e-19
Pds5a	PDS5 cohesin associated factor A	8.04665	9.67086	9.71744	8.21302	7.24658	7.82564	9.14499	7.76175	-1.38324	0.00204747
Prc1	protein regulator of cytokinesis 1	1.72711	0	0	0	6.05411	6.57776	0.575704	4.21062	3.63492	0.0358769
Ccnb1	cyclin B1	4.2843	4.08433	4.11421	2.16325	2.11362	2.99363	4.16095	2.4235	-1.73745	0.0039711
Gigyf2	GRB10 interacting GYF protein 2	5.10871	8.90939	6.22712	9.55111	9.31927	9.04258	6.7484	9.30432	2.55592	0.0404482
Sdr42e1	short chain dehydrogenase/reductase family 42E, member 1	4.00173	5.40314	5.79996	6.88427	7.13715	6.83827	5.06828	6.95323	1.88496	0.000270638
Rfx1	regulatory factor X, 1 (influences HLA class II expression)	7.62501	4.91213	8.30745	5.37819	5.53852	6.59271	6.9482	5.83647	-1.11172	0.0431049
Gsn	gelsolin	2.98767	2.92087	2.75688	2.49543	9.32177	1.99454	2.88848	4.60391	1.71544	0.0069573
Aldh3a2	aldehyde dehydrogenase family 3, subfamily A2	2.4909	2.72988	4.26588	1.11086	1.07673	0	3.16222	0.729196	-2.43303	0.00923127
Cwc22	CWC22 spliceosome-associated protein	8.79651	6.17721	9.0806	6.14127	7.64865	6.73426	8.0181	6.84139	-1.17671	0.0379192
Tanc2	tetratricopeptide repeat, ankyrin repeat and coiled-coil containing 2	1.1079	0.955316	0.970773	6.92615	1.07673	6.24074	1.01133	4.74788	3.73654	3.35209e-05
Meis1	Meis homeobox 1	4.7234	4.7199	5.29996	5.91041	6.96851	5.54746	4.91442	6.14213	1.22771	0.00730157
Atxn2l	ataxin 2-like	2.4909	0	0	0	8.84969	9.97001	0.830301	6.27323	5.44293	0.0167004
Epo	erythropoietin	0	0	7.34218	0	0	0	2.44739	0	-2.44739	1.42918e-08
Dennd4a	DENN/MADD domain containing 4A	4.84437	5.52582	4.46712	6.7352	6.37651	6.73426	4.94577	6.61532	1.66955	1.03941e-05
Foxj3	forkhead box J3	0	0	0	3.89887	0	3.45282	0	2.45056	2.45056	0.0300057
---	---	2.4909	3.61683	7.91846	2.99248	1.68639	2.99363	4.6754	2.5575	-2.1179	0.00232627
St7	suppression of tumorigenicity 7	0	0.955316	1.54586	8.22426	1.07673	2.31611	0.833725	3.87237	3.03864	0.00343515
Gatad2b	GATA zinc finger domain containing 2B	8.634	8.63052	8.14082	12.2239	9.99178	12.1313	8.46845	11.449	2.98056	2.7519e-10
2022-09-02	septin 2	3.64999	4.66756	4.33613	4.7287	5.67006	5.35045	4.21789	5.24973	1.03184	0.0295259
Nup62	nucleoporin 62	0	0	0	0	7.87684	0	0	2.62561	2.62561	1.74324e-08
Mto1	mitochondrial tRNA translation optimization 1	5.33203	0	0	8.47994	8.04986	8.38076	1.77734	8.30352	6.52618	0.04452
Mdm1	transformed mouse 3T3 cell double minute 1	3.64999	4.43683	2.94846	2.49543	2.11362	1.58011	3.67843	2.06305	-1.61537	0.0204289
Tm2d1	TM2 domain containing 1	4.7234	0	3.11755	0	0	0	2.61365	0	-2.61365	0.0199146
Synj1	synaptojanin 1	0	0	0	0	0	5.89973	0	1.96658	1.96658	0.0462153
Osbpl9	oxysterol binding protein-like 9	3.777	2.24975	2.94846	1.11086	0	0	2.99174	0.370285	-2.62145	0.00623465
Xrcc1	X-ray repair complementing defective repair in Chinese hamster cells 1	4.65888	3.82233	4.84984	5.91041	5.90184	6.59271	4.44368	6.13499	1.6913	8.04292e-05
Fam57a	family with sequence similarity 57, member A	5.2468	6.2323	5.61455	3.89887	5.00266	2.5789	5.69788	3.82681	-1.87107	0.0145288
---	---	0	0	0	0	0	6.0152	0	2.00507	2.00507	0.0408175
Cldn20	claudin 20	1.1079	0.955316	0.970773	4.79046	1.07673	0.996365	1.01133	2.28785	1.27652	0.0494882
Xpo6	exportin 6	4.59135	4.08433	4.52841	3.36147	3.59604	2.80112	4.40136	3.25288	-1.14848	0.0247446
Agtpbp1	ATP/GTP binding protein 1	0	0	0	2.99248	2.11362	1.99454	0	2.36688	2.36688	0.0156888
---	---	0	6.48005	0	0	0	0	2.16002	0	-2.16002	4.85819e-08
Pdcd4	programmed cell death 4	0	7.19521	0	0	0	0	2.3984	0	-2.3984	1.80564e-08
---	---	3.777	3.61683	3.85184	5.66871	4.72862	4.94715	3.74856	5.11483	1.36626	0.00209496
Gstcd	glutathione S-transferase, C-terminal domain containing	3.777	1.93244	1.54586	2.49543	2.9365	7.19244	2.41844	4.20812	1.78969	0.0184844
Tmem11	transmembrane protein 11	0	0	0	2.16325	0	4.80034	0	2.32119	2.32119	0.0265752
Impg2	interphotoreceptor matrix proteoglycan 2	2.76057	2.5097	1.95593	4.79046	4.78775	4.45248	2.40873	4.6769	2.26816	3.16275e-05
Ahcyl2	S-adenosylhomocysteine hydrolase-like 2	3.777	0.955316	4.03195	4.10738	3.94676	7.50056	2.92142	5.1849	2.26348	0.016276
Ankrd10	ankyrin repeat domain 10	3.18385	2.5097	4.03195	5.5665	5.90184	2.80112	3.24183	4.75649	1.51465	0.0287681
1700016D06Rik	RIKEN cDNA 1700016D06 gene	0	2.24975	0	3.36147	3.30364	3.16346	0.749918	3.27619	2.52627	0.0356898
Park2	Parkinson disease (autosomal recessive, juvenile) 2, parkin	4.44598	5.08173	4.46712	0	1.68639	3.8006	4.66494	1.829	-2.83595	0.0282667
Epc1	enhancer of polycomb homolog 1 (Drosophila)	9.07516	7.77379	8.71916	5.965	6.02982	6.43575	8.5227	6.14352	-2.37918	2.61465e-10
---	---	3.35651	0.955316	0.970773	4.90658	5.53852	6.6075	1.76087	5.6842	3.92333	1.6755e-05
Myo18a	myosin XVIIIA	0	7.69099	0.970773	0	0	0	2.88725	0	-2.88725	0.0310489
Slc16a3	solute carrier family 16 (monocarboxylic acid transporters), member 3	5.4125	0.955316	3.64601	9.83926	1.07673	6.10135	3.33794	5.67245	2.3345	0.0395974
---	---	1.1079	1.52507	1.95593	5.29541	4.22867	1.58011	1.52964	3.7014	2.17176	0.00606968
Lpin2	lipin 2	8.07783	6.03982	7.9468	9.03034	8.41122	8.57394	7.35482	8.67183	1.31702	0.0356999
Dnajc9	DnaJ heat shock protein family (Hsp40) member C9	6.41513	6.44937	6.65576	5.76415	5.14514	5.12221	6.50675	5.34384	-1.16292	0.000185248
Hbs1l	Hbs1-like (S. cerevisiae)	8.32134	6.19581	8.07558	5.63543	1.07673	6.51636	7.53091	4.40951	-3.1214	0.0346602
Hadhb	hydroxyacyl-Coenzyme A dehydrogenase/3-ketoacyl-Coenzyme A thiolase/enoyl-Coenzyme A hydratase (trifunctional protein), beta subunit	3.64999	4.61324	3.85184	3.18874	2.71067	2.80112	4.03836	2.90018	-1.13818	0.0400924
Capzb	capping protein (actin filament) muscle Z-line, beta	0	0	0	13.8463	13.2739	13.5816	0	13.5672	13.5672	7.76625e-41
Flad1	flavin adenine dinucleotide synthetase 1	2.76057	4.5568	7.21745	0	2.11362	2.99363	4.84494	1.70242	-3.14252	0.0020076
Aga	aspartylglucosaminidase	0	0	0	0	4.60255	7.66518	0	4.08924	4.08924	0.0270482
Npepps	aminopeptidase puromycin sensitive	5.93255	6.11992	4.94282	7.36215	9.69436	8.58893	5.6651	8.54848	2.88338	3.44719e-07
Il12a	interleukin 12a	2.4909	0.955316	2.27488	4.79046	7.48856	3.31538	1.90703	5.19813	3.2911	9.9212e-05
---	---	4.7234	5.30375	5.69694	3.65505	4.3116	4.38539	5.24137	4.11734	-1.12402	0.0122223
Lrp5	low density lipoprotein receptor-related protein 5	6.98789	9.96728	7.2542	7.45089	6.52292	6.59271	8.06979	6.8555	-1.21429	0.0204732
---	---	0	0	0	3.65505	4.66696	0	0	2.774	2.774	0.0124863
Pbld2	phenazine biosynthesis-like protein domain containing 2	4.78515	4.7199	4.75045	3.18874	3.30364	3.69372	4.75183	3.39537	-1.35647	0.00250015
Inppl1	inositol polyphosphate phosphatase-like 1	10.7551	10.875	10.5712	8.2629	10.1381	9.65984	10.7338	9.35362	-1.38016	0.00596334
Ccm2	cerebral cavernous malformation 2	10.3206	0	0	0	0	0	3.44019	0	-3.44019	1.71157e-10
Kmt2c	lysine (K)-specific methyltransferase 2C	8.27366	6.08043	7.97459	8.87152	8.314	9.07222	7.4429	8.75258	1.30968	0.0469801
Evl	Ena-vasodilator stimulated phosphoprotein	10.6573	10.6261	11.0191	9.45426	9.19917	9.87231	10.7675	9.50858	-1.25892	6.07391e-08
Ubb	ubiquitin B	5.66331	5.7688	6.1117	4.00689	5.00266	4.94715	5.84794	4.65223	-1.1957	0.00336771
Ppp2r5e	protein phosphatase 2, regulatory subunit B, epsilon	0	0	0	0	7.03103	0	0	2.34368	2.34368	5.84964e-08
Kctd17	potassium channel tetramerisation domain containing 17	0	4.66756	3.40584	5.01404	5.92836	6.12211	2.69113	5.68817	2.99704	0.0275078
Nupl2	nucleoporin like 2	0	0	0	0	6.63986	0	0	2.21329	2.21329	1.00383e-07
Dcaf11	DDB1 and CUL4 associated factor 11	7.35668	0	0	0	0	0	2.45223	0	-2.45223	1.44691e-08
Rgl3	ral guanine nucleotide dissociation stimulator-like 3	0	0	0	6.06835	0	0	0	2.02278	2.02278	0.0386298
Spsb2	splA/ryanodine receptor domain and SOCS box containing 2	0	0	2.27488	5.37819	4.95186	0	0.758292	3.44335	2.68506	0.0373159
Spata13	spermatogenesis associated 13	3.5107	2.24975	3.11755	0	0	0	2.95933	0	-2.95933	0.00179496
2810403A07Rik	RIKEN cDNA 2810403A07 gene	6.24975	1.93244	1.54586	2.16325	2.11362	1.99454	3.24268	2.09047	-1.15221	0.0302376
Zfp869	zinc finger protein 869	9.18805	0.955316	1.54586	1.11086	1.07673	0.996365	3.89641	1.06132	-2.83509	0.000991407
Arhgef11	Rho guanine nucleotide exchange factor (GEF) 11	0	0	0	10.8728	0	9.32812	0	6.73363	6.73363	0.00188954
Smg6	Smg-6 homolog, nonsense mediated mRNA decay factor (C. elegans)	5.905	6.59661	0	0	0	0	4.16721	0	-4.16721	0.0405322
Krtcap2	keratinocyte associated protein 2	5.00871	4.77041	5.03018	3.65505	4.39002	3.57829	4.93643	3.87445	-1.06198	0.0184086
Ergic2	ERGIC and golgi 2	1.1079	1.52507	0.970773	3.18874	2.9365	2.31611	1.20125	2.81378	1.61253	0.0455621
Trp53i13	transformation related protein 53 inducible protein 13	3.35651	3.37713	3.11755	2.16325	1.07673	0	3.28373	1.07999	-2.20374	0.0203534
---	---	3.5107	2.72988	3.9447	4.84968	3.94676	4.89985	3.3951	4.56543	1.17034	0.0392857
---	---	2.4909	4.7199	4.33613	7.1547	5.05173	4.69344	3.84898	5.63329	1.78431	0.0215641
Gm20716	predicted gene 20716	0	0	0	10.5974	0	0	0	3.53245	3.53245	3.50681e-09
Taz	tafazzin	6.94795	1.52507	6.59975	2.99248	1.68639	4.85095	5.02426	3.17661	-1.84765	0.0418505
Ctnnb1	catenin (cadherin associated protein), beta 1	6.82103	6.56834	8.3882	6.92615	9.294	9.74427	7.25919	8.65481	1.39562	0.0351881
---	---	6.31401	0.955316	0.970773	0	0	1.58011	2.7467	0.526705	-2.21999	0.0120077
Abhd18	abhydrolase domain containing 18	0	6.66496	0	0	0	0	2.22165	0	-2.22165	3.77895e-08
Rrp8	ribosomal RNA processing 8, methyltransferase, homolog (yeast)	0	0	0	2.16325	3.30364	0.996365	0	2.15442	2.15442	0.0317066
Pygo2	pygopus 2	11.0371	11.2441	10.7141	8.79071	10.6691	10.0561	10.9984	9.83865	-1.15978	0.0247938
Tbc1d19	TBC1 domain family, member 19	4.19612	4.37289	4.03195	5.965	6.12461	4.24103	4.20032	5.44355	1.24323	0.0124638
Psd3	pleckstrin and Sec7 domain containing 3	1.1079	10.1187	0.970773	1.11086	0	0	4.0658	0.370285	-3.69552	0.0016221
Psmc3ip	proteasome (prosome, macropain) 26S subunit, ATPase 3, interacting protein	5.05957	0	4.84984	1.11086	1.68639	0	3.30314	0.932416	-2.37072	0.0168413
Hoxa1	homeobox A1	1.72711	2.24975	1.95593	4.52576	3.59604	4.08061	1.9776	4.06747	2.08987	0.00113307
Preb	prolactin regulatory element binding	6.56348	6.48005	6.41735	5.4941	4.84455	5.97012	6.48696	5.43626	-1.0507	0.00493085
Fxr1	fragile X mental retardation gene 1, autosomal homolog	2.15897	7.19521	1.95593	1.73096	2.44281	2.5789	3.77004	2.25089	-1.51915	0.00889459
Mrpl4	mitochondrial ribosomal protein L4	6.94795	5.33765	4.52841	5.06491	4.46439	3.31538	5.60467	4.28156	-1.32311	0.0466469
Tmem33	transmembrane protein 33	2.15897	2.5097	2.53592	3.89887	3.45724	4.74788	2.40153	4.03466	1.63313	0.00765738
Bscl2	Berardinelli-Seip congenital lipodystrophy 2 (seipin)	8.27366	9.97403	8.52981	10.3248	10.2382	10.0802	8.92584	10.2144	1.28856	0.0170154
Slc26a11	solute carrier family 26, member 11	0	0	0	2.99248	2.9365	2.5789	0	2.83596	2.83596	0.00215361
Tmem63a	transmembrane protein 63a	11.4573	1.93244	1.95593	2.16325	1.68639	1.99454	5.11524	1.94806	-3.16718	0.000224578
Maf1	MAF1 homolog, negative regulator of RNA polymerase III	5.93255	4.95643	5.94188	8.47525	7.00634	5.24084	5.61029	6.90748	1.29719	0.0187546
AC152453.1	---	4.00173	3.61683	0	0	0	0	2.53952	0	-2.53952	0.028543
Recql	RecQ protein-like	0	0	0	1.11086	7.15971	6.8876	0	5.05272	5.05272	0.000659576
---	---	6.31401	5.74374	0	0	0	0	4.01925	0	-4.01925	0.0469776
Fkbp2	FK506 binding protein 2	8.31612	8.88093	7.99102	6.42056	7.71108	8.0426	8.39602	7.39141	-1.00461	0.0492814
Gstt2	glutathione S-transferase, theta 2	0	4.23581	5.26438	6.63775	6.37651	6.48465	3.16673	6.49964	3.33291	0.0230639
Piga	phosphatidylinositol glycan anchor biosynthesis, class A	1.1079	0	5.7234	1.11086	1.07673	1.58011	2.2771	1.2559	-1.0212	0.0491734
Dock6	dedicator of cytokinesis 6	5.59599	4.30598	5.46581	6.38096	6.31754	7.12206	5.12259	6.60685	1.48426	0.00156433
Stk11	serine/threonine kinase 11	9.83923	9.7422	10.0547	8.17879	8.9534	8.97858	9.87872	8.70359	-1.17513	1.4187e-05
Atp5j2	ATP synthase, H+ transporting, mitochondrial F0 complex, subunit F2	0	0	6.09154	0	0	0	2.03051	0	-2.03051	0.0404918
Gatad2b	GATA zinc finger domain containing 2B	5.63004	4.81921	5.43413	4.37264	4.39002	4.08061	5.29446	4.28109	-1.01337	0.0104083
Syngap1	synaptic Ras GTPase activating protein 1 homolog (rat)	0	0	0	2.16325	2.11362	1.99454	0	2.09047	2.09047	0.0392974
Cyld	CYLD lysine 63 deubiquitinase	1.1079	0.955316	0.970773	1.11086	5.50367	0.996365	1.01133	2.53696	1.52563	0.0197644
Adgrl2	adhesion G protein-coupled receptor L2	7.24024	4.61324	3.7526	9.31935	9.52659	9.85537	5.20203	9.5671	4.36507	4.20444e-06
Mrps24	mitochondrial ribosomal protein S24	6.06293	5.63889	6.64196	6.42056	9.51788	6.24074	6.11459	7.39306	1.27847	0.0168318
Dhx34	DEAH (Asp-Glu-Ala-His) box polypeptide 34	0	0	0	0	5.92836	0	0	1.97612	1.97612	0.0446946
Hcfc1	host cell factor C1	3.18385	3.91505	3.64601	10.7025	5.00266	4.38539	3.58164	6.69685	3.11522	0.000610174
Zranb2	zinc finger, RAN-binding domain containing 2	5.4125	7.06973	7.75499	9.83009	9.63119	7.65809	6.74574	9.03979	2.29405	0.00108717
Pif1	PIF1 5-to-3 DNA helicase	1.72711	0	0	3.51572	2.11362	2.5789	0.575704	2.73608	2.16037	0.0459635
Pus7	pseudouridylate synthase 7	7.81463	2.5097	3.11755	1.11086	1.68639	2.31611	4.48063	1.70445	-2.77618	0.000419795
Mga	MAX gene associated	4.52049	6.17721	5.22789	2.76526	3.83906	4.5166	5.30853	3.70697	-1.60156	0.0147946
Phldb1	pleckstrin homology like domain, family B, member 1	6.18249	3.72324	5.26438	0	3.30364	3.16346	5.0567	2.1557	-2.901	0.00569879
Ddx50	DEAD (Asp-Glu-Ala-Asp) box polypeptide 50	3.777	4.16206	2.27488	1.73096	1.68639	1.99454	3.40465	1.80396	-1.60068	0.0253447
Ate1	arginyltransferase 1	10.3793	10.2547	8.87475	11.1474	11.1642	10.2942	9.83625	10.8686	1.03237	0.0262695
Zfp473	zinc finger protein 473	4.2843	0	3.53092	0	0	0	2.60507	0	-2.60507	0.0235083
Per1	period circadian clock 1	0	1.93244	0	3.51572	3.59604	4.5166	0.644148	3.87612	3.23197	0.0014653
Cd200	CD200 antigen	6.85021	6.62434	6.52653	4.10738	3.72266	3.45282	6.66703	3.76095	-2.90608	1.31648e-16
Trim7	tripartite motif-containing 7	3.35651	0	4.26588	0	0	0	2.5408	0	-2.5408	0.0269976
Thop1	thimet oligopeptidase 1	5.2468	4.61324	4.801	2.76526	4.04698	4.31501	4.88701	3.70908	-1.17793	0.0444395
Ldha	lactate dehydrogenase A	5.48872	6.38599	5.55688	4.20133	11.0421	6.72071	5.81053	7.32136	1.51084	0.0184294
Ldha	lactate dehydrogenase A	2.98767	4.99942	3.26888	4.59662	5.90184	5.51644	3.75199	5.3383	1.58631	0.0453752
Phactr1	phosphatase and actin regulator 1	1.1079	5.12119	1.54586	0	0	0	2.59165	0	-2.59165	0.00612071
Ccdc150	coiled-coil domain containing 150	2.76057	3.24047	3.85184	0	0	0	3.28429	0	-3.28429	0.00037799
Diaph1	diaphanous related formin 1	8.22436	7.51701	7.40889	13.9157	6.73307	7.59267	7.71675	9.41383	1.69707	0.00809086
---	---	0	3.91505	3.9447	7.01938	4.66696	3.57829	2.61992	5.08821	2.46829	0.0432827
Ptpa	protein phosphatase 2 protein activator	0	0	0	6.62085	0	0	0	2.20695	2.20695	1.02618e-07
Aif1	allograft inflammatory factor 1	0	7.42542	0	0	0	0	2.47514	0	-2.47514	1.29185e-08
Itgb5	integrin beta 5	4.00173	3.72324	3.7526	5.41787	4.46439	6.08029	3.82585	5.32085	1.495	0.00216726
Esyt2	extended synaptotagmin-like protein 2	0	6.87574	0	0	0	0	2.29191	0	-2.29191	5.45735e-08
Sun2	Sad1 and UNC84 domain containing 2	1.1079	1.93244	6.77436	1.73096	1.07673	0.996365	3.27157	1.26802	-2.00355	0.00386385
Spag9	sperm associated antigen 9	0	0	0	5.93796	0	0	0	1.97932	1.97932	0.0444523
Dagla	diacylglycerol lipase, alpha	0	0	8.5668	0	0	0	2.8556	0	-2.8556	2.2628e-08
Postn	periostin, osteoblast specific factor	0	8.73913	0	0	1.68639	0	2.91304	0.56213	-2.35091	0.0495134
Pdgfra	platelet derived growth factor receptor, alpha polypeptide	0	7.11929	0	0	0	0	2.3731	0	-2.3731	1.99559e-08
Etfa	electron transferring flavoprotein, alpha polypeptide	2.76057	3.37713	3.53092	4.00689	4.14068	4.85095	3.22287	4.33284	1.10997	0.0371376
Cptp	ceramide-1-phosphate transfer protein	1.1079	4.23581	4.52841	1.73096	1.07673	0.996365	3.29071	1.26802	-2.02269	0.0122126
Card11	caspase recruitment domain family, member 11	4.59135	3.0895	1.95593	1.73096	0	1.99454	3.21226	1.24183	-1.97043	0.0394815
Pgm1	phosphoglucomutase 1	0	4.66756	4.801	0	0	0	3.15619	0	-3.15619	0.00456515
Mgat1	mannoside acetylglucosaminyltransferase 1	3.35651	2.5097	0.970773	6.60375	2.11362	2.5789	2.27899	3.76542	1.48643	0.037886
Hnrnpll	heterogeneous nuclear ribonucleoprotein L-like	4.95598	3.50195	4.69806	5.25216	5.05173	7.09081	4.38533	5.79823	1.4129	0.021961
---	---	0	0	0	5.76415	6.25605	6.51636	0	6.17886	6.17886	5.32417e-12
Mkrn1	makorin, ring finger protein, 1	11.9489	11.8947	12.0077	11.6778	9.83416	10.7692	11.9504	10.7604	-1.19007	0.0168437
Inip	INTS3 and NABP interacting protein	6.06293	6.3197	5.586	8.27915	6.19183	6.76097	5.98954	7.07732	1.08777	0.0217376
Fahd2a	fumarylacetoacetate hydrolase domain containing 2A	4.78515	4.08433	4.801	3.18874	3.13172	2.5789	4.55683	2.96645	-1.59037	0.00247906
Msantd3	Myb/SANT-like DNA-binding domain containing 3	1.1079	0.955316	0.970773	3.89887	6.77751	0.996365	1.01133	3.89092	2.87958	0.000546829
Slmap	sarcolemma associated protein	2.98767	3.37713	4.26588	5.53075	5.31556	4.24103	3.54356	5.02911	1.48555	0.0124273
Apitd1	apoptosis-inducing, TAF9-like domain 1	3.5107	3.37713	3.11755	4.7287	4.39002	4.5166	3.33513	4.5451	1.20998	0.00810703
Zfp428	zinc finger protein 428	4.2843	3.0895	0	0	0	0	2.45794	0	-2.45794	0.0318538
Pfkfb3	6-phosphofructo-2-kinase/fructose-2,6-biphosphatase 3	0	0	0	0	7.61639	8.39362	0	5.33667	5.33667	0.0114354
Atat1	alpha tubulin acetyltransferase 1	6.47256	6.10031	6.35104	5.60138	4.72862	3.31538	6.30797	4.54846	-1.75951	0.00907146
Fam53a	family with sequence similarity 53, member A	0	0	0	4.10738	0	3.57829	0	2.56189	2.56189	0.0221922
Tmem9b	TMEM9 domain family, member B	0	0	0	9.29292	0	0	0	3.09764	3.09764	2.33956e-09
Dync2h1	dynein cytoplasmic 2 heavy chain 1	5.45111	3.82233	4.19204	5.33739	6.80639	6.43575	4.48849	6.19318	1.70469	0.00523073
Zmat1	zinc finger, matrin type 1	4.84437	4.95643	4.98716	4.37264	2.9365	4.08061	4.92932	3.79658	-1.13274	0.0332986
Ift81	intraflagellar transport 81	0	0	0	2.16325	2.44281	1.58011	0	2.06206	2.06206	0.042933
Rsrc1	arginine/serine-rich coiled-coil 1	1.1079	2.72988	3.9447	3.51572	1.68639	7.03717	2.59416	4.07976	1.4856	0.0475834
Mier2	MIER family member 2	4.2843	3.91505	8.30745	3.65505	3.30364	3.16346	5.50227	3.37405	-2.12822	0.00122475
Itsn1	intersectin 1 (SH3 domain protein 1A)	7.76185	5.81766	0	0	0	0	4.5265	0	-4.5265	0.0241299
Cd22	CD22 antigen	2.76057	1.52507	2.94846	2.49543	7.77823	0.996365	2.41136	3.75667	1.34531	0.00936908
Mapk1ip1	mitogen-activated protein kinase 1 interacting protein 1	7.22917	6.48005	6.88395	2.76526	4.22867	6.45224	6.86439	4.48205	-2.38233	0.04502
Atf2	activating transcription factor 2	5.59599	5.30375	5.55688	6.4009	7.74877	5.60758	5.48554	6.58575	1.10021	0.0176236
Rnf4	ring finger protein 4	10.8947	12.081	11.9232	10.1443	8.84621	6.35036	11.633	8.44697	-3.18601	0.00818625
Slc35b3	solute carrier family 35, member B3	5.00871	3.50195	0	0	0	0	2.83689	0	-2.83689	0.0111855
Pinx1	PIN2/TERF1 interacting, telomerase inhibitor 1	5.20222	5.33765	5.77489	5.06491	3.13172	4.31501	5.43825	4.17055	-1.26771	0.0465904
Dhx32	DEAH (Asp-Glu-Ala-His) box polypeptide 32	1.1079	0	0	2.76526	2.11362	3.9001	0.369301	2.92632	2.55702	0.00655921
Tmem161a	transmembrane protein 161A	1.1079	1.52507	0	2.16325	3.72266	4.08061	0.877658	3.32217	2.44451	0.00751447
3830406C13Rik	RIKEN cDNA 3830406C13 gene	7.43582	6.7174	5.94188	7.6556	7.99446	8.00398	6.69837	7.88468	1.18631	0.00717005
Lrp5	low density lipoprotein receptor-related protein 5	8.02122	7.7234	8.0909	6.58644	6.05411	7.66518	7.94517	6.76858	-1.17659	0.0191733
Ldah	lipid droplet associated hydrolase	2.76057	3.72324	3.85184	4.7287	4.53512	4.99295	3.44522	4.75226	1.30704	0.0105932
Rbm38	RNA binding motif protein 38	5.20222	5.81766	5.26438	6.96685	7.10264	6.33266	5.42808	6.80071	1.37263	0.000102659
Plagl1	pleiomorphic adenoma gene-like 1	0	0	0	2.99248	0	4.45248	0	2.48166	2.48166	0.0241777
Ctbp1	C-terminal binding protein 1	10.548	8.55329	9.82365	10.668	11.6814	10.2046	9.64165	10.8513	1.20968	0.037019
Chtop	chromatin target of PRMT1	0	0	7.866	0	0	0	2.622	0	-2.622	9.57329e-09
Sarnp	SAP domain containing ribonucleoprotein	3.35651	2.24975	3.85184	4.84968	4.84455	4.80034	3.1527	4.83152	1.67882	0.00358353
Stard4	StAR-related lipid transfer (START) domain containing 4	5.48872	4.86642	4.89708	4.52576	2.9365	2.80112	5.08407	3.42112	-1.66295	0.0160136
Dram1	DNA-damage regulated autophagy modulator 1	6.9747	12.4612	7.31634	7.11903	7.55814	7.63661	8.9174	7.43793	-1.47947	0.0187033
Ttc13	tetratricopeptide repeat domain 13	8.62558	10.1053	9.29858	7.6965	7.89712	8.7839	9.34315	8.12584	-1.2173	0.00603932
Zfyve19	zinc finger, FYVE domain containing 19	5.87691	5.61144	5.36861	5.33739	4.14068	4.16305	5.61899	4.54704	-1.07195	0.0356207
Ift140	intraflagellar transport 140	0	0	7.76139	0	0	0	2.58713	0	-2.58713	1.10499e-08
Zfp740	zinc finger protein 740	5.33203	4.77041	5.22789	6.27692	5.39377	6.91164	5.11011	6.19411	1.084	0.0109179
---	---	2.4909	4.43683	0	0	0	0	2.30925	0	-2.30925	0.0385688
Klhl22	kelch-like 22	6.47256	1.93244	1.95593	2.16325	1.68639	2.31611	3.45365	2.05525	-1.3984	0.0181804
Tbc1d4	TBC1 domain family, member 4	2.15897	0	4.801	0	0	0	2.31999	0	-2.31999	0.0304597
Rabl3	RAB, member RAS oncogene family-like 3	4.00173	3.50195	3.9447	6.71941	7.91048	6.36785	3.81613	6.99925	3.18312	3.78608e-10
Rpe	ribulose-5-phosphate-3-epimerase	0	0	0	0	6.63986	0	0	2.21329	2.21329	1.00383e-07
Pank2	pantothenate kinase 2	3.777	4.37289	4.33613	4.00689	4.8992	6.99278	4.16201	5.29962	1.13762	0.0360585
Pfkp	phosphofructokinase, platelet	8.02122	3.50195	7.88955	2.76526	4.04698	3.16346	6.47091	3.32523	-3.14568	3.37263e-05
Snrpg	small nuclear ribonucleoprotein polypeptide G	5.905	5.79343	1.54586	1.73096	2.44281	3.31538	4.41477	2.49638	-1.91838	0.0113054
Wscd2	WSC domain containing 2	3.18385	3.72324	1.54586	4.28953	4.39002	4.63687	2.81765	4.4388	1.62116	0.0308922
Pigz	phosphatidylinositol glycan anchor biosynthesis, class Z	4.19612	4.08433	4.6437	2.99248	2.9365	3.69372	4.30805	3.20757	-1.10048	0.0394914
Adgrl2	adhesion G protein-coupled receptor L2	0	11.8142	10.3084	0	0	0	7.37421	0	-7.37421	0.000884785
Ccnd2	cyclin D2	3.5107	3.72324	3.11755	2.76526	5.50367	5.99283	3.45049	4.75392	1.30343	0.0241916
Polrmt	polymerase (RNA) mitochondrial (DNA directed)	5.87691	4.23581	5.94188	5.76415	9.26568	4.16305	5.35154	6.39763	1.04609	0.0353892
Phc1	polyhomeotic-like 1 (Drosophila)	2.76057	0	2.53592	2.16325	6.46974	1.99454	1.76549	3.54251	1.77702	0.0409215
Hist1h2br	histone cluster 1 H2br	8.21877	3.82233	4.11421	4.28953	4.04698	4.16305	5.3851	4.16652	-1.21859	0.0152607
Knop1	lysine rich nucleolar protein 1	0	4.23581	4.11421	0	0	0	2.78334	0	-2.78334	0.0133633
Tbc1d25	TBC1 domain family, member 25	7.87977	0	0	0	0	0	2.62659	0	-2.62659	6.83578e-09
Ankzf1	ankyrin repeat and zinc finger domain containing 1	4.59135	4.86642	4.94282	5.01404	7.01874	5.97012	4.8002	6.00096	1.20077	0.011738
Fam221a	family with sequence similarity 221, member A	4.78515	5.40314	4.94282	4.52576	2.9365	3.9001	5.04371	3.78745	-1.25625	0.0277379
Gbp3	guanylate binding protein 3	11.6636	11.4185	11.0644	13.6919	13.324	11.2856	11.3822	12.7672	1.38502	0.00119438
Ubac1	ubiquitin associated domain containing 1	0	0	5.91918	0	0	0	1.97306	0	-1.97306	0.0486015
Ccdc126	coiled-coil domain containing 126	2.15897	0.955316	4.98716	1.11086	1.68639	0.996365	2.70048	1.26454	-1.43595	0.042754
Stau1	staufen (RNA binding protein) homolog 1 (Drosophila)	10.1195	7.2407	9.22181	10.348	10.1509	11.246	8.86067	10.5816	1.72096	0.0280605
Txndc16	thioredoxin domain containing 16	4.1022	3.61683	5.19045	2.76526	3.72266	2.5789	4.30316	3.02227	-1.28089	0.0477234
Papss2	3-phosphoadenosine 5-phosphosulfate synthase 2	8.71556	5.19701	4.40311	4.7287	4.8992	4.31501	6.10523	4.64764	-1.45759	0.00846334
AC154682.1	---	3.89374	4.08433	2.94846	5.66871	5.00266	4.5166	3.64217	5.06266	1.42048	0.00863005
Pigo	phosphatidylinositol glycan anchor biosynthesis, class O	0	4.16206	3.53092	5.20758	5.23287	5.48474	2.56432	5.30839	2.74407	0.0207495
Wdr90	WD repeat domain 90	0	2.24975	2.27488	6.53324	2.9365	0	1.50821	3.15658	1.64837	0.0429418
Ifi213	interferon activated gene 213	9.82827	5.63889	9.36729	6.31944	5.3552	6.97006	8.27815	6.2149	-2.06325	0.00156192
3110001I22Rik	RIKEN cDNA 3110001I22 gene	4.84437	6.46479	6.07108	4.45123	4.53512	5.12221	5.79342	4.70286	-1.09056	0.019776
Gnb1l	guanine nucleotide binding protein (G protein), beta polypeptide 1-like	4.65888	5.7688	4.40311	5.99154	6.05411	6.74768	4.9436	6.26444	1.32084	0.0111005
Mta1	metastasis associated 1	3.777	0	4.11421	6.65446	4.72862	6.45224	2.63041	5.9451	3.3147	0.00551197
Mapk7	mitogen-activated protein kinase 7	0	0	0	0	0	8.36778	0	2.78926	2.78926	2.08083e-08
Trmt13	tRNA methyltransferase 13	6.72975	4.99942	5.79996	4.66417	4.46439	4.08061	5.84304	4.40306	-1.43998	0.00344459
---	---	6.31401	7.14823	6.82409	6.96685	8.42525	9.52606	6.76211	8.30605	1.54394	0.00232848
Eif2ak3	eukaryotic translation initiation factor 2 alpha kinase 3	3.777	4.37289	4.11421	3.18874	2.9365	2.99363	4.08803	3.03963	-1.04841	0.0405753
Mboat7	membrane bound O-acyltransferase domain containing 7	0	4.23581	3.53092	0	0	0	2.58891	0	-2.58891	0.021941
Mrpl48	mitochondrial ribosomal protein L48	1.1079	2.92087	1.95593	5.4941	4.14068	2.80112	1.9949	4.1453	2.1504	0.00981176
Lrsam1	leucine rich repeat and sterile alpha motif containing 1	1.1079	0.955316	0.970773	1.11086	1.07673	9.33258	1.01133	3.84006	2.82873	0.000890532
Sec16a	SEC16 homolog A, endoplasmic reticulum export factor	11.3336	10.4081	10.8426	12.517	12.6159	11.131	10.8614	12.088	1.22651	0.00150446
Pum2	pumilio RNA-binding family member 2	0	0	0	6.91233	0	0	0	2.30411	2.30411	6.83865e-08
Fam98c	family with sequence similarity 98, member C	2.76057	2.72988	1.95593	4.90658	3.30364	4.94715	2.48213	4.38579	1.90366	0.00281547
---	---	3.35651	4.08433	5.07195	6.79669	4.22867	6.651	4.17093	5.89212	1.72119	0.0116581
Emsy	EMSY, BRCA2-interacting transcriptional repressor	8.95939	4.77041	8.9269	5.45649	4.72862	4.38539	7.55223	4.85683	-2.6954	7.30116e-05
Daam1	dishevelled associated activator of morphogenesis 1	11.363	0	0	0	0	0	3.78768	0	-3.78768	3.193e-11
Kansl3	KAT8 regulatory NSL complex subunit 3	7.18404	0	0	0	0	0	2.39468	0	-2.39468	1.85127e-08
Dopey1	dopey family member 1	0	8.14792	7.10123	0	0	0	5.08305	0	-5.08305	0.0155599
Pip5k1c	phosphatidylinositol-4-phosphate 5-kinase, type 1 gamma	5.20222	13.345	12.9666	6.14127	8.15466	10.1526	10.5046	8.14951	-2.3551	0.033788
Spopl	speckle-type POZ protein-like	0	0	0	0	0	5.94703	0	1.98234	1.98234	0.0439338
Mink1	misshapen-like kinase 1 (zebrafish)	4.00173	6.58255	3.7526	3.78211	3.30364	3.8006	4.77896	3.62878	-1.15018	0.039787
Sox5	SRY (sex determining region Y)-box 5	4.84437	3.91505	5.33469	5.53075	5.7906	7.1627	4.69804	6.16135	1.46331	0.0108371
Cyb5rl	cytochrome b5 reductase-like	2.98767	4.99942	6.17056	0	1.68639	0	4.71922	0.56213	-4.15709	9.71764e-05
Snapc3	small nuclear RNA activating complex, polypeptide 3	1.1079	0.955316	0.970773	4.79046	1.07673	0.996365	1.01133	2.28785	1.27652	0.0494882
Zfp287	zinc finger protein 287	6.35531	0.955316	0.970773	0	1.68639	0.996365	2.76047	0.894252	-1.86621	0.0129243
Polq	polymerase (DNA directed), theta	4.00173	0	4.03195	0	0	0	2.67789	0	-2.67789	0.0202404
Heatr1	HEAT repeat containing 1	5.00871	4.49807	0	0	0	0	3.16892	0	-3.16892	0.0050614
Fgfr1	fibroblast growth factor receptor 1	0	4.49807	3.11755	0	0	0	2.53854	0	-2.53854	0.0226778
Uaca	uveal autoantigen with coiled-coil domains and ankyrin repeats	4.52049	3.61683	3.26888	6.0432	3.30364	5.66529	3.80207	5.00404	1.20197	0.0473912
Pabpc1l	poly(A) binding protein, cytoplasmic 1-like	0	0	0	0	2.71067	4.45248	0	2.38772	2.38772	0.0283726
Rab28	RAB28, member RAS oncogene family	1.1079	0.955316	0.970773	2.76526	1.07673	5.89973	1.01133	3.24724	2.23591	0.00422541
Utrn	utrophin	5.95959	1.93244	6.87217	2.76526	3.72266	0	4.9214	2.16264	-2.75876	0.0147709
---	---	0	0	0	2.99248	1.07673	3.31538	0	2.46153	2.46153	0.0129723
Rpl19	ribosomal protein L19	8.00833	8.79814	7.51111	7.66387	6.71795	5.16285	8.10586	6.51489	-1.59097	0.032672
P3h3	prolyl 3-hydroxylase 3	2.98767	4.49807	5.91918	3.18874	2.9365	3.16346	4.46831	3.09623	-1.37207	0.0219102
Ywhag	tyrosine 3-monooxygenase/tryptophan 5-monooxygenase activation protein, gamma polypeptide	0	0	0	0	13.369	0	0	4.45635	4.45635	2.60715e-12
Fam109a	family with sequence similarity 109, member A	1.1079	0.955316	5.52716	1.11086	1.07673	0	2.53013	0.729196	-1.80093	0.0200589
Zmiz2	zinc finger, MIZ-type containing 2	7.38687	6.85248	6.79944	6.18792	6.00512	4.94715	7.01293	5.7134	-1.29953	0.00253451
Parg	poly (ADP-ribose) glycohydrolase	6.37553	5.86491	5.26438	4.59662	5.18967	4.31501	5.83494	4.70044	-1.1345	0.0108693
---	---	8.01479	7.27609	6.29923	7.77499	7.00634	10.6669	7.1967	8.48275	1.28605	0.0235026
---	---	6.66552	2.72988	3.11755	2.49543	1.07673	1.99454	4.17099	1.85557	-2.31542	0.00340532
---	---	0	0	7.64859	0	0	0	2.54953	0	-2.54953	9.27623e-09
Pkn3	protein kinase N3	0	0	0.970773	1.11086	5.14514	0.996365	0.323591	2.41745	2.09386	0.0149717
Arl6	ADP-ribosylation factor-like 6	5.05957	3.37713	3.85184	2.76526	2.11362	2.99363	4.09618	2.62417	-1.47201	0.0232188
Sarnp	SAP domain containing ribonucleoprotein	6.83569	6.19581	5.26438	5.45649	1.68639	1.58011	6.09862	2.90766	-3.19096	0.0433457
Ptrh2	peptidyl-tRNA hydrolase 2	1.72711	1.52507	1.95593	3.78211	3.83906	1.99454	1.73604	3.20524	1.4692	0.0409619
---	---	0	0	0	6.95341	0	6.91164	0	4.62168	4.62168	0.0250463
Rangap1	RAN GTPase activating protein 1	2.98767	5.79343	3.11755	3.51572	5.81923	10.5015	3.96622	6.61215	2.64593	0.0125279
Ube2f	ubiquitin-conjugating enzyme E2F (putative)	1.72711	4.37289	9.03645	2.76526	2.11362	2.80112	5.04548	2.56	-2.48549	0.000249194
Ash2l	ash2 (absent, small, or homeotic)-like (Drosophila)	2.98767	3.0895	2.94846	4.00689	9.94871	1.58011	3.00854	5.17857	2.17003	0.003142
Mkl1	MKL (megakaryoblastic leukemia)/myocardin-like 1	6.76082	4.16206	5.98625	3.89887	4.3116	4.63687	5.63637	4.28245	-1.35393	0.0141848
Ttc1	tetratricopeptide repeat domain 1	7.28367	6.06027	6.00793	5.33739	5.09919	5.85083	6.45062	5.42914	-1.02149	0.0196588
Kctd20	potassium channel tetramerisation domain containing 20	0	4.5568	3.85184	0	0	0	2.80288	0	-2.80288	0.0122573
Rnf167	ring finger protein 167	5.33203	2.92087	4.33613	2.16325	3.59604	0.996365	4.19634	2.25188	-1.94446	0.0459595
Rad18	RAD18 E3 ubiquitin protein ligase	0	0	0	0	3.83906	2.99363	0	2.27756	2.27756	0.0439301
Kif16b	kinesin family member 16B	5.05957	5.08173	6.24548	5.93796	6.5742	7.15264	5.46226	6.55494	1.09267	0.0358949
Zfp809	zinc finger protein 809	5.98613	6.25021	5.586	8.1017	5.81923	8.15262	5.94078	7.35785	1.41707	0.00428294
Tpx2	TPX2, microtubule-associated	6.15936	6.44937	5.79996	0	4.14068	3.57829	6.13623	2.57299	-3.56324	0.000385142
Pnkd	paroxysmal nonkinesiogenic dyskinesia	6.35531	6.65155	4.801	7.71255	6.87617	7.92939	5.93595	7.50603	1.57008	0.00621509
Rab11b	RAB11B, member RAS oncogene family	12.1737	11.5737	6.5854	7.10695	8.89409	8.71041	10.1109	8.23715	-1.87377	0.0221057
Rwdd4a	RWD domain containing 4A	7.56467	6.61054	5.67	4.7287	5.39377	4.5166	6.61507	4.87969	-1.73538	0.000792532
Ccdc28a	coiled-coil domain containing 28A	0	0	0	3.51572	0	3.31538	0	2.27703	2.27703	0.0473326
Flywch2	FLYWCH family member 2	2.4909	2.72988	1.95593	0	0	0	2.39224	0	-2.39224	0.0159926
Sppl2b	signal peptide peptidase like 2B	6.06293	9.33141	7.59229	6.89837	5.60579	5.74774	7.66221	6.08397	-1.57824	0.00925427
Cipc	CLOCK interacting protein, circadian	2.98767	0	4.03195	0	0	0	2.33987	0	-2.33987	0.0434631
Smarcc2	SWI/SNF related, matrix associated, actin dependent regulator of chromatin, subfamily c, member 2	1.1079	5.84148	5.52716	1.11086	1.68639	1.99454	4.15885	1.59726	-2.56158	0.00148171
Pif1	PIF1 5-to-3 DNA helicase	3.89374	4.30598	4.75045	0	0	1.99454	4.31672	0.664848	-3.65187	0.000150759
Rufy3	RUN and FYVE domain containing 3	0	0	0	9.91919	0	0	0	3.3064	3.3064	2.85071e-09
Pdgfrb	platelet derived growth factor receptor, beta polypeptide	7.82202	0	0	0	0	0	2.60734	0	-2.60734	7.46068e-09
Ppp1cb	protein phosphatase 1, catalytic subunit, beta isoform	0	4.16206	4.52841	0	0	0	2.89682	0	-2.89682	0.00962675
Nfkb1	nuclear factor of kappa light polypeptide gene enhancer in B cells 1, p105	9.07516	0	0	0	0	0	3.02505	0	-3.02505	1.17976e-09
Rpl12	ribosomal protein L12	5.81904	7.01841	6.35104	5.73303	4.04698	5.27831	6.39616	5.01944	-1.37672	0.0156589
Snx30	sorting nexin family member 30	0	0	0	0	8.08565	0	0	2.69522	2.69522	1.28753e-08
Ctnnd2	catenin (cadherin associated protein), delta 2	5.2468	3.91505	5.67	3.78211	3.13172	4.31501	4.94395	3.74295	-1.201	0.0387611
Akt1	thymoma viral proto-oncogene 1	7.56467	8.47931	5.64254	5.965	6.55731	5.89973	7.22884	6.14068	-1.08816	0.0263394
Mrpl52	mitochondrial ribosomal protein L52	4.2843	5.81766	5.15202	3.18874	3.72266	2.99363	5.08466	3.30168	-1.78298	0.00117693
2010111I01Rik	RIKEN cDNA 2010111I01 gene	1.1079	0.955316	0.970773	6.25518	1.07673	0.996365	1.01133	2.77609	1.76476	0.00709959
Snx8	sorting nexin 8	3.777	6.66496	3.26888	3.18874	2.9365	3.45282	4.57028	3.19269	-1.3776	0.0214087
Srrm1	serine/arginine repetitive matrix 1	4.78515	4.66756	4.89708	0	0	0	4.78326	0	-4.78326	4.04158e-08
Slc35b2	solute carrier family 35, member B2	9.29275	9.52219	9.7338	8.89631	8.314	7.87539	9.51625	8.3619	-1.15434	0.000426743
Kdm2b	lysine (K)-specific demethylase 2B	0	0.955316	8.66218	0	2.44281	0.996365	3.20583	1.14639	-2.05944	0.0420307
Zgrf1	zinc finger, GRF-type containing 1	7.27294	7.8521	8.12106	7.38234	6.10149	6.54739	7.7487	6.67707	-1.07162	0.0164875
Ddx11	DEAD/H (Asp-Glu-Ala-Asp/His) box helicase 11	1.1079	1.93244	6.72285	0	1.07673	0	3.2544	0.358911	-2.89549	0.00126457
Fnbp1	formin binding protein 1	0	0	0	0	6.90316	7.28739	0	4.73018	4.73018	0.0223059
Tacc2	transforming, acidic coiled-coil containing protein 2	2.76057	0	2.53592	4.96131	4.3116	5.20237	1.76549	4.82509	3.0596	0.000236653
---	---	6.08765	0	0	0	0	0	2.02922	0	-2.02922	0.043056
Patz1	POZ (BTB) and AT hook containing zinc finger 1	4.78515	4.00217	4.11421	6.21069	5.18967	5.31483	4.30051	5.57173	1.27122	0.0055727
Sssca1	Sjogren syndrome/scleroderma autoantigen 1	2.15897	3.0895	2.75688	5.45649	3.45724	3.8006	2.66845	4.23811	1.56965	0.0178089
Mcam	melanoma cell adhesion molecule	0	0	0	0	3.59604	4.16305	0	2.58637	2.58637	0.0203219
Tbkbp1	TBK1 binding protein 1	1.1079	6.41803	2.27488	2.16325	2.11362	1.58011	3.26694	1.95233	-1.31461	0.0201477
Cdv3	carnitine deficiency-associated gene expressed in ventricle 3	0	3.82233	0	5.88232	5.73159	6.20227	1.27411	5.93873	4.66462	0.0025215
Ap1b1	adaptor protein complex AP-1, beta 1 subunit	4.59135	4.81921	10.316	5.41787	1.68639	3.16346	6.57553	3.42257	-3.15296	0.0096883
Cd3eap	CD3E antigen, epsilon polypeptide associated protein	2.76057	4.00217	3.7526	2.16325	2.44281	1.99454	3.50511	2.2002	-1.30491	0.0428814
Clcf1	cardiotrophin-like cytokine factor 1	2.4909	2.72988	1.54586	7.1895	2.44281	2.31611	2.25555	3.98281	1.72726	0.00699283
Clk1	CDC-like kinase 1	5.29004	3.91505	5.67	3.65505	3.45724	4.24103	4.95836	3.78444	-1.17392	0.0298502
---	---	4.52049	4.08433	3.40584	2.99248	2.11362	3.16346	4.00355	2.75652	-1.24703	0.0458584
Taf6l	TATA-box binding protein associated factor 6 like	0	7.82248	0	0	0	0	2.60749	0	-2.60749	7.30636e-09
Metap1d	methionyl aminopeptidase type 1D (mitochondrial)	2.4909	6.35322	2.94846	2.99248	2.11362	2.5789	3.93086	2.56167	-1.36919	0.0265528
4931428F04Rik	RIKEN cDNA 4931428F04 gene	0	2.24975	0	4.00689	6.43317	0	0.749918	3.48002	2.7301	0.0219782
Ppat	phosphoribosyl pyrophosphate amidotransferase	6.01218	5.55493	3.64601	4.45123	7.29833	7.88757	5.07104	6.54571	1.47467	0.0435594
Elf2	E74-like factor 2	3.64999	3.50195	4.75045	0	0	0	3.96746	0	-3.96746	1.61079e-05
Rexo5	RNA exonuclease 5	2.15897	1.93244	0	3.65505	2.71067	3.57829	1.36381	3.31467	1.95087	0.0368176
Hbs1l	Hbs1-like (S. cerevisiae)	7.55583	8.74546	7.52622	9.01749	9.08299	8.83194	7.9425	8.97747	1.03497	0.0162001
Lrrcc1	leucine rich repeat and coiled-coil domain containing 1	7.13744	7.98637	6.72285	9.03354	9.09181	9.19486	7.28222	9.10674	1.82452	7.78446e-07
Pkd1l3	polycystic kidney disease 1 like 3	0	0	0	0	0	6.69323	0	2.23108	2.23108	9.61775e-08
Cnih4	cornichon family AMPA receptor auxiliary protein 4	4.36741	4.49807	0	7.74411	9.01656	4.16305	2.95516	6.97457	4.01942	0.0166421
9430015G10Rik	RIKEN cDNA 9430015G10 gene	5.2468	5.26904	6.31671	7.58764	6.07799	6.97006	5.61085	6.87856	1.26772	0.0124222
---	---	9.10574	0	0	0	0	0	3.03525	0	-3.03525	1.23715e-09
Syngr2	synaptogyrin 2	6.5983	5.58347	6.05034	6.23311	8.2576	7.06959	6.07737	7.18676	1.1094	0.0230385
---	---	8.6086	5.04116	5.29996	2.76526	4.46439	4.45248	6.31658	3.89405	-2.42253	0.00116426
Hlcs	holocarboxylase synthetase (biotin-	2.4909	4.08433	8.67917	1.73096	4.22867	0	5.0848	1.98654	-3.09826	0.0407536
Nr2f6	nuclear receptor subfamily 2, group F, member 6	0	3.24047	3.7526	0	0	0	2.33102	0	-2.33102	0.0432245
Itsn2	intersectin 2	9.14159	7.91519	8.06528	7.01938	7.2038	6.81296	8.37402	7.01205	-1.36197	0.000184463
Nedd4l	neural precursor cell expressed, developmentally down-regulated gene 4-like	0	0.955316	0.970773	1.11086	1.07673	6.59271	0.64203	2.92677	2.28474	0.00357528
Gng10	guanine nucleotide binding protein (G protein), gamma 10	1.72711	1.93244	5.67	1.73096	2.44281	0.996365	3.10985	1.72338	-1.38647	0.0422804
Ugt1a1	UDP glucuronosyltransferase 1 family, polypeptide A1	6.56348	6.66496	6.17056	8.90681	6.6074	8.67222	6.46633	8.06214	1.59581	0.000886266
Cyhr1	cysteine and histidine rich 1	3.35651	3.61683	2.94846	3.65505	4.39002	5.63672	3.30727	4.5606	1.25333	0.0272474
Lypla1	lysophospholipase 1	2.98767	3.50195	2.75688	3.78211	6.37651	2.99363	3.08217	4.38408	1.30191	0.0312458
Mrps34	mitochondrial ribosomal protein S34	3.5107	3.37713	4.40311	5.91041	5.18967	4.08061	3.76365	5.06023	1.29659	0.0267757
Safb	scaffold attachment factor B	7.52901	9.12368	6.82409	4.96131	6.70267	7.33262	7.8256	6.3322	-1.4934	0.0379077
Sdad1	SDA1 domain containing 1	6.71396	6.01909	7.54858	5.63543	5.81923	5.6933	6.76054	5.71599	-1.04455	0.00885749
Mtmr3	myotubularin related protein 3	2.98767	2.5097	3.40584	2.49543	10.4838	4.85095	2.96774	5.94338	2.97564	0.000803899
Orai3	ORAI calcium release-activated calcium modulator 3	3.777	3.0895	5.84884	8.28988	6.00512	3.31538	4.23845	5.87012	1.63168	0.0446487
Nudt13	nudix (nucleoside diphosphate linked moiety X)-type motif 13	8.77764	7.73617	7.22673	9.09296	9.04107	8.99273	7.91351	9.04226	1.12874	0.0147767
Hnrnph1	heterogeneous nuclear ribonucleoprotein H1	4.00173	5.55493	3.7526	4.10738	5.39377	10.9864	4.43642	6.82917	2.39275	0.00535048
Flna	filamin, alpha	6.94795	6.98671	7.54858	9.14413	6.95567	9.2642	7.16108	8.45467	1.29359	0.00611638
Xkr6	X-linked Kx blood group related 6	0	0	0	0	4.14068	4.24103	0	2.7939	2.7939	0.0116457
Dhx29	DEAH (Asp-Glu-Ala-His) box polypeptide 29	0	0	0	0	5.9544	0	0	1.9848	1.9848	0.0434671
Celf2	CUGBP, Elav-like family member 2	1.1079	7.61009	0	1.11086	0	0	2.906	0.370285	-2.53571	0.0384392
Rnf4	ring finger protein 4	0	0	0	12.3581	0	12.5197	0	8.2926	8.2926	1.11019e-11
Ogdh	oxoglutarate (alpha-ketoglutarate) dehydrogenase (lipoamide)	5.33203	5.58347	5.89611	6.16479	6.83471	6.82567	5.60387	6.60839	1.00452	0.0019495
Asph	aspartate-beta-hydroxylase	9.27402	0	8.71587	0	0	0	5.99663	0	-5.99663	0.00590866
Flna	filamin, alpha	5.05957	5.88797	5.46581	1.73096	3.30364	0	5.47112	1.6782	-3.79292	3.63413e-05
Col6a3	collagen, type VI, alpha 3	2.76057	0	2.94846	4.37264	7.12574	4.74788	1.90301	5.41542	3.51241	0.0005257
Narfl	nuclear prelamin A recognition factor-like	2.15897	4.08433	2.94846	2.99248	3.13172	8.09078	3.06392	4.73833	1.67441	0.00912612
Cul5	cullin 5	2.15897	2.5097	2.27488	3.18874	4.14068	3.31538	2.31452	3.54827	1.23375	0.049457
Naa10	N(alpha)-acetyltransferase 10, NatA catalytic subunit	0	0	0	3.65505	0	3.8006	0	2.48522	2.48522	0.02786
Dvl1	dishevelled segment polarity protein 1	0	0	0	4.96131	0	4.45248	0	3.13793	3.13793	0.00431369
Camk2g	calcium/calmodulin-dependent protein kinase II gamma	0	8.3852	8.04968	0	0	1.58011	5.47829	0.526705	-4.95159	0.00828314
Dcun1d4	DCN1, defective in cullin neddylation 1, domain containing 4 (S. cerevisiae)	0	1.52507	2.53592	4.59662	2.71067	3.16346	1.35366	3.49025	2.13659	0.0373853
Hsh2d	hematopoietic SH2 domain containing	3.89374	0	3.9447	0	0	0	2.61281	0	-2.61281	0.0239872
Ik	IK cytokine	0	6.46479	0	0	0	0	2.15493	0	-2.15493	5.92838e-08
Il15ra	interleukin 15 receptor, alpha chain	0	4.95643	5.11254	0	0	0	3.35632	0	-3.35632	0.00249384
Rnf8	ring finger protein 8	8.79651	8.67097	8.81759	7.22348	6.94272	8.58893	8.76169	7.58505	-1.17664	0.0277249
Hmgn3	high mobility group nucleosomal binding domain 3	5.93255	5.55493	6.26362	3.89887	4.3116	3.99318	5.91704	4.06788	-1.84915	1.83748e-06
Tia1	cytotoxic granule-associated RNA binding protein 1	0	0	0	7.63049	0	0	0	2.5435	2.5435	2.49117e-08
---	---	3.18385	4.23581	2.94846	2.16325	1.68639	1.99454	3.45604	1.94806	-1.50798	0.0288705
Hcls1	hematopoietic cell specific Lyn substrate 1	0	9.31873	0	0	0	0	3.10624	0	-3.10624	7.9857e-10
Rbm48	RNA binding motif protein 48	4.2843	4.00217	0	0	0	0	2.76216	0	-2.76216	0.0160076
Sphk1	sphingosine kinase 1	0	0.955316	0	3.18874	3.59604	2.31611	0.318439	3.03363	2.71519	0.00439984
---	---	0	0.955316	0	2.49543	0	4.24103	0.318439	2.24549	1.92705	0.0491692
Ube2o	ubiquitin-conjugating enzyme E2O	0	0	0	6.87004	0	6.91164	0	4.5939	4.5939	0.0257599
Zbtb2	zinc finger and BTB domain containing 2	9.38787	8.66431	6.22712	7.60493	6.19183	6.8876	8.0931	6.89479	-1.19831	0.0301318
Slc19a1	solute carrier family 19 (folate transporter), member 1	5.20222	0.955316	0.970773	1.11086	1.07673	0.996365	2.3761	1.06132	-1.31479	0.0381922
---	---	4.52049	0	4.52841	6.98016	4.53512	6.38512	3.0163	5.9668	2.9505	0.0356352
Plekha4	pleckstrin homology domain containing, family A (phosphoinositide binding specific) member 4	2.76057	1.93244	3.85184	5.63543	5.39377	5.57784	2.84828	5.53568	2.6874	7.24761e-06
Apeh	acylpeptide hydrolase	7.73863	7.27609	7.83601	6.43997	6.05411	6.73426	7.61691	6.40944	-1.20747	3.46339e-05
Qrich1	glutamine-rich 1	5.4125	7.25851	5.55688	8.77169	8.98217	9.16015	6.07596	8.97134	2.89538	3.50374e-07
Sulf2	sulfatase 2	8.65895	1.52507	8.30745	0	0	0	6.16382	0	-6.16382	0.000149761
Sbno1	strawberry notch homolog 1 (Drosophila)	1.1079	1.52507	0.970773	9.18207	1.68639	9.44806	1.20125	6.77217	5.57092	7.97812e-09
Kdm1b	lysine (K)-specific demethylase 1B	0	0	0	0	7.35808	5.45232	0	4.27013	4.27013	0.0291363
Odf2l	outer dense fiber of sperm tails 2-like	3.89374	0	4.58721	0	0	0	2.82698	0	-2.82698	0.0130844
Arpc4	actin related protein 2/3 complex, subunit 4	6.18249	6.49514	6.59975	7.41212	7.12574	7.96429	6.4258	7.50072	1.07492	0.000338147
Gfm2	G elongation factor, mitochondrial 2	5.81904	6.43378	3.64601	2.76526	3.94676	1.58011	5.29961	2.76404	-2.53557	0.0028715
Dmxl2	Dmx-like 2	0	11.7346	0	0	0	0	3.91153	0	-3.91153	1.67741e-11
Zfx	zinc finger protein X-linked	7.83667	6.2679	4.69806	5.06491	3.83906	3.69372	6.26754	4.19923	-2.06831	0.00246175
Il15ra	interleukin 15 receptor, alpha chain	5.63004	5.71823	5.22789	3.36147	4.8992	2.99363	5.52539	3.75144	-1.77395	0.00928657
Ap5z1	adaptor-related protein complex 5, zeta 1 subunit	5.48872	5.26904	5.22789	3.89887	4.60255	3.69372	5.32855	4.06505	-1.2635	0.00296267
Camk2b	calcium/calmodulin-dependent protein kinase II, beta	2.98767	3.82233	5.22789	0	0	0	4.01263	0	-4.01263	2.93324e-05
---	---	9.04708	8.03882	8.67579	8.38804	6.94272	6.36785	8.58723	7.23287	-1.35436	0.0412847
Cops7b	COP9 signalosome subunit 7B	9.37035	5.19701	9.65526	4.52576	1.07673	1.99454	8.0742	2.53234	-5.54186	8.02119e-05
Nek1	NIMA (never in mitosis gene a)-related expressed kinase 1	5.45111	8.07444	7.91846	6.18792	5.00266	6.03723	7.148	5.7426	-1.4054	0.0120039
Cops9	COP9 signalosome subunit 9	6.06293	6.10031	6.49617	5.70123	4.95186	4.94715	6.2198	5.20008	-1.01972	0.005277
Cept1	choline/ethanolaminephosphotransferase 1	7.28367	0	0	0	0	0	2.42789	0	-2.42789	1.60881e-08
Csde1	cold shock domain containing E1, RNA binding	0	13.5363	0	0	0	0	4.5121	0	-4.5121	7.51882e-13
Raver1	ribonucleoprotein, PTB-binding 1	9.49801	7.82248	9.3483	7.52543	7.41545	6.95856	8.88959	7.29982	-1.58978	0.000160314
---	---	0	4.37289	4.11421	0	0	0	2.82903	0	-2.82903	0.0117297
Celf2	CUGBP, Elav-like family member 2	6.39546	6.25021	6.40106	5.20758	4.22867	5.41916	6.34891	4.9518	-1.39711	0.000380591
Cct3	chaperonin containing Tcp1, subunit 3 (gamma)	0	0	0	5.965	0	0	0	1.98833	1.98833	0.0431863
Wnk1	WNK lysine deficient protein kinase 1	0	2.24975	2.27488	3.89887	2.71067	4.08061	1.50821	3.56339	2.05518	0.0312295
---	---	1.1079	1.52507	3.26888	4.00689	2.44281	6.05892	1.96729	4.16954	2.20225	0.0166782
Foxred1	FAD-dependent oxidoreductase domain containing 1	0	0	0	5.25216	0	0.996365	0	2.08284	2.08284	0.0270397
Kmt5b	lysine methyltransferase 5B	8.64236	5.63889	5.74937	5.25216	5.67006	4.57799	6.67688	5.16673	-1.51014	0.0101575
Gng7	guanine nucleotide binding protein (G protein), gamma 7	0	0	0	1.11086	6.68722	0.996365	0	2.93148	2.93148	0.000904985
Ncapd2	non-SMC condensin I complex, subunit D2	1.1079	3.24047	1.54586	3.89887	4.3116	4.57799	1.96475	4.26282	2.29807	0.00717341
Atp1b2	ATPase, Na+/K+ transporting, beta 2 polypeptide	2.76057	3.50195	1.54586	0	0	0.996365	2.60279	0.332122	-2.27067	0.0206496
Cenpu	centromere protein U	3.777	3.24047	5.36861	0	1.68639	3.16346	4.12869	1.61662	-2.51208	0.0256399
Tbc1d32	TBC1 domain family, member 32	4.1022	5.55493	5.69694	7.32088	6.00512	7.75431	5.11803	7.02677	1.90874	0.00124053
Arhgef7	Rho guanine nucleotide exchange factor (GEF7)	0	0	0	0	0	8.00956	0	2.66985	2.66985	1.48809e-08
Camsap1	calmodulin regulated spectrin-associated protein 1	7.35668	7.30208	5.89611	6.65446	9.35392	8.25953	6.85162	8.0893	1.23768	0.0293177
Hpn	hepsin	0	1.52507	1.54586	1.11086	3.72266	3.9001	1.02364	2.9112	1.88756	0.04098
Ncapd3	non-SMC condensin II complex, subunit D3	4.59135	4.49807	4.33613	4.90658	9.81475	7.33262	4.47518	7.35131	2.87613	2.53972e-05
Hnrnpk	heterogeneous nuclear ribonucleoprotein K	5.00871	4.77041	4.40311	3.78211	3.59604	3.57829	4.72741	3.65215	-1.07526	0.0131998
Cacna1d	calcium channel, voltage-dependent, L type, alpha 1D subunit	0	0	11.5226	0	0	0	3.84088	0	-3.84088	2.34514e-11
Naxd	NAD(P)HX dehydratase	1.72711	1.52507	2.94846	7.43163	2.44281	3.8006	2.06688	4.55835	2.49147	0.00150729
Alkbh3	alkB homolog 3, alpha-ketoglutarate-dependent dioxygenase	5.48872	1.52507	5.52716	1.11086	1.68639	0.996365	4.18032	1.26454	-2.91578	0.000652798
Arhgef2	rho/rac guanine nucleotide exchange factor (GEF) 2	4.2843	9.07929	3.85184	3.78211	6.12461	4.08061	5.73848	4.66244	-1.07604	0.0458939
Ppa2	pyrophosphatase (inorganic) 2	5.20222	2.92087	1.54586	8.54857	8.50671	8.35469	3.22298	8.46999	5.247	6.21397e-09
Als2cl	ALS2 C-terminal like	0	8.26264	0	0	0	0	2.75421	0	-2.75421	3.87079e-09
Olfr458	olfactory receptor 458	0	0	0	1.11086	2.44281	3.16346	0	2.23904	2.23904	0.0253913
Anapc5	anaphase-promoting complex subunit 5	0	8.07444	4.84984	0	0	0	4.30809	0	-4.30809	0.0220073
Ubap2l	ubiquitin-associated protein 2-like	3.5107	2.24975	4.58721	0	0	1.99454	3.44922	0.664848	-2.78437	0.013567
Gabpb1	GA repeat binding protein, beta 1	5.05957	4.81921	5.94188	6.43997	7.19291	6.31474	5.27356	6.6492	1.37565	0.0029746
Nmt1	N-myristoyltransferase 1	2.4909	6.59661	5.22789	1.11086	1.68639	2.31611	4.7718	1.70445	-3.06735	0.000223011
Ciz1	CDKN1A interacting zinc finger protein 1	0	7.58914	1.54586	0	0	0	3.045	0	-3.045	0.0329912
---	---	5.69583	3.37713	4.84984	7.80523	5.43134	5.80021	4.64093	6.34559	1.70466	0.0230667
Phc1	polyhomeotic-like 1 (Drosophila)	5.905	5.1596	4.84984	1.11086	0	1.99454	5.30481	1.03513	-4.26968	1.33079e-07
Ghrl	ghrelin	1.72711	0.955316	0.970773	1.11086	4.22867	4.69344	1.21773	3.34432	2.12659	0.00865652
Vcan	versican	0	0	0	0	0	8.61112	0	2.87037	2.87037	6.17785e-09
Setd2	SET domain containing 2	7.6418	6.95431	7.48816	5.37819	6.02982	7.08024	7.36142	6.16275	-1.19867	0.0273396
---	---	4.19612	4.30598	4.40311	3.51572	2.9365	3.16346	4.30174	3.20522	-1.09651	0.026226
---	---	4.00173	5.26904	4.11421	4.84968	4.84455	9.13994	4.46166	6.27806	1.8164	0.00410223
Tbc1d14	TBC1 domain family, member 14	7.97559	2.72988	0.970773	1.11086	1.07673	0.996365	3.89208	1.06132	-2.83076	0.00023797
Gemin5	gem nuclear organelle associated protein 5	7.32584	7.35269	6.24548	9.03354	8.85661	9.04802	6.97467	8.97939	2.00472	3.10259e-09
Stam	signal transducing adaptor molecule (SH3 domain and ITAM motif) 1	6.13585	4.81921	5.22789	4.52576	4.04698	4.31501	5.39432	4.29592	-1.0984	0.0154086
Pabpn1	poly(A) binding protein, nuclear 1	4.44598	8.89807	8.69262	4.96131	7.30847	4.74788	7.34556	5.67255	-1.67301	0.0431995
Pitpna	phosphatidylinositol transfer protein, alpha	0	0	0	0	8.12057	0	0	2.70686	2.70686	1.23194e-08
Nphp4	nephronophthisis 4 (juvenile) homolog (human)	2.4909	1.93244	4.52841	0	1.07673	0	2.98392	0.358911	-2.62501	0.00680486
Foxp4	forkhead box P4	5.05957	5.74374	4.801	5.45649	7.00634	6.45224	5.20144	6.30502	1.10359	0.0195203
Pnpla2	patatin-like phospholipase domain containing 2	0	5.37076	3.26888	5.73303	9.94709	10.528	2.87988	8.73604	5.85616	0.0018684
Smtn	smoothelin	0	0	0	0	6.5909	0	0	2.19697	2.19697	1.07901e-07
---	---	4.2843	10.9713	3.64601	5.33739	5.27481	2.80112	6.30054	4.47111	-1.82943	0.0146853
Pcbp2	poly(rC) binding protein 2	1.1079	4.81921	3.11755	4.52576	5.84729	5.92358	3.01489	5.43221	2.41732	0.0397706
Anapc13	anaphase promoting complex subunit 13	3.5107	4.49807	0	0	0	0	2.66959	0	-2.66959	0.0191221
Tmem79	transmembrane protein 79	0	3.61683	4.6437	0	0	0	2.75351	0	-2.75351	0.0134559
Syne2	spectrin repeat containing, nuclear envelope 2	2.4909	0	0.970773	2.76526	5.14514	2.80112	1.15389	3.57051	2.41661	0.0209481
Rabgef1	RAB guanine nucleotide exchange factor (GEF) 1	6.54575	7.47194	5.19045	9.68519	9.65322	7.57019	6.40272	8.96953	2.56682	0.00020164
Dlg3	discs, large homolog 3 (Drosophila)	0	5.71823	0.970773	0	0	0.996365	2.22967	0.332122	-1.89755	0.0226569
Gnb1l	guanine nucleotide binding protein (G protein), beta polypeptide 1-like	0	0	0	5.45649	2.71067	0	0	2.72239	2.72239	0.00923681
---	---	0	1.52507	0.970773	3.36147	2.71067	2.5789	0.831948	2.88368	2.05173	0.0279647
Srrm1	serine/arginine repetitive matrix 1	6.27149	3.50195	6.38458	3.36147	0	0	5.38601	1.12049	-4.26552	0.00273942
Bak1	BCL2-antagonist/killer 1	1.72711	7.61009	2.27488	1.11086	1.68639	1.58011	3.87069	1.45912	-2.41157	0.000775258
Spata13	spermatogenesis associated 13	6.89291	5.79343	4.40311	6.43997	6.43317	8.95274	5.69649	7.27529	1.5788	0.0351959
Heg1	heart development protein with EGF-like domains 1	7.02676	3.37713	0	0	0	0	3.46796	0	-3.46796	0.044807
Efr3b	EFR3 homolog B	0	0	8.27652	0	0	0	2.75884	0	-2.75884	3.688e-09
---	---	0	3.24047	4.26588	0	0	0	2.50212	0	-2.50212	0.0263474
Hmg20b	high mobility group 20B	7.6418	4.00217	7.0499	4.45123	4.46439	5.99283	6.23129	4.96949	-1.26181	0.0489341
Pgbd1	piggyBac transposable element derived 1	4.59135	3.61683	2.94846	0	2.44281	1.58011	3.71888	1.34098	-2.3779	0.0130881
Csnk1g1	casein kinase 1, gamma 1	4.65888	5.46579	4.40311	3.51572	3.59604	3.9001	4.84259	3.67062	-1.17197	0.0136024
Slc35a3	solute carrier family 35 (UDP-N-acetylglucosamine (UDP-GlcNAc) transporter), member 3	1.1079	0	0	2.16325	2.44281	2.31611	0.369301	2.30739	1.93809	0.0400252
Nit1	nitrilase 1	7.01392	7.66453	7.31634	6.16479	5.92836	5.94703	7.3316	6.01339	-1.3182	1.16758e-06
Zmynd8	zinc finger, MYND-type containing 8	5.72764	4.66756	3.53092	2.16325	2.44281	1.58011	4.64204	2.06206	-2.57998	0.000307109
Ndufs4	NADH dehydrogenase (ubiquinone) Fe-S protein 4	2.15897	2.92087	5.7234	2.49543	2.11362	2.31611	3.60108	2.30838	-1.2927	0.0371524
Myl12a	myosin, light chain 12A, regulatory, non-sarcomeric	7.82202	1.52507	2.53592	2.49543	2.71067	2.99363	3.961	2.73324	-1.22776	0.00909019
---	---	9.52087	7.00792	6.9301	3.89887	7.2038	5.48474	7.81963	5.52914	-2.29049	0.0162781
Zfp317	zinc finger protein 317	2.4909	2.92087	4.40311	5.29541	3.45724	6.2596	3.27163	5.00408	1.73245	0.0275009
Tm9sf1	transmembrane 9 superfamily member 1	0	0	0	7.03222	0	0	0	2.34407	2.34407	5.67145e-08
Tor2a	torsin family 2, member A	10.1059	9.6642	9.48018	8.33202	8.28864	9.31014	9.75011	8.6436	-1.1065	0.00233097
Chtf8	CTF8, chromosome transmission fidelity factor 8	11.9669	0	0	0	0	0	3.98896	0	-3.98896	1.15401e-11
Zfp280d	zinc finger protein 280D	4.00173	3.61683	4.03195	4.59662	5.70115	4.85095	3.8835	5.04958	1.16607	0.0110419
Rab11fip2	RAB11 family interacting protein 2 (class I)	4.44598	5.04116	5.19045	5.70123	6.70267	5.31483	4.89253	5.90624	1.01371	0.0270583
Zfp280d	zinc finger protein 280D	6.581	5.55493	4.89708	7.56131	5.92836	7.60747	5.67767	7.03238	1.35471	0.0223601
Palb2	partner and localizer of BRCA2	0	4.16206	4.58721	0	0	0	2.91642	0	-2.91642	0.00907422
Tamm41	TAM41 mitochondrial translocator assembly and maintenance homolog	4.1022	5.1596	4.52841	1.73096	2.9365	2.80112	4.59674	2.48952	-2.10721	0.000705734
Olfr652	olfactory receptor 652	2.76057	1.52507	2.75688	0	0	0	2.34751	0	-2.34751	0.0196323
Dclre1b	DNA cross-link repair 1B	0	0	0	0	6.00512	0	0	2.00171	2.00171	0.04116
Ncam1	neural cell adhesion molecule 1	0	6.93229	0	0	0	0	2.31076	0	-2.31076	2.59157e-08
Dhx35	DEAH (Asp-Glu-Ala-His) box polypeptide 35	4.1022	3.37713	3.85184	7.74411	6.5909	8.58893	3.77706	7.64131	3.86425	9.67802e-13
Cib1	calcium and integrin binding 1 (calmyrin)	5.93255	4.91213	5.64254	4.59662	3.83906	4.85095	5.49574	4.42888	-1.06686	0.0226309
Gpr19	G protein-coupled receptor 19	4.59135	0.955316	5.26438	1.73096	0	0	3.60368	0.576985	-3.02669	0.00562287
Crtap	cartilage associated protein	5.4125	4.99942	5.79996	4.59662	4.04698	3.9001	5.40396	4.18123	-1.22273	0.00428313
Camk2d	calcium/calmodulin-dependent protein kinase II, delta	4.90126	5.46579	4.801	0	3.45724	4.16305	5.05601	2.5401	-2.51592	0.0443461
Stx11	syntaxin 11	9.52767	8.53149	8.70926	7.79019	7.28813	8.27815	8.92281	7.78549	-1.13732	0.00252325
Pstk	phosphoseryl-tRNA kinase	2.98767	3.0895	3.85184	4.28953	5.81923	3.99318	3.30967	4.70064	1.39097	0.0221296
Tle2	transducin-like enhancer of split 2	1.72711	1.52507	0.970773	3.18874	2.11362	3.57829	1.40765	2.96022	1.55257	0.0436449
Pfn2	profilin 2	2.98767	7.36917	3.11755	2.16325	3.30364	2.99363	4.49146	2.82017	-1.67129	0.00864152
---	---	4.00173	9.07678	2.53592	3.18874	2.71067	3.8006	5.20481	3.23334	-1.97147	0.00119258
Fcrls	Fc receptor-like S, scavenger receptor	8.30034	0	0	0	0	0	2.76678	0	-2.76678	3.72281e-09
Gemin5	gem nuclear organelle associated protein 5	7.57344	7.70404	7.43313	9.23301	9.34656	8.60376	7.5702	9.06111	1.49091	7.46141e-09
Tsc22d3	TSC22 domain family, member 3	4.2843	6.2679	2.27488	2.76526	1.07673	2.99363	4.27569	2.27854	-1.99715	0.0141133
Hdac1	histone deacetylase 1	4.65888	5.1596	6.35104	6.67097	6.52292	7.08024	5.38984	6.75804	1.3682	0.0164586
Ctdspl2	CTD (carboxy-terminal domain, RNA polymerase II, polypeptide A) small phosphatase like 2	5.33203	3.61683	0	0	0	0	2.98295	0	-2.98295	0.00714758
Mov10	Moloney leukemia virus 10	11.7016	10.1224	10.4743	9.84473	7.27786	8.73083	10.7661	8.6178	-2.14829	0.00221259
Rab34	RAB34, member RAS oncogene family	4.59135	5.61144	4.58721	7.63049	7.12574	7.27817	4.93	7.3448	2.4148	8.91599e-10
Kcng3	potassium voltage-gated channel, subfamily G, member 3	2.15897	0.955316	0	2.16325	4.84455	4.45248	1.0381	3.82009	2.782	0.00418991
Rps25	ribosomal protein S25	5.52537	0.955316	0.970773	1.11086	1.07673	0.996365	2.48382	1.06132	-1.4225	0.0253848
Sepsecs	Sep (O-phosphoserine) tRNA:Sec (selenocysteine) tRNA synthase	0	0	0	0	6.48768	6.66522	0	4.3843	4.3843	0.0316695
---	---	7.95559	4.81921	3.11755	4.00689	3.30364	5.0804	5.29745	4.13031	-1.16714	0.0400401
Hpn	hepsin	1.1079	6.21417	5.46581	0	2.44281	3.16346	4.26263	1.86876	-2.39387	0.0204714
Hdgf	hepatoma-derived growth factor	7.9822	6.63801	7.66233	5.5665	5.81923	5.16285	7.42751	5.51619	-1.91132	3.86264e-06
Krtcap3	keratinocyte associated protein 3	0	0	3.40584	4.79046	5.05173	4.99295	1.13528	4.94505	3.80977	0.0114251
Slc6a4	solute carrier family 6 (neurotransmitter transporter, serotonin), member 4	6.18249	5.71823	5.94188	4.20133	2.44281	4.31501	5.94754	3.65305	-2.29448	3.68997e-05
Spata7	spermatogenesis associated 7	0	6.7174	0	0	0	0	2.23913	0	-2.23913	3.50424e-08
Daam1	dishevelled associated activator of morphogenesis 1	11.1143	2.5097	2.75688	2.16325	2.44281	2.5789	5.46031	2.39499	-3.06532	0.000356033
Crem	cAMP responsive element modulator	1.1079	1.93244	0.970773	1.11086	4.66696	3.8006	1.33704	3.1928	1.85576	0.0207872
Fastkd3	FAST kinase domains 3	3.5107	4.08433	1.54586	1.11086	1.07673	0.996365	3.04696	1.06132	-1.98564	0.016204
Ctage5	melanoma inhibitory activity 2	0	0	0	0	0	9.53189	0	3.1773	3.1773	4.501e-09
Tsr1	TSR1 20S rRNA accumulation	0	1.52507	0.970773	5.29541	2.44281	0	0.831948	2.57941	1.74746	0.0411232
Zc2hc1a	zinc finger, C2HC-type containing 1A	0	5.12119	4.40311	0	0	0	3.17477	0	-3.17477	0.00419312
Zc3hc1	zinc finger, C3HC type 1	3.35651	3.61683	3.9447	4.96131	5.31556	4.08061	3.63935	4.78583	1.14648	0.021198
Wbscr22	Williams Beuren syndrome chromosome region 22	0	0.955316	0	1.73096	5.67006	4.08061	0.318439	3.82721	3.50877	0.000447241
Men1	multiple endocrine neoplasia 1	5.37282	5.04116	5.7234	2.16325	3.83906	3.16346	5.37913	3.05525	-2.32387	3.79775e-05
Men1	multiple endocrine neoplasia 1	3.777	4.86642	4.40311	7.2998	2.71067	8.98142	4.34884	6.33063	1.98179	0.00181977
Necap2	NECAP endocytosis associated 2	6.08765	6.08043	6.84833	8.2354	7.13715	6.7872	6.3388	7.38659	1.04778	0.0179972
Pex14	peroxisomal biogenesis factor 14	6.35531	5.81766	6.40106	4.59662	5.50367	4.63687	6.19134	4.91239	-1.27895	0.0018658
Maff	v-maf musculoaponeurotic fibrosarcoma oncogene family, protein F (avian)	7.55583	8.53149	3.53092	2.99248	5.00266	4.85095	6.53942	4.28203	-2.25738	0.0025633
Clcn3	chloride channel, voltage-sensitive 3	8.58709	9.07427	8.19853	10.4651	8.64505	10.3337	8.61996	9.81462	1.19466	0.00538618
Mapk8ip3	mitogen-activated protein kinase 8 interacting protein 3	8.97934	9.35849	9.05479	0	0	0	9.13087	0	-9.13087	1.27611e-21
---	---	5.84827	4.16206	4.98716	6.85567	5.18967	7.92939	4.99916	6.65824	1.65908	0.00958589
Rbm4b	RNA binding motif protein 4B	1.72711	4.66756	4.46712	0	0	0	3.6206	0	-3.6206	0.000233758
Plekhg1	pleckstrin homology domain containing, family G (with RhoGef domain) member 1	11.0513	12.734	12.0731	9.63977	9.59233	8.85382	11.9528	9.36198	-2.59084	3.12078e-10
Hykk	hydroxylysine kinase 1	4.00173	3.72324	0	1.11086	0	0	2.57499	0.370285	-2.2047	0.0327485
Tbc1d19	TBC1 domain family, member 19	7.20678	8.61333	0	0	0	0	5.27337	0	-5.27337	0.0121075
Thoc2	THO complex 2	0	6.13927	0	0	0	0	2.04642	0	-2.04642	0.0388708
---	---	5.48872	5.63889	6.05034	3.89887	4.53512	3.9001	5.72598	4.11136	-1.61462	5.47733e-05
Cpsf4	cleavage and polyadenylation specific factor 4	5.95959	0	0	0	0	0	1.98653	0	-1.98653	0.0492394
Bbx	bobby sox HMG box containing	0	0	0	5.16157	3.83906	0	0	3.00021	3.00021	0.00627068
Rab34	RAB34, member RAS oncogene family	7.63343	7.56072	8.17476	6.93984	6.55731	6.57776	7.78964	6.69164	-1.098	6.91948e-05
Rpap1	RNA polymerase II associated protein 1	7.75415	4.81921	7.0499	4.79046	0	3.99318	6.54109	2.92788	-3.61321	0.00506381
Zfp784	zinc finger protein 784	4.90126	3.61683	4.26588	2.16325	1.68639	2.5789	4.26132	2.14285	-2.11848	0.00135761
Med21	mediator complex subunit 21	1.1079	0.955316	1.54586	6.87004	1.68639	7.31469	1.20303	5.29038	4.08735	5.3132e-06
Hip1	huntingtin interacting protein 1	4.36741	4.08433	0	0	0	0	2.81724	0	-2.81724	0.0137906
Wdr11	WD repeat domain 11	0	0	0	0	5.9544	0	0	1.9848	1.9848	0.0434671
Erg28	ergosterol biosynthesis 28	5.81904	5.79343	3.40584	3.18874	3.45724	3.16346	5.00611	3.26981	-1.73629	0.00379264
Mon1a	MON1 homolog A, secretory traffciking associated	6.68185	6.62434	7.64859	5.66871	5.67006	6.05892	6.98493	5.79923	-1.1857	0.00138546
Harbi1	harbinger transposase derived 1	2.15897	2.24975	2.27488	4.66417	5.39377	2.5789	2.22787	4.21228	1.98441	0.00387528
Ccdc186	coiled-coil domain containing 186	3.35651	3.72324	1.54586	4.52576	3.83906	4.89985	2.8752	4.42156	1.54635	0.0493568
---	---	7.31541	8.17629	8.10102	4.59662	6.05411	6.67929	7.86424	5.77667	-2.08757	0.000358949
Dcun1d4	DCN1, defective in cullin neddylation 1, domain containing 4 (S. cerevisiae)	3.18385	3.91505	4.19204	0	0	0	3.76364	0	-3.76364	3.09281e-05
Slc35a2	solute carrier family 35 (UDP-galactose transporter), member A2	6.01218	6.76799	5.52716	0	0	0	6.10244	0	-6.10244	5.61159e-11
Tcf25	transcription factor 25 (basic helix-loop-helix)	0	0	0	8.01381	0	0	0	2.67127	2.67127	1.11137e-07
Cpeb3	cytoplasmic polyadenylation element binding protein 3	6.85021	0	0	0	0	0	2.2834	0	-2.2834	2.96131e-08
Trappc6b	trafficking protein particle complex 6B	0	4.66756	4.19204	0	0	0	2.9532	0	-2.9532	0.00816019
Lgi4	leucine-rich repeat LGI family, member 4	1.72711	3.24047	2.53592	0	0	0	2.50117	0	-2.50117	0.0113987
Tmc6	transmembrane channel-like gene family 6	5.84827	3.82233	3.64601	3.18874	3.59604	2.99363	4.43887	3.25947	-1.1794	0.0456517
Plxdc1	plexin domain containing 1	9.62797	9.04123	9.40659	6.14127	8.70763	7.05886	9.3586	7.30259	-2.05601	0.00584561
Huwe1	HECT, UBA and WWE domain containing 1	0	0	0	0	13.938	0	0	4.646	4.646	1.37055e-12
Nr4a2	nuclear receptor subfamily 4, group A, member 2	1.1079	0	0	0	6.10149	5.54746	0.369301	3.88299	3.51368	0.000727932
Smim15	small integral membrane protein 15	5.98613	5.30375	4.52841	7.46042	6.19183	6.70704	5.27276	6.78643	1.51366	0.00332423
Lgals3	lectin, galactose binding, soluble 3	3.35651	0	3.9447	0	0	0	2.43374	0	-2.43374	0.0366532
Klc2	kinesin light chain 2	4.19612	4.49807	4.52841	5.11405	5.27481	5.85083	4.40753	5.41323	1.00569	0.00779855
Ppp1r16a	protein phosphatase 1, regulatory (inhibitor) subunit 16A	8.20754	8.44084	8.35475	7.33131	6.00512	7.13232	8.33437	6.82292	-1.51146	0.00012038
Cep89	centrosomal protein 89	4.65888	4.81921	4.94282	2.99248	2.9365	3.69372	4.80697	3.20757	-1.59941	0.000972456
Mapk3	mitogen-activated protein kinase 3	8.21317	5.26904	5.84884	5.85368	5.23287	5.16285	6.44368	5.41646	-1.02722	0.0412381
Fubp3	far upstream element (FUSE) binding protein 3	4.7234	4.30598	4.26588	0	0	0	4.43175	0	-4.43175	4.28397e-07
Plekho2	pleckstrin homology domain containing, family O member 2	0	0	0	0	0	10.8692	0	3.62308	3.62308	3.82046e-10
Gm28036	predicted gene, 28036	8.5251	7.55353	7.74856	8.26833	10.8395	10.1539	7.9424	9.7539	1.8115	0.000441934
Syt7	synaptotagmin VII	4.7234	6.38599	6.5854	4.66417	5.23287	4.08061	5.89826	4.65922	-1.23905	0.0219548
Zmynd11	zinc finger, MYND domain containing 11	1.1079	0.955316	0.970773	1.11086	5.60579	0.996365	1.01133	2.571	1.55967	0.0172558
Glipr1	GLI pathogenesis-related 1 (glioma)	12.1245	0	1.54586	0	0	0	4.55679	0	-4.55679	9.05582e-12
Zfp579	zinc finger protein 579	1.72711	3.61683	5.40174	2.49543	2.44281	1.99454	3.5819	2.31093	-1.27097	0.0445402
Xylb	xylulokinase homolog (H. influenzae)	3.5107	0	0	6.0176	5.53852	4.99295	1.17023	5.51636	4.34612	0.00260704
Tns2	tensin 2	5.63004	7.05961	5.15202	4.20133	5.39377	4.99295	5.94723	4.86268	-1.08454	0.0454256
Tlr4	toll-like receptor 4	13.1197	11.459	11.0164	11.1176	10.3855	10.4563	11.865	10.6531	-1.21194	0.00524852
Taf5l	TATA-box binding protein associated factor 5 like	8.31612	8.95104	6.9187	10.3848	8.79309	10.4064	8.06195	9.86142	1.79946	0.00275368
Wiz	widely-interspaced zinc finger motifs	0	0	0	0	6.77751	0	0	2.25917	2.25917	8.34027e-08
Zfp956	zinc finger protein 956	7.87268	7.56072	6.65576	6.95341	5.9544	5.87549	7.36305	6.2611	-1.10195	0.0177307
Mtmr14	myotubularin related protein 14	0	0	0	0	4.14068	3.69372	0	2.61147	2.61147	0.0190664
Cipc	CLOCK interacting protein, circadian	9.41498	2.72988	9.29858	1.11086	1.07673	1.58011	7.14782	1.2559	-5.89192	1.32361e-09
Brox	BRO1 domain and CAAX motif containing	8.95939	8.86068	8.31616	12.2344	12.3526	8.56639	8.71208	11.0511	2.33905	0.00161712
Hint2	histidine triad nucleotide binding protein 2	4.65888	6.2323	0.970773	0	0	0	3.95399	0	-3.95399	0.000117337
Prkg1	protein kinase, cGMP-dependent, type I	2.76057	3.50195	1.95593	0	0	0	2.73948	0	-2.73948	0.00476319
Xiap	X-linked inhibitor of apoptosis	6.98789	7.67119	7.78041	9.1734	9.25262	7.25016	7.47983	8.55873	1.0789	0.0173446
Trpm4	transient receptor potential cation channel, subfamily M, member 4	5.98613	6.96519	5.82461	4.90658	5.39377	4.57799	6.25864	4.95944	-1.2992	0.00336204
Sema4a	sema domain, immunoglobulin domain (Ig), transmembrane domain (TM) and short cytoplasmic domain, (semaphorin) 4A	8.50689	9.34605	8.42089	7.52543	7.94336	6.35036	8.75794	7.27305	-1.48489	0.00298874
Rab28	RAB28, member RAS oncogene family	0	0	3.9447	4.37264	7.54963	5.94703	1.3149	5.95643	4.64153	0.00459084
---	---	0	9.52771	0	0	0	0	3.1759	0	-3.1759	6.56852e-10
Vdac1	voltage-dependent anion channel 1	5.20222	5.52582	5.7234	3.51572	3.83906	4.38539	5.48381	3.91339	-1.57043	0.00021377
Evi5l	ecotropic viral integration site 5 like	3.777	5.08173	3.40584	0	2.71067	1.58011	4.08819	1.43026	-2.65793	0.00690628
Insig2	insulin induced gene 2	0	0	0	3.65505	3.83906	0	0	2.49804	2.49804	0.0281262
Zfp428	zinc finger protein 428	1.72711	1.52507	0	4.7287	0	4.45248	1.08406	3.06039	1.97633	0.036448
Ggnbp2	gametogenetin binding protein 2	9.68982	9.82369	9.03116	8.0956	7.6566	9.11427	9.51489	8.28882	-1.22607	0.00734155
Pelp1	proline, glutamic acid and leucine rich protein 1	1.72711	1.93244	0.970773	2.16325	3.94676	3.31538	1.54344	3.14179	1.59835	0.0375987
---	---	9.87517	10.3091	10.0664	9.53542	8.57124	8.0855	10.0836	8.73072	-1.35283	0.00173957
---	---	4.00173	3.0895	0.970773	0	1.07673	0	2.68734	0.358911	-2.32842	0.0168064
Nadsyn1	NAD synthetase 1	4.84437	3.50195	4.11421	2.76526	3.13172	3.16346	4.15351	3.02014	-1.13337	0.0421362
Klf3	Kruppel-like factor 3 (basic)	5.59599	5.71823	5.11254	8.94465	9.22347	6.03723	5.47559	8.06845	2.59286	1.2625e-05
Txlna	taxilin alpha	2.4909	5.4348	3.7526	3.18874	1.07673	1.58011	3.89277	1.94853	-1.94424	0.0324469
Gm4724	predicted gene 4724	0	0	0	3.51572	0	3.45282	0	2.32284	2.32284	0.0423568
Zfp965	zinc finger protein 965	0	0	0	3.89887	1.68639	0.996365	0	2.19388	2.19388	0.0238387
Cd63	CD63 antigen	5.95959	1.52507	0	0	0	0.996365	2.49489	0.332122	-2.16276	0.014268
Tmc6	transmembrane channel-like gene family 6	4.90126	4.30598	4.11421	5.965	6.16977	5.20237	4.44048	5.77905	1.33857	0.00183944
Suz12	suppressor of zeste 12 homolog (Drosophila)	0	3.91505	2.94846	0	0	0	2.28784	0	-2.28784	0.0458709
Cd69	CD69 antigen	4.7234	4.23581	3.53092	5.01404	6.41453	5.24084	4.16338	5.55647	1.39309	0.0097374
---	---	8.26827	8.02848	11.5056	7.98768	7.98186	8.16767	9.26744	8.04573	-1.22171	0.00998596
---	---	0	6.62434	0	0	0	0	2.20811	0	-2.20811	4.01252e-08
---	---	5.48872	7.80442	4.11421	8.25196	10.395	9.10387	5.80245	9.25029	3.44784	0.000879768
---	---	5.45111	6.78037	7.29004	4.84968	6.05411	5.48474	6.50717	5.46284	-1.04433	0.0412068
Pgs1	phosphatidylglycerophosphate synthase 1	8.15002	9.90365	10.5288	9.33756	6.77751	7.06959	9.52748	7.72822	-1.79926	0.0403626
Syvn1	synovial apoptosis inhibitor 1, synoviolin	2.4909	4.16206	1.54586	1.11086	1.07673	0	2.73294	0.729196	-2.00374	0.0295734
Ears2	glutamyl-tRNA synthetase 2, mitochondrial	6.5278	5.08173	4.98716	5.91041	6.77751	7.57019	5.53223	6.7527	1.22047	0.0463071
Rnaseh2c	ribonuclease H2, subunit C	4.59135	4.49807	5.03018	6.88427	6.25605	6.14257	4.70653	6.42763	1.7211	3.45389e-06
Nfib	nuclear factor I/B	0	0.955316	0	0	5.81923	0	0.318439	1.93974	1.6213	0.0468889
Znrf1	zinc and ring finger 1	5.75875	6.25021	5.52716	9.00777	7.7187	7.12206	5.84537	7.94951	2.10413	1.81824e-05
Myo10	myosin X	7.94886	6.35322	6.1117	8.4177	8.23121	8.46847	6.80459	8.37246	1.56787	0.00845093
Lrrcc1	leucine rich repeat and coiled-coil domain containing 1	8.89082	8.75176	9.5465	7.26759	7.47962	7.13232	9.06303	7.29318	-1.76985	5.32767e-10
---	---	0	5.33765	4.19204	0	0	0.996365	3.17656	0.332122	-2.84444	0.00603666
Plekhg4	pleckstrin homology domain containing, family G (with RhoGef domain) member 4	0	0	0	5.11405	4.8992	4.16305	0	4.72544	4.72544	9.09704e-08
Crem	cAMP responsive element modulator	4.44598	4.00217	6.24548	3.51572	3.30364	4.08061	4.89788	3.63332	-1.26455	0.0303542
Celsr1	cadherin, EGF LAG seven-pass G-type receptor 1	5.48872	4.81921	4.98716	0	0	0	5.09836	0	-5.09836	8.76306e-09
Cyb5r3	cytochrome b5 reductase 3	0	0	0	9.04941	0	0	0	3.01647	3.01647	3.06079e-09
Maf1	MAF1 homolog, negative regulator of RNA polymerase III	5.75875	5.19701	5.77489	4.10738	4.22867	4.89985	5.57688	4.41197	-1.16491	0.0048888
Klhdc8b	kelch domain containing 8B	0	3.82233	4.03195	0	0	0	2.61809	0	-2.61809	0.0209217
Tmpo	thymopoietin	2.4909	2.72988	3.40584	5.60138	2.71067	5.45232	2.87554	4.58812	1.71258	0.00980866
[truncated: 1,575 more rows]
