# Supplementary material for: Photobiomodulation promotes spinal cord injury repair by inhibiting macrophage polarization through lncRNA TUG1-miR-1192/TLR3 axis
Source: Cell Mol Biol Lett. 2023 Jan 19;28:5. doi: 10.1186/s11658-023-00417-0 (PMC9854040; doi:10.1186/s11658-023-00417-0)
Supplement: Supplementary file 6 — Additional file 6. All genes in ceRNA network. [file 11658_2023_417_MOESM6_ESM.xlsx]

## Sheet: network
symbol	miRNAname_m
Acat3	mmu-miR-132-3p
Anapc5	mmu-miR-132-3p
Narfl	mmu-miR-132-3p
Narfl	mmu-miR-132-3p
Anapc5	mmu-miR-132-3p
Trmt1l	mmu-miR-132-3p
Evl	mmu-miR-132-3p
Anapc5	mmu-miR-132-3p
Nfkbiz	mmu-miR-132-3p
Anapc5	mmu-miR-132-3p
Gpr19	mmu-miR-132-3p
Nfkbiz	mmu-miR-132-3p
Gpr19	mmu-miR-132-3p
Kxd1	mmu-miR-132-3p
Lyar	mmu-miR-132-3p
Rpl13a	mmu-miR-132-3p
Exo5	mmu-miR-132-3p
Gpr19	mmu-miR-132-3p
Evl	mmu-miR-132-3p
Rpl18	mmu-miR-132-3p
Gpr19	mmu-miR-132-3p
Ankrd54	mmu-miR-138-5p
Pus7	mmu-miR-138-5p
Bag6	mmu-miR-138-5p
Ankrd54	mmu-miR-138-5p
Glipr1	mmu-miR-140-3p
Arid5a	mmu-miR-140-3p
Arhgap22	mmu-miR-142a-5p
Alas1	mmu-miR-142a-5p
Alas1	mmu-miR-142a-5p
Alas1	mmu-miR-142a-5p
Stx11	mmu-miR-142a-5p
Mcmdc2	mmu-miR-142a-5p
A630001G21Rik	mmu-miR-142a-3p
U2af1l4	mmu-miR-142a-3p
U2af1l4	mmu-miR-142a-3p
Wdr62	mmu-miR-142a-3p
A630001G21Rik	mmu-miR-142a-3p
Ispd	mmu-miR-145a-5p
Ispd	mmu-miR-145a-5p
Naxd	mmu-miR-145a-5p
Naxd	mmu-miR-145a-5p
Ntng2	mmu-miR-152-3p
Zfp638	mmu-miR-181a-5p
Naa10	mmu-miR-181a-5p
Trmo	mmu-miR-186-5p
Ccdc122	mmu-miR-186-5p
Zgrf1	mmu-miR-199a-3p
Zgrf1	mmu-miR-199a-3p
Ddx50	mmu-miR-200b-3p
Ddx50	mmu-miR-200b-3p
Ddx50	mmu-miR-200b-3p
Ddx50	mmu-miR-200b-3p
Ddx50	mmu-miR-200b-3p
Ddx50	mmu-miR-200b-3p
Pdgfra	mmu-miR-106a-5p
Pdgfra	mmu-miR-106a-5p
Brd2	mmu-miR-106a-5p
Brd2	mmu-miR-106a-5p
Atg7	mmu-miR-106a-5p
Atg7	mmu-miR-106a-5p
Fbxl5	mmu-miR-106a-5p
Fbxl5	mmu-miR-106a-5p
Acbd5	mmu-miR-106a-5p
Acbd5	mmu-miR-106a-5p
Atat1	mmu-miR-106a-5p
Atat1	mmu-miR-106a-5p
Acbd5	mmu-miR-106a-5p
Acbd5	mmu-miR-106a-5p
Pbrm1	mmu-miR-106a-5p
Pbrm1	mmu-miR-106a-5p
Atg7	mmu-miR-106a-5p
Atg7	mmu-miR-106a-5p
Vrk1	mmu-miR-106a-5p
Vrk1	mmu-miR-106a-5p
Ptrh2	mmu-miR-106a-5p
Ptrh2	mmu-miR-106a-5p
Lrch3	mmu-miR-106a-5p
Lrch3	mmu-miR-106a-5p
Osbpl5	mmu-miR-106a-5p
Osbpl5	mmu-miR-106a-5p
Fbxl5	mmu-miR-106a-5p
Fbxl5	mmu-miR-106a-5p
Cast	mmu-miR-106a-5p
Cast	mmu-miR-106a-5p
Pbrm1	mmu-miR-106a-5p
Pbrm1	mmu-miR-106a-5p
Clec2i	mmu-miR-106a-5p
Clec2i	mmu-miR-106a-5p
Rasal1	mmu-miR-106a-5p
Rasal1	mmu-miR-106a-5p
Cacna1b	mmu-miR-106a-5p
Cacna1b	mmu-miR-106a-5p
Trmt6	mmu-miR-106a-5p
Trmt6	mmu-miR-106a-5p
Atp2c1	mmu-miR-106a-5p
Atp2c1	mmu-miR-106a-5p
Kpna2	mmu-miR-106a-5p
Kpna2	mmu-miR-106a-5p
Magi3	mmu-miR-106a-5p
Magi3	mmu-miR-106a-5p
Atat1	mmu-miR-106a-5p
Atat1	mmu-miR-106a-5p
Tmcc3	mmu-miR-106a-5p
Tmcc3	mmu-miR-106a-5p
Dennd4a	mmu-miR-106a-5p
Dennd4a	mmu-miR-106a-5p
Parp3	mmu-miR-106a-5p
Parp3	mmu-miR-106a-5p
Tmcc1	mmu-miR-106a-5p
Tmcc1	mmu-miR-106a-5p
Pbrm1	mmu-miR-106a-5p
Pbrm1	mmu-miR-106a-5p
Hsd17b10	mmu-miR-106a-5p
Hsd17b10	mmu-miR-106a-5p
Stau1	mmu-miR-106a-5p
Stau1	mmu-miR-106a-5p
Cbr2	mmu-miR-106a-5p
Cbr2	mmu-miR-106a-5p
Gnas	mmu-miR-106a-5p
Gnas	mmu-miR-106a-5p
Tcf7l2	mmu-miR-106a-5p
Tcf7l2	mmu-miR-106a-5p
Pias3	mmu-miR-106a-5p
Pias3	mmu-miR-106a-5p
Fanci	mmu-miR-106a-5p
Fanci	mmu-miR-106a-5p
Atf5	mmu-miR-106a-5p
Atf5	mmu-miR-106a-5p
Atf5	mmu-miR-106a-5p
Atf5	mmu-miR-106a-5p
Brd2	mmu-miR-106a-5p
Brd2	mmu-miR-106a-5p
Rp2	mmu-miR-106a-5p
Rp2	mmu-miR-106a-5p
Stau1	mmu-miR-106a-5p
Stau1	mmu-miR-106a-5p
Rnf4	mmu-miR-106a-5p
Rnf4	mmu-miR-106a-5p
Arap1	mmu-miR-106a-5p
Arap1	mmu-miR-106a-5p
Plekho2	mmu-miR-106a-5p
Plekho2	mmu-miR-106a-5p
Prrg1	mmu-miR-106a-5p
Prrg1	mmu-miR-106a-5p
Pias3	mmu-miR-106a-5p
Pias3	mmu-miR-106a-5p
Daam1	mmu-miR-106a-5p
Daam1	mmu-miR-106a-5p
Atp2c1	mmu-miR-106a-5p
Atp2c1	mmu-miR-106a-5p
Daam1	mmu-miR-106a-5p
Daam1	mmu-miR-106a-5p
Hells	mmu-miR-106a-5p
Hells	mmu-miR-106a-5p
6430548M08Rik	mmu-miR-106a-5p
6430548M08Rik	mmu-miR-106a-5p
Cyld	mmu-miR-106a-5p
Cyld	mmu-miR-106a-5p
Lrp8	mmu-miR-106a-5p
Lrp8	mmu-miR-106a-5p
Wiz	mmu-miR-106a-5p
Wiz	mmu-miR-106a-5p
Crbn	mmu-miR-106a-5p
Crbn	mmu-miR-106a-5p
E130311K13Rik	mmu-miR-106a-5p
E130311K13Rik	mmu-miR-106a-5p
Gnas	mmu-miR-106a-5p
Gnas	mmu-miR-106a-5p
Atp11b	mmu-miR-106a-5p
Atp11b	mmu-miR-106a-5p
Apbb2	mmu-miR-106a-5p
Apbb2	mmu-miR-106a-5p
Magi3	mmu-miR-106a-5p
Magi3	mmu-miR-106a-5p
Dand5	mmu-miR-106a-5p
Dand5	mmu-miR-106a-5p
Zmynd8	mmu-miR-106a-5p
Zmynd8	mmu-miR-106a-5p
Cd69	mmu-miR-106a-5p
Cd69	mmu-miR-106a-5p
Dap	mmu-miR-106a-5p
Dap	mmu-miR-106a-5p
Tsku	mmu-miR-106a-5p
Tsku	mmu-miR-106a-5p
Cast	mmu-miR-106a-5p
Cast	mmu-miR-106a-5p
Rexo1	mmu-miR-106a-5p
Rexo1	mmu-miR-106a-5p
Acbd5	mmu-miR-106a-5p
Acbd5	mmu-miR-106a-5p
Setd2	mmu-miR-106a-5p
Setd2	mmu-miR-106a-5p
Pcbp2	mmu-miR-106a-5p
Pcbp2	mmu-miR-106a-5p
Map1a	mmu-miR-106a-5p
Map1a	mmu-miR-106a-5p
Epm2aip1	mmu-miR-106a-5p
Epm2aip1	mmu-miR-106a-5p
Usp3	mmu-miR-106a-5p
Usp3	mmu-miR-106a-5p
Trim47	mmu-miR-106a-5p
Trim47	mmu-miR-106a-5p
Pfkfb3	mmu-miR-106a-5p
Pfkfb3	mmu-miR-106a-5p
Tsku	mmu-miR-106a-5p
Tsku	mmu-miR-106a-5p
Mrps24	mmu-miR-106a-5p
Mrps24	mmu-miR-106a-5p
Hps3	mmu-miR-106a-5p
Hps3	mmu-miR-106a-5p
Rnf4	mmu-miR-106a-5p
Rnf4	mmu-miR-106a-5p
Gnas	mmu-miR-106a-5p
Gnas	mmu-miR-106a-5p
Lemd3	mmu-miR-106a-5p
Lemd3	mmu-miR-106a-5p
Zmynd8	mmu-miR-106a-5p
Zmynd8	mmu-miR-106a-5p
Rp2	mmu-miR-106a-5p
Rp2	mmu-miR-106a-5p
Zmynd8	mmu-miR-106a-5p
Zmynd8	mmu-miR-106a-5p
Eif4a1	mmu-miR-106a-5p
Eif4a1	mmu-miR-106a-5p
Dennd4a	mmu-miR-106a-5p
Dennd4a	mmu-miR-106a-5p
Terf1	mmu-miR-106a-5p
Terf1	mmu-miR-106a-5p
Dnajc14	mmu-miR-106a-5p
Dnajc14	mmu-miR-106a-5p
Rnf4	mmu-miR-106a-5p
Rnf4	mmu-miR-106a-5p
Pfkfb3	mmu-miR-106a-5p
Pfkfb3	mmu-miR-106a-5p
Zmynd8	mmu-miR-106a-5p
Zmynd8	mmu-miR-106a-5p
Mb21d1	mmu-miR-106a-5p
Mb21d1	mmu-miR-106a-5p
Idh3g	mmu-miR-106a-5p
Idh3g	mmu-miR-106a-5p
Shtn1	mmu-miR-106a-5p
Shtn1	mmu-miR-106a-5p
Parp3	mmu-miR-106a-5p
Parp3	mmu-miR-106a-5p
Usp9x	mmu-miR-106a-5p
Usp9x	mmu-miR-106a-5p
Sgms1	mmu-miR-106a-5p
Sgms1	mmu-miR-106a-5p
Pcbp2	mmu-miR-106a-5p
Pcbp2	mmu-miR-106a-5p
Rnf4	mmu-miR-106a-5p
Rnf4	mmu-miR-106a-5p
Sec11c	mmu-miR-106a-5p
Sec11c	mmu-miR-106a-5p
Nr4a2	mmu-miR-106a-5p
Nr4a2	mmu-miR-106a-5p
Prkcb	mmu-miR-106a-5p
Prkcb	mmu-miR-106a-5p
Lrrcc1	mmu-miR-106b-5p
Lrrcc1	mmu-miR-106b-5p
Lrrcc1	mmu-miR-106b-5p
Lrrcc1	mmu-miR-106b-5p
Ifrd2	mmu-miR-106b-5p
Ifrd2	mmu-miR-106b-5p
Sbf2	mmu-miR-106b-5p
Sbf2	mmu-miR-106b-5p
Lrrcc1	mmu-miR-106b-5p
Lrrcc1	mmu-miR-106b-5p
Lrrcc1	mmu-miR-106b-5p
Lrrcc1	mmu-miR-106b-5p
Ifrd2	mmu-miR-106b-5p
Ifrd2	mmu-miR-106b-5p
Pabpn1	mmu-miR-148a-3p
Phyhd1	mmu-miR-15a-5p
Kif20a	mmu-miR-15a-5p
Zfp420	mmu-miR-15a-5p
Flywch2	mmu-miR-21a-5p
Cd22	mmu-miR-22-3p
Cd22	mmu-miR-22-3p
Slc9b2	mmu-miR-22-3p
Osgepl1	mmu-miR-34a-5p
Osgepl1	mmu-miR-34a-5p
Ndufa5	mmu-miR-25-3p
Ndufa5	mmu-miR-25-3p
Crocc	mmu-miR-221-3p
Nudt13	mmu-miR-433-3p
Tmem216	mmu-miR-433-3p
Nudt13	mmu-miR-433-3p
Nudt13	mmu-miR-433-3p
Nudt13	mmu-miR-433-3p
Rpl19	mmu-miR-743a-3p
Rpl19	mmu-miR-743a-3p
Apex2	mmu-miR-147-3p
Apex2	mmu-miR-147-3p
Mospd1	mmu-miR-297a-3p
Recql	mmu-miR-598-3p
Aprt	mmu-miR-1188-5p
Tpx2	mmu-miR-1188-5p
Heatr3	mmu-miR-1188-5p
Actb	mmu-miR-1188-5p
Usp5	mmu-miR-1188-5p
Spcs2	mmu-miR-1188-5p
Vdac1	mmu-miR-1188-5p
Usp5	mmu-miR-1188-5p
Sarnp	mmu-miR-1188-5p
Pde2a	mmu-miR-1188-5p
Gm44503	mmu-miR-1188-5p
Nrd1	mmu-miR-1188-5p
Ldah	mmu-miR-1188-5p
Pde2a	mmu-miR-1188-5p
Necap2	mmu-miR-1188-5p
Ndufv2	mmu-miR-1188-5p
Sarnp	mmu-miR-1188-5p
Eno1	mmu-miR-1188-5p
Rad18	mmu-miR-1188-5p
Anp32a	mmu-miR-1188-5p
Slc35c2	mmu-miR-1188-5p
Exosc10	mmu-miR-1188-5p
Abhd12	mmu-miR-1188-5p
Nrd1	mmu-miR-1188-5p
Paip2	mmu-miR-1188-5p
Orai3	mmu-miR-1188-5p
Zhx3	mmu-miR-1188-5p
Diablo	mmu-miR-1188-5p
Exosc10	mmu-miR-1188-5p
Ldah	mmu-miR-1188-5p
Abhd12	mmu-miR-1188-5p
Cep192	mmu-miR-1192
Srrm1	mmu-miR-1192
Cep164	mmu-miR-1192
Slc35a2	mmu-miR-1192
Cep164	mmu-miR-1192
0610010F05Rik	mmu-miR-1192
Srrm1	mmu-miR-1192
Srrm1	mmu-miR-1192
Miga1	mmu-miR-1192
Ctnnb1	mmu-miR-1192
S100a6	mmu-miR-1192
Mob1a	mmu-miR-1192
Fgf13	mmu-miR-1192
Fam83d	mmu-miR-1192
Paics	mmu-miR-1192
Tenm4	mmu-miR-1192
Srrm1	mmu-miR-1192
Mfsd4b4	mmu-miR-1192
Psmd11	mmu-miR-1192
Id2	mmu-miR-1192
Slc35a2	mmu-miR-1192
Mrpl3	mmu-miR-1192
Mrto4	mmu-miR-1192
Aftph	mmu-miR-1192
Fance	mmu-miR-1192
Ctnnb1	mmu-miR-1192
Nadk2	mmu-miR-1192
Ilf3	mmu-miR-1192
Smarcb1	mmu-miR-1192
Mob1a	mmu-miR-1192
Dennd2c	mmu-miR-1192
Tlr3	mmu-miR-1192
Elp5	mmu-miR-1192
Fiz1	mmu-miR-1192
Atg16l2	mmu-miR-1192
Ube2c	mmu-miR-1192
Nutf2	mmu-miR-1192
Ilf3	mmu-miR-1192
Capzb	mmu-miR-1192
Acad9	mmu-miR-1192
Nolc1	mmu-miR-1192
Capzb	mmu-miR-1192
U2af2	mmu-miR-1192
Hnrnpk	mmu-miR-1192
Lig3	mmu-miR-1192
Sulf2	mmu-miR-1192
Endov	mmu-miR-1192
Myo1b	mmu-miR-1192
Rab23	mmu-miR-1192
Zfp142	mmu-miR-1192
Tiam2	mmu-miR-1192
Tcea1	mmu-miR-1192
Ift140	mmu-miR-1192
Slc35a2	mmu-miR-1192
Hnrnpk	mmu-miR-1192
Ercc6l2	mmu-miR-1192
Hnrnpk	mmu-miR-1192
Morf4l2	mmu-miR-1192
Ccnb1	mmu-miR-1192
Sulf2	mmu-miR-1192
Mrto4	mmu-miR-1192
Palb2	mmu-miR-1192
Nutf2	mmu-miR-1192
Prpf3	mmu-miR-1192
Btbd8	mmu-miR-1192
Nadk2	mmu-miR-1192
Lig3	mmu-miR-1192
Capzb	mmu-miR-1192
Gbp5	mmu-miR-1192
Morf4l2	mmu-miR-1192
Hspa8	mmu-miR-1192
Ift140	mmu-miR-1192
Ehbp1	mmu-miR-1192
Capzb	mmu-miR-1192
Ppat	mmu-miR-1192
Ctnnb1	mmu-miR-1192
Morf4l2	mmu-miR-1192
Hmmr	mmu-miR-1907
Lsr	mmu-miR-1928
H3f3a	mmu-miR-1928
Spsb2	mmu-miR-1955-5p
Plekhg1	mmu-miR-1958
Plekhg1	mmu-miR-1958
Plekhg1	mmu-miR-1958
Engase	mmu-miR-1968-5p
Clcn2	mmu-miR-1264-3p
Lrrc40	mmu-miR-1264-3p
Clcn2	mmu-miR-1264-3p
Rpl12	mmu-miR-3058-5p
Apeh	mmu-miR-3084-3p
Actr8	mmu-miR-466m-3p
Bscl2	mmu-miR-149-3p
Bscl2	mmu-miR-149-3p
Bscl2	mmu-miR-149-3p
Rogdi	mmu-miR-149-3p
Ift46	mmu-miR-149-3p
Eif2b4	mmu-miR-208a-5p
Tchp	mmu-miR-1198-3p
Abcb6	mmu-miR-1198-3p
Tchp	mmu-miR-1198-3p
Hadhb	mmu-miR-1198-3p
Hadhb	mmu-miR-1198-3p
Hadhb	mmu-miR-1198-3p
Cit	mmu-miR-1198-3p
Cit	mmu-miR-1198-3p
Cit	mmu-miR-1198-3p
Nop56	mmu-miR-1934-3p
Glrx2	mmu-miR-1955-3p
Glrx2	mmu-miR-1955-3p
Tug1	mmu-miR-132-3p
Tug1	mmu-miR-132-3p
Tug1	mmu-miR-132-3p
Tug1	mmu-miR-132-3p
Tug1	mmu-miR-132-3p
Tug1	mmu-miR-132-3p
Tug1	mmu-miR-132-3p
Tug1	mmu-miR-132-3p
Tug1	mmu-miR-132-3p
Tug1	mmu-miR-132-3p
Tug1	mmu-miR-132-3p
Tug1	mmu-miR-132-3p
Tug1	mmu-miR-132-3p
Tug1	mmu-miR-132-3p
Tug1	mmu-miR-132-3p
Tug1	mmu-miR-132-3p
Tug1	mmu-miR-132-3p
Tug1	mmu-miR-132-3p
Tug1	mmu-miR-132-3p
Tug1	mmu-miR-132-3p
Tug1	mmu-miR-132-3p
Tug1	mmu-miR-138-5p
Tug1	mmu-miR-138-5p
Tug1	mmu-miR-138-5p
Tug1	mmu-miR-138-5p
Tug1	mmu-miR-140-3p
Tug1	mmu-miR-140-3p
Tug1	mmu-miR-142a-5p
Tug1	mmu-miR-142a-5p
Tug1	mmu-miR-142a-5p
Tug1	mmu-miR-142a-5p
Tug1	mmu-miR-142a-5p
Tug1	mmu-miR-142a-5p
Tug1	mmu-miR-142a-3p
Tug1	mmu-miR-142a-3p
Tug1	mmu-miR-142a-3p
Tug1	mmu-miR-142a-3p
Tug1	mmu-miR-142a-3p
Tug1	mmu-miR-145a-5p
Tug1	mmu-miR-145a-5p
Tug1	mmu-miR-145a-5p
Tug1	mmu-miR-145a-5p
Tug1	mmu-miR-152-3p
Tug1	mmu-miR-181a-5p
Tug1	mmu-miR-181a-5p
Tug1	mmu-miR-186-5p
Tug1	mmu-miR-186-5p
Tug1	mmu-miR-199a-3p
Tug1	mmu-miR-199a-3p
Tug1	mmu-miR-200b-3p
Tug1	mmu-miR-200b-3p
Tug1	mmu-miR-200b-3p
Tug1	mmu-miR-200b-3p
Tug1	mmu-miR-200b-3p
Tug1	mmu-miR-200b-3p
Tug1	mmu-miR-106a-5p
Tug1	mmu-miR-106a-5p
Tug1	mmu-miR-106a-5p
Tug1	mmu-miR-106a-5p
Tug1	mmu-miR-106a-5p
Tug1	mmu-miR-106a-5p
Tug1	mmu-miR-106a-5p
Tug1	mmu-miR-106a-5p
Tug1	mmu-miR-106a-5p
Tug1	mmu-miR-106a-5p
Tug1	mmu-miR-106a-5p
Tug1	mmu-miR-106a-5p
Tug1	mmu-miR-106a-5p
Tug1	mmu-miR-106a-5p
Tug1	mmu-miR-106a-5p
Tug1	mmu-miR-106a-5p
Tug1	mmu-miR-106a-5p
Tug1	mmu-miR-106a-5p
Tug1	mmu-miR-106a-5p
Tug1	mmu-miR-106a-5p
Tug1	mmu-miR-106a-5p
Tug1	mmu-miR-106a-5p
Tug1	mmu-miR-106a-5p
Tug1	mmu-miR-106a-5p
Tug1	mmu-miR-106a-5p
Tug1	mmu-miR-106a-5p
Tug1	mmu-miR-106a-5p
Tug1	mmu-miR-106a-5p
Tug1	mmu-miR-106a-5p
Tug1	mmu-miR-106a-5p
Tug1	mmu-miR-106a-5p
Tug1	mmu-miR-106a-5p
Tug1	mmu-miR-106a-5p
Tug1	mmu-miR-106a-5p
Tug1	mmu-miR-106a-5p
Tug1	mmu-miR-106a-5p
Tug1	mmu-miR-106a-5p
Tug1	mmu-miR-106a-5p
Tug1	mmu-miR-106a-5p
Tug1	mmu-miR-106a-5p
Tug1	mmu-miR-106a-5p
Tug1	mmu-miR-106a-5p
Tug1	mmu-miR-106a-5p
Tug1	mmu-miR-106a-5p
Tug1	mmu-miR-106a-5p
Tug1	mmu-miR-106a-5p
Tug1	mmu-miR-106a-5p
Tug1	mmu-miR-106a-5p
Tug1	mmu-miR-106a-5p
Tug1	mmu-miR-106a-5p
Tug1	mmu-miR-106a-5p
Tug1	mmu-miR-106a-5p
Tug1	mmu-miR-106a-5p
Tug1	mmu-miR-106a-5p
Tug1	mmu-miR-106a-5p
Tug1	mmu-miR-106a-5p
Tug1	mmu-miR-106a-5p
Tug1	mmu-miR-106a-5p
Tug1	mmu-miR-106a-5p
Tug1	mmu-miR-106a-5p
Tug1	mmu-miR-106a-5p
Tug1	mmu-miR-106a-5p
Tug1	mmu-miR-106a-5p
Tug1	mmu-miR-106a-5p
Tug1	mmu-miR-106a-5p
Tug1	mmu-miR-106a-5p
Tug1	mmu-miR-106a-5p
Tug1	mmu-miR-106a-5p
Tug1	mmu-miR-106a-5p
Tug1	mmu-miR-106a-5p
Tug1	mmu-miR-106a-5p
Tug1	mmu-miR-106a-5p
Tug1	mmu-miR-106a-5p
Tug1	mmu-miR-106a-5p
Tug1	mmu-miR-106a-5p
Tug1	mmu-miR-106a-5p
Tug1	mmu-miR-106a-5p
Tug1	mmu-miR-106a-5p
Tug1	mmu-miR-106a-5p
Tug1	mmu-miR-106a-5p
Tug1	mmu-miR-106a-5p
Tug1	mmu-miR-106a-5p
Tug1	mmu-miR-106a-5p
Tug1	mmu-miR-106a-5p
Tug1	mmu-miR-106a-5p
Tug1	mmu-miR-106a-5p
Tug1	mmu-miR-106a-5p
Tug1	mmu-miR-106a-5p
Tug1	mmu-miR-106a-5p
Tug1	mmu-miR-106a-5p
Tug1	mmu-miR-106a-5p
Tug1	mmu-miR-106a-5p
Tug1	mmu-miR-106a-5p
Tug1	mmu-miR-106a-5p
Tug1	mmu-miR-106a-5p
Tug1	mmu-miR-106a-5p
Tug1	mmu-miR-106a-5p
Tug1	mmu-miR-106a-5p
Tug1	mmu-miR-106a-5p
Tug1	mmu-miR-106a-5p
Tug1	mmu-miR-106a-5p
Tug1	mmu-miR-106a-5p
Tug1	mmu-miR-106a-5p
Tug1	mmu-miR-106a-5p
Tug1	mmu-miR-106a-5p
Tug1	mmu-miR-106a-5p
Tug1	mmu-miR-106a-5p
Tug1	mmu-miR-106a-5p
Tug1	mmu-miR-106a-5p
Tug1	mmu-miR-106a-5p
Tug1	mmu-miR-106a-5p
Tug1	mmu-miR-106a-5p
Tug1	mmu-miR-106a-5p
Tug1	mmu-miR-106a-5p
Tug1	mmu-miR-106a-5p
Tug1	mmu-miR-106a-5p
Tug1	mmu-miR-106a-5p
Tug1	mmu-miR-106a-5p
Tug1	mmu-miR-106a-5p
Tug1	mmu-miR-106a-5p
Tug1	mmu-miR-106a-5p
Tug1	mmu-miR-106a-5p
Tug1	mmu-miR-106a-5p
Tug1	mmu-miR-106a-5p
Tug1	mmu-miR-106a-5p
Tug1	mmu-miR-106a-5p
Tug1	mmu-miR-106a-5p
Tug1	mmu-miR-106a-5p
Tug1	mmu-miR-106a-5p
Tug1	mmu-miR-106a-5p
Tug1	mmu-miR-106a-5p
Tug1	mmu-miR-106a-5p
Tug1	mmu-miR-106a-5p
Tug1	mmu-miR-106a-5p
Tug1	mmu-miR-106a-5p
Tug1	mmu-miR-106a-5p
Tug1	mmu-miR-106a-5p
Tug1	mmu-miR-106a-5p
Tug1	mmu-miR-106a-5p
Tug1	mmu-miR-106a-5p
Tug1	mmu-miR-106a-5p
Tug1	mmu-miR-106a-5p
Tug1	mmu-miR-106a-5p
Tug1	mmu-miR-106a-5p
Tug1	mmu-miR-106a-5p
Tug1	mmu-miR-106a-5p
Tug1	mmu-miR-106a-5p
Tug1	mmu-miR-106a-5p
Tug1	mmu-miR-106a-5p
Tug1	mmu-miR-106a-5p
Tug1	mmu-miR-106a-5p
Tug1	mmu-miR-106a-5p
Tug1	mmu-miR-106a-5p
Tug1	mmu-miR-106a-5p
Tug1	mmu-miR-106a-5p
Tug1	mmu-miR-106a-5p
Tug1	mmu-miR-106a-5p
Tug1	mmu-miR-106a-5p
Tug1	mmu-miR-106a-5p
Tug1	mmu-miR-106a-5p
Tug1	mmu-miR-106a-5p
Tug1	mmu-miR-106a-5p
Tug1	mmu-miR-106a-5p
Tug1	mmu-miR-106a-5p
Tug1	mmu-miR-106a-5p
Tug1	mmu-miR-106a-5p
Tug1	mmu-miR-106a-5p
Tug1	mmu-miR-106a-5p
Tug1	mmu-miR-106a-5p
Tug1	mmu-miR-106a-5p
Tug1	mmu-miR-106a-5p
Tug1	mmu-miR-106a-5p
Tug1	mmu-miR-106a-5p
Tug1	mmu-miR-106a-5p
Tug1	mmu-miR-106a-5p
Tug1	mmu-miR-106a-5p
Tug1	mmu-miR-106a-5p
Tug1	mmu-miR-106a-5p
Tug1	mmu-miR-106a-5p
Tug1	mmu-miR-106a-5p
Tug1	mmu-miR-106a-5p
Tug1	mmu-miR-106a-5p
Tug1	mmu-miR-106a-5p
Tug1	mmu-miR-106a-5p
Tug1	mmu-miR-106a-5p
Tug1	mmu-miR-106a-5p
Tug1	mmu-miR-106a-5p
Tug1	mmu-miR-106a-5p
Tug1	mmu-miR-106a-5p
Tug1	mmu-miR-106a-5p
Tug1	mmu-miR-106a-5p
Tug1	mmu-miR-106a-5p
Tug1	mmu-miR-106a-5p
Tug1	mmu-miR-106a-5p
Tug1	mmu-miR-106a-5p
Tug1	mmu-miR-106a-5p
Tug1	mmu-miR-106a-5p
Tug1	mmu-miR-106a-5p
Tug1	mmu-miR-106a-5p
Tug1	mmu-miR-106a-5p
Tug1	mmu-miR-106a-5p
Tug1	mmu-miR-106a-5p
Tug1	mmu-miR-106a-5p
Tug1	mmu-miR-106a-5p
Tug1	mmu-miR-106b-5p
Tug1	mmu-miR-106b-5p
Tug1	mmu-miR-106b-5p
Tug1	mmu-miR-106b-5p
Tug1	mmu-miR-106b-5p
Tug1	mmu-miR-106b-5p
Tug1	mmu-miR-106b-5p
Tug1	mmu-miR-106b-5p
Tug1	mmu-miR-106b-5p
Tug1	mmu-miR-106b-5p
Tug1	mmu-miR-106b-5p
Tug1	mmu-miR-106b-5p
Tug1	mmu-miR-106b-5p
Tug1	mmu-miR-106b-5p
Tug1	mmu-miR-148a-3p
Tug1	mmu-miR-15a-5p
Tug1	mmu-miR-15a-5p
Tug1	mmu-miR-15a-5p
Tug1	mmu-miR-21a-5p
Tug1	mmu-miR-22-3p
Tug1	mmu-miR-22-3p
Tug1	mmu-miR-22-3p
Tug1	mmu-miR-34a-5p
Tug1	mmu-miR-34a-5p
Tug1	mmu-miR-25-3p
Tug1	mmu-miR-25-3p
Tug1	mmu-miR-221-3p
Tug1	mmu-miR-433-3p
Tug1	mmu-miR-433-3p
Tug1	mmu-miR-433-3p
Tug1	mmu-miR-433-3p
Tug1	mmu-miR-433-3p
Tug1	mmu-miR-743a-3p
Tug1	mmu-miR-743a-3p
Tug1	mmu-miR-147-3p
Tug1	mmu-miR-147-3p
Tug1	mmu-miR-297a-3p
Tug1	mmu-miR-598-3p
Tug1	mmu-miR-1188-5p
Tug1	mmu-miR-1188-5p
Tug1	mmu-miR-1188-5p
Tug1	mmu-miR-1188-5p
Tug1	mmu-miR-1188-5p
Tug1	mmu-miR-1188-5p
Tug1	mmu-miR-1188-5p
Tug1	mmu-miR-1188-5p
Tug1	mmu-miR-1188-5p
Tug1	mmu-miR-1188-5p
Tug1	mmu-miR-1188-5p
Tug1	mmu-miR-1188-5p
Tug1	mmu-miR-1188-5p
Tug1	mmu-miR-1188-5p
Tug1	mmu-miR-1188-5p
Tug1	mmu-miR-1188-5p
Tug1	mmu-miR-1188-5p
Tug1	mmu-miR-1188-5p
Tug1	mmu-miR-1188-5p
Tug1	mmu-miR-1188-5p
Tug1	mmu-miR-1188-5p
Tug1	mmu-miR-1188-5p
Tug1	mmu-miR-1188-5p
Tug1	mmu-miR-1188-5p
Tug1	mmu-miR-1188-5p
Tug1	mmu-miR-1188-5p
Tug1	mmu-miR-1188-5p
Tug1	mmu-miR-1188-5p
Tug1	mmu-miR-1188-5p
Tug1	mmu-miR-1188-5p
Tug1	mmu-miR-1188-5p
Tug1	mmu-miR-1192
Tug1	mmu-miR-1192
Tug1	mmu-miR-1192
Tug1	mmu-miR-1192
Tug1	mmu-miR-1192
Tug1	mmu-miR-1192
Tug1	mmu-miR-1192
Tug1	mmu-miR-1192
Tug1	mmu-miR-1192
Tug1	mmu-miR-1192
Tug1	mmu-miR-1192
Tug1	mmu-miR-1192
Tug1	mmu-miR-1192
Tug1	mmu-miR-1192
Tug1	mmu-miR-1192
Tug1	mmu-miR-1192
Tug1	mmu-miR-1192
Tug1	mmu-miR-1192
Tug1	mmu-miR-1192
Tug1	mmu-miR-1192
Tug1	mmu-miR-1192
Tug1	mmu-miR-1192
Tug1	mmu-miR-1192
Tug1	mmu-miR-1192
Tug1	mmu-miR-1192
Tug1	mmu-miR-1192
Tug1	mmu-miR-1192
Tug1	mmu-miR-1192
Tug1	mmu-miR-1192
Tug1	mmu-miR-1192
Tug1	mmu-miR-1192
Tug1	mmu-miR-1192
Tug1	mmu-miR-1192
Tug1	mmu-miR-1192
Tug1	mmu-miR-1192
Tug1	mmu-miR-1192
Tug1	mmu-miR-1192
Tug1	mmu-miR-1192
Tug1	mmu-miR-1192
Tug1	mmu-miR-1192
Tug1	mmu-miR-1192
Tug1	mmu-miR-1192
Tug1	mmu-miR-1192
Tug1	mmu-miR-1192
Tug1	mmu-miR-1192
Tug1	mmu-miR-1192
Tug1	mmu-miR-1192
Tug1	mmu-miR-1192
Tug1	mmu-miR-1192
Tug1	mmu-miR-1192
Tug1	mmu-miR-1192
Tug1	mmu-miR-1192
Tug1	mmu-miR-1192
Tug1	mmu-miR-1192
Tug1	mmu-miR-1192
Tug1	mmu-miR-1192
Tug1	mmu-miR-1192
Tug1	mmu-miR-1192
Tug1	mmu-miR-1192
Tug1	mmu-miR-1192
Tug1	mmu-miR-1192
Tug1	mmu-miR-1192
Tug1	mmu-miR-1192
Tug1	mmu-miR-1192
Tug1	mmu-miR-1192
Tug1	mmu-miR-1192
Tug1	mmu-miR-1192
Tug1	mmu-miR-1192
Tug1	mmu-miR-1192
Tug1	mmu-miR-1192
Tug1	mmu-miR-1192
Tug1	mmu-miR-1192
Tug1	mmu-miR-1192
Tug1	mmu-miR-1192
Tug1	mmu-miR-1192
Tug1	mmu-miR-1192
Tug1	mmu-miR-1192
Tug1	mmu-miR-1907
Tug1	mmu-miR-1928
Tug1	mmu-miR-1928
Tug1	mmu-miR-1955-5p
Tug1	mmu-miR-1958
Tug1	mmu-miR-1958
Tug1	mmu-miR-1958
Tug1	mmu-miR-1968-5p
Tug1	mmu-miR-1264-3p
Tug1	mmu-miR-1264-3p
Tug1	mmu-miR-1264-3p
Tug1	mmu-miR-3058-5p
Tug1	mmu-miR-3084-3p
Tug1	mmu-miR-466m-3p
Tug1	mmu-miR-149-3p
Tug1	mmu-miR-149-3p
Tug1	mmu-miR-149-3p
Tug1	mmu-miR-149-3p
Tug1	mmu-miR-149-3p
Tug1	mmu-miR-208a-5p
Tug1	mmu-miR-1198-3p
Tug1	mmu-miR-1198-3p
Tug1	mmu-miR-1198-3p
Tug1	mmu-miR-1198-3p
Tug1	mmu-miR-1198-3p
Tug1	mmu-miR-1198-3p
Tug1	mmu-miR-1198-3p
Tug1	mmu-miR-1198-3p
Tug1	mmu-miR-1198-3p
Tug1	mmu-miR-1934-3p
Tug1	mmu-miR-1955-3p
Tug1	mmu-miR-1955-3p
